# Supplementary material for: Cancer selective cell death induction by a bivalent CK2 inhibitor targeting the ATP site and the allosteric αD pocket
Source: iScience. 2024 Jan 12;27(2):108903. doi: 10.1016/j.isci.2024.108903 (PMC10838953; doi:10.1016/j.isci.2024.108903)
Supplement: Table S2. BRB-seq data, related to Figure 4 [file mmc3.xlsx]

## Sheet: deseq2_cx_dmso
	baseMean	log2FoldChange	lfcSE	stat	pvalue	padj
AAAS	42.1641	0.169211	0.34091	0.49635	0.619647	0.988603
AAGAB	52.7993	-0.224819	0.321568	-0.699135	0.484468	0.966184
AAK1	17.4344	0.165871	0.471448	0.351834	0.724963	0.996193
AAMDC	54.2193	0.133471	0.319106	0.418266	0.675753	0.991321
AAMP	30.5728	0.0139178	0.365299	0.0380997	0.969608	0.999413
AAR2	31.4362	-0.0437954	0.371396	-0.117921	0.90613	0.997012
AARS1	41.3617	0.685553	0.328283	2.0883	0.036771	0.518817
AASDHPPT	30.7746	0.0599158	0.371441	0.161306	0.871852	0.996193
AATF	15.7235	-0.00516547	0.513597	-0.0100575	0.991975	0.999413
ABCA1	171.986	-1.66611	0.441725	-3.77183	0.000162055	0.0126906
ABCA11P	8.03918	-1.13097	0.707001	-1.59968	0.10967	0.739308
ABCB11	7.03111	1.68999	0.807159	2.09375	0.0362819	0.516763
ABCB7	13.4966	-0.698526	0.594518	-1.17495	0.240016	0.893892
ABCC4	6.93563	-0.71311	0.796331	-0.895494	0.370523	0.953033
ABCD3	10.6907	0.0812269	0.589738	0.137734	0.890451	0.996193
ABCE1	31.799	0.349814	0.373593	0.936351	0.349092	0.939615
ABCF1	23.8854	-0.0688504	0.415329	-0.165773	0.868335	0.996193
ABCF2	68.3427	-0.320245	0.264776	-1.20949	0.226473	0.881404
ABCF3	31.8839	0.0236618	0.377106	0.0627457	0.949969	0.999413
ABHD10	9.44537	0.185739	0.648663	0.286341	0.774617	0.996193
ABHD14B	7.64043	0.0799529	0.813354	0.0983002	0.921694	0.999413
ABHD2	6.47256	-0.892547	0.772859	-1.15486	0.248147	0.899507
ABHD4	7.2883	-0.863155	0.982837	-0.878228	0.37982	0.953772
ABI1	34.4198	-0.352276	0.352844	-0.998391	0.31809	0.937379
ABI2	8.60229	0.491994	0.657206	0.748615	0.454089	0.964837
ABL2	8.9218	0.134747	0.689676	0.195377	0.845098	0.996193
ABLIM1	10.6354	-0.185954	0.624611	-0.297712	0.765923	0.996193
ABLIM3	19.7983	-0.0238613	0.444331	-0.0537016	0.957173	0.999413
ABR	15.6512	0.286231	0.538492	0.531542	0.595043	0.982381
ABRACL	147.388	-0.255765	0.211947	-1.20674	0.227533	0.882848
ABRAXAS2	8.98129	-1.22431	0.654657	-1.87016	0.0614613	0.621946
ABT1	8.49489	0.220912	0.672033	0.328722	0.742366	0.996193
ACAA2	25.9412	0.780588	0.396858	1.96692	0.0491926	0.569004
ACAD9	13.7343	0.658274	0.612432	1.07485	0.282441	0.921742
ACADM	34.2125	0.105101	0.377595	0.278343	0.780749	0.996193
ACADVL	20.6812	0.271228	0.471025	0.575824	0.564734	0.981144
ACAP2	9.1379	0.932234	0.700833	1.33018	0.183459	0.836277
ACAT1	57.8812	-0.387058	0.302286	-1.28044	0.200391	0.857986
ACAT2	92.2126	-0.439264	0.271682	-1.61683	0.105915	0.734501
ACBD3	12.7721	0.861465	0.593524	1.45144	0.146657	0.805817
ACBD6	7.17573	-0.0245649	0.768413	-0.0319683	0.974497	0.999413
ACBD7	8.83616	-0.979847	0.686988	-1.42629	0.153783	0.810798
ACD	7.80742	0.898158	0.687618	1.30619	0.191489	0.846649
ACLY	100.047	-0.220039	0.23409	-0.939974	0.347231	0.939501
ACO2	15.1564	-0.593135	0.501881	-1.18183	0.237275	0.892505
ACOT13	63.2472	-0.439846	0.299719	-1.46753	0.142232	0.803486
ACOT7	37.3254	-0.00305131	0.345367	-0.00883498	0.992951	0.999413
ACOT9	67.026	-0.0668837	0.276288	-0.242079	0.808719	0.996193
ACOX1	19.8315	-0.0420073	0.465635	-0.090215	0.928116	0.999413
ACP1	306.13	0.219767	0.171909	1.27839	0.201111	0.857986
ACSL3	16.1432	-0.17974	0.54436	-0.330186	0.741259	0.996193
ACSL4	19.6347	0.456709	0.47889	0.953683	0.340244	0.939118
ACTB	3660.54	0.138083	0.195801	0.705223	0.480671	0.965345
ACTG1	2101.51	-0.0610649	0.137407	-0.444408	0.656747	0.990936
ACTL6A	103.424	0.130317	0.233609	0.557845	0.576951	0.981774
ACTN1	16.2849	0.802237	0.529908	1.51392	0.130047	0.787737
ACTN4	40.0621	0.262099	0.428367	0.611856	0.540633	0.975789
ACTR10	36.8065	-0.680823	0.348046	-1.95613	0.05045	0.575507
ACTR1A	61.7537	-0.181568	0.276641	-0.656332	0.511611	0.969206
ACTR1B	12.4748	1.25442	0.601609	2.08511	0.0370591	0.518817
ACTR2	66.9058	0.515621	0.267301	1.92899	0.0537321	0.5931
ACTR3	43.7624	0.394317	0.354981	1.11081	0.26665	0.913107
ACTR3C	7.61945	-2.34286	0.911572	-2.57013	0.010166	0.260741
ACTR6	15.1927	0.124597	0.521297	0.239014	0.811095	0.996193
ACVR2A	7.57102	-0.00230832	0.721173	-0.00320078	0.997446	0.999413
ACYP1	30.48	0.0847391	0.37116	0.228309	0.819406	0.996193
ACYP2	8.58251	-0.425572	0.669203	-0.635939	0.524817	0.970933
ADAL	9.85821	-0.518703	0.674127	-0.769445	0.441629	0.964694
ADAM10	152.442	-0.926789	0.23792	-3.89537	9.80473e-05	0.00848036
ADAM19	75.5966	0.646564	0.523618	1.2348	0.216904	0.871075
ADAM9	20.436	-0.941897	0.469528	-2.00605	0.0448512	0.552534
ADAMTS1	8.43278	-0.206836	0.756504	-0.273411	0.784538	0.996193
ADAR	33.4162	0.00228638	0.349828	0.00653572	0.994785	0.999413
ADAT1	7.53858	-0.113312	0.736822	-0.153785	0.87778	0.996193
ADD1	17.1619	-0.0475733	0.476628	-0.0998124	0.920493	0.999413
ADD3	8.55078	-1.55074	0.713512	-2.17338	0.0297515	0.471686
ADGRE5	9.39793	-0.217504	0.60776	-0.357878	0.720435	0.996193
ADGRG1	13.4423	0.262051	0.534619	0.490165	0.624017	0.988603
ADGRL2	8.99145	0.906332	0.714635	1.26824	0.204711	0.859186
ADH5	105.793	-0.25059	0.237329	-1.05587	0.291026	0.926729
ADI1	21.2524	0.13651	0.452628	0.301594	0.762962	0.996193
ADIPOR1	23.7715	0.433204	0.448666	0.965536	0.334276	0.937936
ADIPOR2	8.76205	1.952	0.776432	2.51407	0.0119347	0.281145
ADK	67.5197	0.392568	0.296272	1.32502	0.185164	0.839612
ADM	9.59559	0.871279	0.637652	1.36639	0.171817	0.831648
ADNP	58.9986	-0.519041	0.323768	-1.60313	0.108907	0.739308
ADPGK	7.74558	0.668348	0.72833	0.917645	0.358805	0.942482
ADPRS	10.7641	-0.00914445	0.5838	-0.0156637	0.987503	0.999413
ADRM1	80.7241	0.573194	0.3394	1.68885	0.0912485	0.69651
ADSL	96.3288	-0.0626883	0.237215	-0.264268	0.791573	0.996193
ADSS2	13.9891	-0.153257	0.535627	-0.286126	0.774782	0.996193
AEBP2	17.9719	-0.338567	0.512126	-0.661102	0.508547	0.968477
AEN	15.3987	0.56892	0.51237	1.11037	0.26684	0.913107
AFDN	19.0408	-0.334504	0.476949	-0.701343	0.483089	0.965345
AFF1	8.12987	-0.901889	0.717583	-1.25684	0.208811	0.862479
AFF4	10.6613	-0.390758	0.593705	-0.658168	0.51043	0.969206
AFG3L2	6.75991	-0.195029	0.767675	-0.254051	0.799456	0.996193
AFMID	43.5763	-0.0740583	0.348036	-0.212789	0.831491	0.996193
AFTPH	6.76804	-0.131409	0.754792	-0.1741	0.861787	0.996193
AGA	15.1001	-0.249565	0.54529	-0.457675	0.647186	0.990936
AGAP3	6.45613	0.66169	0.746511	0.886377	0.375414	0.953772
AGFG1	8.20097	-0.23297	0.706326	-0.329834	0.741525	0.996193
AGK	16.5315	0.00837671	0.502126	0.0166825	0.98669	0.999413
AGO1	17.6295	0.287665	0.54404	0.528758	0.596974	0.982381
AGO2	15.5399	-0.207704	0.541416	-0.383632	0.701251	0.99331
AGO3	9.21279	0.857758	0.681159	1.25926	0.207935	0.860704
AGPAT1	10.1716	-0.0898509	0.621451	-0.144582	0.885041	0.996193
AGPAT2	9.07181	-0.362063	0.633842	-0.57122	0.567851	0.98131
AGPAT3	9.00296	0.719157	0.722965	0.994733	0.319866	0.937379
AGPAT4	11.4501	-0.436609	0.594232	-0.734744	0.462495	0.965345
AGPS	16.9422	0.313012	0.488603	0.640626	0.521765	0.970592
AGRN	9.90716	-0.100533	0.613107	-0.163973	0.869752	0.996193
AGTRAP	35.6304	0.318486	0.366265	0.869551	0.384546	0.954222
AHCY	135.521	-0.105783	0.241517	-0.437993	0.661392	0.990936
AHCYL1	32.4129	-0.161031	0.392919	-0.409833	0.681928	0.992715
AHNAK	49.5441	-0.285833	0.305009	-0.937129	0.348692	0.939501
AHR	7.73068	-0.241404	0.743363	-0.324746	0.745374	0.996193
AHSA1	13.3102	0.25075	0.533886	0.469669	0.638592	0.990165
AIDA	22.8962	0.366594	0.465319	0.787835	0.430793	0.964694
AIFM1	26.979	-0.423868	0.434217	-0.976165	0.328982	0.937379
AIFM2	8.36656	-1.18626	0.696807	-1.70243	0.0886754	0.691514
AIG1	96.0288	-0.691896	0.253479	-2.7296	0.00634117	0.204748
AIMP1	92.0055	0.0649121	0.252871	0.256701	0.79741	0.996193
AIMP2	13.8062	-0.21047	0.570705	-0.368789	0.712285	0.996193
AIP	14.0048	-0.315454	0.549744	-0.573819	0.56609	0.981144
AJUBA	14.2944	0.0687389	0.543414	0.126495	0.89934	0.997012
AK1	19.058	-0.748745	0.468165	-1.59932	0.109749	0.739308
AK2	80.4237	0.148164	0.257157	0.576161	0.564506	0.981144
AK4	46.9999	-0.0988406	0.312746	-0.316041	0.751971	0.996193
AK6	59.0835	0.0917321	0.294413	0.311577	0.755362	0.996193
AKAP13	7.16699	-0.169984	0.685089	-0.24812	0.804042	0.996193
AKAP9	18.7365	0.486224	0.460218	1.05651	0.290736	0.926729
AKIP1	12.2292	-0.00567556	0.552845	-0.0102661	0.991809	0.999413
AKIRIN1	6.80659	0.171825	0.791291	0.217145	0.828096	0.996193
AKR1A1	162.444	0.915094	0.225415	4.0596	4.91562e-05	0.00482814
AKR1B1	935.118	-1.47493	0.148979	-9.90026	4.15186e-23	2.40601e-19
AKR1B10	6.56029	-1.64372	0.902058	-1.82219	0.0684263	0.643424
AKR1C3	13.3349	-1.27144	0.615653	-2.0652	0.0389044	0.527261
AKT2	8.69993	-0.561016	0.662364	-0.846991	0.397	0.954658
AKT3	6.49505	0.61953	0.8169	0.758392	0.448216	0.964837
ALAS1	36.9504	-0.00364444	0.342829	-0.0106305	0.991518	0.999413
ALCAM	30.3354	-0.0888197	0.383656	-0.231509	0.816919	0.996193
ALDH16A1	21.8053	0.424588	0.438535	0.968196	0.332946	0.937379
ALDH18A1	28.813	0.62382	0.416828	1.49659	0.134501	0.796805
ALDH1A1	104.89	-1.86923	0.276355	-6.76387	1.34352e-11	6.43229e-09
ALDH1B1	27.3391	0.465534	0.412293	1.12913	0.258842	0.905243
ALDH6A1	7.33934	0.0760338	0.738356	0.102977	0.917981	0.999413
ALDH7A1	20.909	0.451794	0.481328	0.938639	0.347916	0.939501
ALDH9A1	33.6092	0.32918	0.345592	0.95251	0.340838	0.939118
ALG13	16.3268	-0.634702	0.528959	-1.19991	0.230175	0.885843
ALG14	46.0355	0.115163	0.31798	0.36217	0.717225	0.996193
ALG3	35.182	-0.0868482	0.358497	-0.242257	0.808581	0.996193
ALG5	43.0312	-0.151764	0.310049	-0.489484	0.624499	0.988603
ALG6	7.88624	0.0850945	0.701836	0.121246	0.903497	0.997012
ALG8	60.9631	-0.41071	0.296093	-1.3871	0.165412	0.828174
ALKBH2	11.1817	0.393223	0.582012	0.675627	0.499278	0.968141
ALKBH5	15.3594	0.317975	0.594467	0.534891	0.592726	0.982225
ALKBH7	12.2192	-0.756058	0.610931	-1.23755	0.215883	0.870797
ALPK2	7.44812	-0.54817	0.705591	-0.776894	0.437221	0.964694
ALS2	8.73819	-0.581206	0.675176	-0.860821	0.389337	0.954658
ALYREF	117.32	0.587243	0.293598	2.00016	0.045483	0.554235
AMD1	30.5872	-0.110365	0.435006	-0.253708	0.799721	0.996193
AMFR	85.8181	0.617167	0.279519	2.20796	0.027247	0.453018
AMIGO2	25.0018	0.644501	0.447635	1.43979	0.149926	0.805958
AMMECR1	8.58678	-0.705111	0.742264	-0.949946	0.34214	0.939118
AMOTL1	8.27095	-0.313571	0.648766	-0.483335	0.628858	0.988603
AMOTL2	11.5596	-0.782183	0.619008	-1.26361	0.206371	0.859186
AMPD2	15.2695	-0.547869	0.522632	-1.04829	0.294506	0.929193
AMZ2	59.4901	0.197264	0.28354	0.695718	0.486606	0.967966
AMZ2P1	13.3678	0.100748	0.578773	0.174072	0.861809	0.996193
ANAPC1	6.90747	1.45018	0.807987	1.79481	0.0726837	0.648248
ANAPC10	20.1863	-0.430196	0.429673	-1.00122	0.316722	0.937379
ANAPC11	243.194	0.11106	0.187092	0.593611	0.552772	0.977245
ANAPC13	42.1683	-0.264525	0.333546	-0.793067	0.427739	0.964145
ANAPC15	73.1504	-0.452067	0.283351	-1.59543	0.110616	0.739308
ANAPC16	216.942	-0.0777039	0.198567	-0.391324	0.695558	0.992715
ANAPC5	72.2622	0.352413	0.286306	1.2309	0.218361	0.872691
ANAPC7	12.1701	0.15385	0.593459	0.259243	0.795447	0.996193
ANGPTL4	8.97457	1.08571	0.643132	1.68816	0.0913813	0.69651
ANKIB1	10.0188	0.961587	0.667178	1.44127	0.149507	0.805949
ANKMY2	17.9132	-0.508902	0.48803	-1.04277	0.297055	0.930003
ANKRD1	36.9912	0.789559	0.364429	2.16657	0.0302679	0.472783
ANKRD10	7.83585	-1.05797	0.707444	-1.49548	0.134789	0.796886
ANKRD11	10.2925	1.10386	0.625945	1.76351	0.0778138	0.666937
ANKRD12	11.2855	-0.581305	0.623133	-0.932875	0.350885	0.939648
ANKRD13A	8.69411	0.2692	0.670307	0.401607	0.687973	0.992715
ANKRD17	11.993	0.00681497	0.581533	0.011719	0.99065	0.999413
ANKRD28	11.652	0.761882	0.572942	1.32977	0.183593	0.836277
ANKRD33B	7.0336	-2.14085	0.981266	-2.18173	0.0291298	0.470214
ANKRD39	14.3082	-0.242895	0.504216	-0.481728	0.629999	0.988603
ANKRD40	61.4277	-0.380496	0.297382	-1.27949	0.200725	0.857986
ANKRD52	13.6122	0.110886	0.5251	0.211171	0.832754	0.996193
ANKS3	7.392	0.0103614	0.809485	0.0128	0.989787	0.999413
ANLN	66.6016	0.240914	0.270038	0.892151	0.372312	0.953772
ANP32A	17.6262	-0.826444	0.485242	-1.70316	0.0885386	0.691514
ANP32B	45.6281	0.579692	0.321022	1.80577	0.0709544	0.648248
ANP32E	185.835	-0.819673	0.423516	-1.9354	0.0529411	0.590987
ANXA1	771.012	0.172123	0.145967	1.1792	0.23832	0.892505
ANXA11	22.2598	0.197936	0.432488	0.457669	0.64719	0.990936
ANXA2	3457.53	-0.000701745	0.139554	-0.0050285	0.995988	0.999413
ANXA2R	6.40575	-0.383949	0.831228	-0.461906	0.644149	0.990936
ANXA3	28.3678	-1.0527	0.385321	-2.732	0.00629513	0.204748
ANXA4	219.935	-0.733162	0.208703	-3.51294	0.000443183	0.0288567
ANXA5	456.173	0.0474255	0.169075	0.2805	0.779094	0.996193
ANXA6	112.245	-0.212323	0.227348	-0.933911	0.35035	0.939648
ANXA7	211.446	0.00322905	0.182267	0.0177161	0.985865	0.999413
AOPEP	10.8459	-0.723146	0.58295	-1.24049	0.214793	0.870206
AP1G1	64.5973	-0.0826669	0.312954	-0.26415	0.791664	0.996193
AP1M1	11.3645	0.568187	0.600352	0.946424	0.343933	0.939175
AP1M2	39.6144	-1.54702	0.364747	-4.24135	2.22182e-05	0.002341
AP1S2	24.2019	0.43917	0.438809	1.00082	0.316912	0.937379
AP1S3	14.3341	-1.00276	0.588029	-1.70529	0.0881394	0.691514
AP2B1	25.7231	0.662438	0.432025	1.53333	0.125194	0.774276
AP2M1	174.887	0.204149	0.201317	1.01407	0.31055	0.937379
AP2S1	109.187	0.271845	0.283802	0.957869	0.338129	0.939118
AP3B1	6.52079	0.353109	0.837132	0.421808	0.673165	0.991321
AP3D1	13.4586	0.871388	0.570129	1.52841	0.126412	0.779316
AP3M1	32.8865	0.0800211	0.351931	0.227377	0.82013	0.996193
AP3M2	6.90069	0.580342	0.756248	0.767397	0.442846	0.964694
AP3S1	53.4302	-0.0460938	0.28976	-0.159076	0.873609	0.996193
AP4B1	10.0137	-0.137638	0.644291	-0.213628	0.830838	0.996193
AP5M1	8.46966	-0.535896	0.719493	-0.744824	0.456378	0.965276
APBB1IP	8.83238	-1.32636	0.695298	-1.90762	0.0564406	0.609075
APCDD1L-DT	12.8447	-0.33505	0.54893	-0.610369	0.541618	0.976126
APEH	23.435	0.815794	0.451851	1.80545	0.0710047	0.648248
APEX1	98.8668	-0.0231978	0.249089	-0.0931309	0.9258	0.999413
APEX2	28.5141	0.350583	0.388378	0.902686	0.366693	0.949926
APH1A	14.4116	0.697138	0.547769	1.27269	0.20313	0.85893
APH1B	7.08517	0.169248	0.747894	0.226299	0.820969	0.996193
API5	36.0648	0.258683	0.364662	0.709377	0.478091	0.965345
APIP	29.5363	0.63933	0.384069	1.66462	0.0959882	0.708601
APLP2	27.3615	-0.315105	0.411785	-0.765217	0.444142	0.964694
APMAP	14.8907	0.140205	0.506944	0.276568	0.782112	0.996193
APOBEC3B	18.8847	-0.948435	0.474271	-1.99977	0.0455247	0.554235
APOBEC3C	140.883	-0.648286	0.237586	-2.72863	0.00635974	0.204748
APOL1	207.52	-0.916026	0.211466	-4.33179	1.47902e-05	0.00168057
APOL2	558.506	-0.984477	0.245405	-4.01165	6.02968e-05	0.00572819
APOL6	13.8685	0.214141	0.564232	0.379527	0.704297	0.994386
APOO	33.6527	-0.053884	0.359216	-0.150004	0.880761	0.996193
APOOL	6.62326	-0.0811511	0.782219	-0.103745	0.917372	0.999413
APP	38.9187	0.157109	0.348538	0.450766	0.652158	0.990936
APPL1	15.1187	0.3333	0.514959	0.647236	0.517479	0.970592
APRT	57.5149	-0.128774	0.356073	-0.36165	0.717613	0.996193
APTX	47.4079	0.654678	0.310403	2.10912	0.0349341	0.513122
AQR	10.035	-0.0816167	0.650586	-0.125451	0.900166	0.997012
ARAF	8.6176	-0.197994	0.693903	-0.285333	0.775389	0.996193
ARCN1	16.2957	1.19124	0.54829	2.17266	0.0298063	0.471686
ARF1	74.0878	0.0454105	0.290996	0.156052	0.875992	0.996193
ARF3	15.2786	-0.337243	0.538981	-0.625706	0.531508	0.973051
ARF4	302.966	0.340557	0.179036	1.90217	0.0571484	0.613035
ARF5	48.9562	0.0123848	0.304617	0.0406568	0.967569	0.999413
ARF6	111.793	0.118384	0.265563	0.445784	0.655753	0.990936
ARFGAP1	10.9356	-0.159689	0.621386	-0.256989	0.797187	0.996193
ARFGAP2	23.8613	0.241508	0.439921	0.548981	0.583018	0.981774
ARFGAP3	37.5827	0.0290558	0.347084	0.083714	0.933284	0.999413
ARFGEF1	9.48452	-0.663296	0.675571	-0.981829	0.326184	0.937379
ARFIP1	11.153	0.676065	0.685364	0.986432	0.323921	0.937379
ARFIP2	9.90188	0.815012	0.657571	1.23943	0.215186	0.870206
ARGLU1	53.9554	-0.270394	0.32118	-0.841877	0.399857	0.95514
ARHGAP1	89.9609	0.344282	0.256438	1.34256	0.179416	0.836149
ARHGAP18	9.64673	0.946443	0.643903	1.46985	0.141601	0.803486
ARHGAP21	6.40287	0.00996101	0.822172	0.0121155	0.990333	0.999413
ARHGAP29	8.35635	-1.04775	0.728619	-1.43799	0.150438	0.807197
ARHGAP5	6.9826	0.304945	0.79384	0.384139	0.700875	0.99331
ARHGDIA	11.5342	0.48021	0.571481	0.840291	0.400745	0.956154
ARID1A	11.015	0.171136	0.653156	0.262014	0.79331	0.996193
ARID2	18.7459	-0.715762	0.534751	-1.33849	0.180735	0.836149
ARID4B	7.79491	-0.236513	0.694578	-0.340512	0.733471	0.996193
ARID5B	16.8914	-1.40435	0.550966	-2.5489	0.0108065	0.267622
ARIH1	9.981	0.655174	0.632531	1.0358	0.300296	0.931452
ARIH2	17.1706	-0.21291	0.529088	-0.402409	0.687383	0.992715
ARL1	104.007	0.10501	0.23929	0.438838	0.660779	0.990936
ARL14EP	19.2686	-0.532058	0.450661	-1.18062	0.237754	0.892505
ARL16	11.5276	0.137453	0.547742	0.250944	0.801857	0.996193
ARL2	29.4822	0.215162	0.368642	0.583662	0.559448	0.978201
ARL2BP	20.1764	1.00837	0.440842	2.28738	0.0221737	0.400767
ARL3	95.446	-0.245314	0.267325	-0.917662	0.358796	0.942482
ARL4A	26.3312	-0.459762	0.390633	-1.17697	0.239209	0.892605
ARL4C	60.477	-0.554491	0.299567	-1.85097	0.0641735	0.631385
ARL5A	15.5539	0.00563889	0.523853	0.0107643	0.991412	0.999413
ARL6IP1	450.101	-0.239418	0.201887	-1.1859	0.235661	0.892505
ARL6IP4	59.9708	-0.101247	0.28564	-0.354458	0.722996	0.996193
ARL6IP5	107.543	-0.763442	0.24016	-3.17889	0.00147839	0.0738559
ARL6IP6	9.58071	0.107159	0.686373	0.156123	0.875936	0.996193
ARL8B	10.6055	0.0684809	0.653652	0.104767	0.916561	0.999413
ARMC1	36.0393	-0.328521	0.343743	-0.955718	0.339215	0.939118
ARMC8	24.9302	0.386445	0.407037	0.949409	0.342413	0.939118
ARMC9	14.8568	-0.836162	0.564034	-1.48247	0.138216	0.799919
ARMCX3	20.5538	0.356159	0.483888	0.736035	0.461709	0.965345
ARMCX6	30.816	-0.742342	0.393216	-1.88787	0.0590431	0.615386
ARMT1	36.5048	-1.0465	0.361223	-2.8971	0.00376632	0.145916
ARNT	18.1979	0.0259429	0.513064	0.0505647	0.959672	0.999413
ARNTL2	9.39392	0.554406	0.691406	0.801852	0.422638	0.962374
ARPC1A	279.869	0.294317	0.191499	1.53691	0.124316	0.772713
ARPC1B	77.8375	0.331263	0.270018	1.22682	0.219891	0.875786
ARPC2	215.076	0.445775	0.221975	2.00822	0.0446199	0.552534
ARPC3	373.456	0.132995	0.198773	0.669082	0.503443	0.968141
ARPC4	249.808	-0.166689	0.246514	-0.676184	0.498924	0.968141
ARPC5	48.4212	0.1064	0.307494	0.346025	0.729324	0.996193
ARPC5L	28.2568	0.341511	0.393788	0.867245	0.385808	0.954658
ARPP19	45.0273	0.521714	0.321883	1.62082	0.105057	0.731665
ARRDC3	90.3381	-0.71675	0.274414	-2.61193	0.00900336	0.246891
ARSB	7.74686	1.17668	0.733192	1.60488	0.108521	0.738118
ARV1	7.53703	0.607206	0.731584	0.829987	0.406546	0.95688
ASAH1	52.7335	0.00313889	0.331463	0.0094698	0.992444	0.999413
ASAP1	18.774	0.587366	0.49502	1.18655	0.235406	0.892505
ASB16-AS1	8.14045	-0.805404	0.693886	-1.16072	0.245758	0.899507
ASB8	12.1057	-0.505184	0.578386	-0.873437	0.382425	0.953772
ASCC1	22.3478	-0.153471	0.46514	-0.329946	0.741441	0.996193
ASCC3	8.12167	0.276842	0.700664	0.395114	0.692759	0.992715
ASF1A	18.9002	-0.618021	0.453246	-1.36354	0.172711	0.831648
ASF1B	19.0372	-0.330924	0.464349	-0.712663	0.476054	0.965345
ASH1L	9.73803	0.0362922	0.63665	0.0570048	0.954541	0.999413
ASL	9.20312	-0.170511	0.661962	-0.257585	0.796727	0.996193
ASMTL	6.98489	-0.0591691	0.719703	-0.0822132	0.934477	0.999413
ASNSD1	18.8035	0.194157	0.476946	0.407083	0.683947	0.992715
ASPH	66.7995	0.706605	0.309134	2.28575	0.0222686	0.400767
ASPHD1	10.0023	-0.911002	0.657944	-1.38462	0.166169	0.828782
ASPM	21.4457	-0.257291	0.478351	-0.537871	0.590666	0.982225
ASXL1	11.81	0.408553	0.571264	0.715174	0.474501	0.965345
ASXL2	6.3868	-0.516056	0.848734	-0.608031	0.543167	0.976126
ATAD1	32.5585	-0.0532941	0.362073	-0.147192	0.882981	0.996193
ATAD2	25.3732	0.37854	0.425133	0.890405	0.373249	0.953772
ATAD5	12.2819	0.339527	0.567223	0.598577	0.549455	0.977245
ATF2	15.2807	-0.560277	0.524414	-1.06839	0.285346	0.924316
ATF4	88.6329	0.73091	0.271869	2.68847	0.00717813	0.218933
ATF6	16.9358	0.0270072	0.490805	0.0550264	0.956117	0.999413
ATF6B	6.99276	-1.70724	0.829011	-2.05937	0.039459	0.527476
ATF7	14.3529	-0.0273701	0.530471	-0.0515958	0.958851	0.999413
ATG101	12.4886	0.422824	0.557951	0.757815	0.448562	0.964837
ATG12	145.62	-0.122014	0.208583	-0.584969	0.558568	0.978201
ATG13	14.6686	0.423205	0.510202	0.829485	0.40683	0.95688
ATG3	66.7824	0.0673512	0.269651	0.249772	0.802764	0.996193
ATG4C	10.2573	0.16487	0.640407	0.257445	0.796835	0.996193
ATG5	9.97084	0.505359	0.633168	0.798144	0.424787	0.963641
ATG7	8.26221	-0.180697	0.694987	-0.260001	0.794863	0.996193
ATG9A	19.5276	-0.48273	0.549007	-0.879279	0.37925	0.953772
ATIC	107.339	-0.0703248	0.23105	-0.30437	0.760846	0.996193
ATL2	6.48207	0.780573	0.810072	0.963584	0.335255	0.938563
ATL3	44.3136	0.186181	0.328841	0.566174	0.571275	0.98131
ATM	6.83328	0.802187	0.797434	1.00596	0.314435	0.937379
ATOX1	166.17	0.1544	0.198229	0.7789	0.436039	0.964694
ATP13A3	17.9319	-0.201898	0.516127	-0.391178	0.695666	0.992715
ATP1A1	48.6773	-0.0677472	0.330499	-0.204984	0.837584	0.996193
ATP1B1	356.641	-1.3902	0.219566	-6.33159	2.42642e-10	7.40058e-08
ATP1B3	28.7013	-0.282069	0.398568	-0.707705	0.479129	0.965345
ATP2A2	7.75469	-0.603915	0.729661	-0.827665	0.40786	0.95688
ATP2B1	15.593	1.10553	0.531821	2.07876	0.0376397	0.520578
ATP2B4	10.1936	0.601011	0.612241	0.981657	0.326269	0.937379
ATP2C1	11.7421	-0.127847	0.566415	-0.225713	0.821424	0.996193
ATP5F1A	353.443	-0.217107	0.1699	-1.27785	0.201301	0.857986
ATP5F1B	276.748	0.053361	0.170313	0.313311	0.754044	0.996193
ATP5F1C	477.234	-0.324502	0.157046	-2.06628	0.0388023	0.527261
ATP5F1D	24.8936	0.512998	0.446197	1.14971	0.250263	0.899949
ATP5F1E	966.584	-0.162312	0.161205	-1.00687	0.313999	0.937379
ATP5IF1	307.479	-1.08025	0.510018	-2.11807	0.0341691	0.510334
ATP5MC1	487.942	-0.477039	0.185309	-2.57429	0.0100445	0.260741
ATP5MC2	717.714	-0.47235	0.178478	-2.64654	0.00813206	0.238006
ATP5MC3	642.234	-0.435371	0.198727	-2.1908	0.0284661	0.462273
ATP5MD	733.791	-0.105614	0.156014	-0.676951	0.498437	0.968141
ATP5ME	1066.21	-0.0666584	0.157951	-0.422019	0.673011	0.991321
ATP5MF	907.741	-0.136149	0.183892	-0.740373	0.459074	0.965276
ATP5MG	646.983	-0.164095	0.15825	-1.03694	0.299764	0.931452
ATP5MPL	369.57	-0.14921	0.184415	-0.8091	0.418458	0.960103
ATP5PB	372.072	-0.185923	0.172552	-1.07749	0.281261	0.921742
ATP5PD	360.259	-0.0276773	0.167871	-0.164872	0.869045	0.996193
ATP5PF	438.96	-0.377275	0.173991	-2.16836	0.0301315	0.471925
ATP5PO	483.314	-0.121047	0.158673	-0.76287	0.445541	0.964837
ATP6AP1	17.6446	-0.562135	0.477085	-1.17827	0.238689	0.892505
ATP6AP2	62.0266	0.309299	0.301369	1.02631	0.304744	0.932404
ATP6V0B	112.356	0.0374992	0.253358	0.148009	0.882336	0.996193
ATP6V0C	19.5697	-0.280781	0.439538	-0.638809	0.522947	0.970592
ATP6V0D1	63.4053	-0.221496	0.306246	-0.72326	0.46952	0.965345
ATP6V0E1	489.938	-0.115682	0.16347	-0.707666	0.479153	0.965345
ATP6V1A	26.8852	-0.917971	0.416763	-2.20262	0.0276215	0.453446
ATP6V1C1	50.4489	0.0868022	0.325557	0.266627	0.789756	0.996193
ATP6V1D	36.8915	0.19017	0.354802	0.53599	0.591966	0.982225
ATP6V1E1	103.374	-0.0141832	0.239986	-0.0591002	0.952872	0.999413
ATP6V1F	387.606	0.0176054	0.176848	0.0995511	0.920701	0.999413
ATP6V1G1	254.992	0.35411	0.177375	1.99639	0.0458912	0.555198
ATP6V1H	20.1983	0.665972	0.490995	1.35637	0.174981	0.835857
ATPSCKMT	21.1117	-0.380398	0.421785	-0.901877	0.367122	0.950423
ATRAID	120.735	-0.0929549	0.229821	-0.404466	0.68587	0.992715
ATRX	21.1179	-0.848341	0.453304	-1.87146	0.0612812	0.621946
ATXN10	13.6004	0.223105	0.531212	0.419992	0.674491	0.991321
ATXN7	21.1321	0.999104	0.505785	1.97535	0.048228	0.565045
ATXN7L3B	9.21861	0.0852395	0.663724	0.128426	0.897812	0.997012
AUNIP	7.42404	-0.484341	0.715554	-0.676875	0.498485	0.968141
AUP1	37.7178	-0.213249	0.339063	-0.628937	0.529391	0.972746
AURKA	113.769	-0.065048	0.23221	-0.280125	0.779382	0.996193
AURKAIP1	84.7424	0.130815	0.277875	0.470768	0.637806	0.990165
AURKB	108.569	0.593778	0.242021	2.45342	0.0141506	0.303715
AXL	901.154	-0.497187	0.389683	-1.27587	0.202	0.857986
AZI2	35.8745	-0.300441	0.41292	-0.727602	0.466857	0.965345
AZIN1	102.895	0.149631	0.226412	0.660878	0.50869	0.968477
B2M	2669.5	-0.354652	0.140123	-2.53101	0.0113735	0.273483
B3GALNT2	31.6756	-0.248095	0.476436	-0.520731	0.602554	0.983153
B3GALT5	6.94314	-0.445371	0.781283	-0.570051	0.568643	0.98131
B4GALT1	377.372	-0.459932	0.237449	-1.93697	0.0527491	0.590118
B4GALT2	8.61232	-0.30252	0.64689	-0.467653	0.640033	0.990165
B4GALT3	49.8395	0.036182	0.30603	0.11823	0.905885	0.997012
B4GALT4	11.2774	0.273609	0.622039	0.439858	0.66004	0.990936
B4GALT5	19.2796	-0.285047	0.514241	-0.554307	0.579369	0.981774
B9D1	9.96369	-1.28125	0.680317	-1.88332	0.0596573	0.617376
BABAM1	18.846	-0.149194	0.46595	-0.320192	0.748822	0.996193
BABAM2	53.7934	-0.303682	0.299028	-1.01556	0.309837	0.937379
BACE2	8.2829	0.497756	0.699775	0.711309	0.476893	0.965345
BAD	7.27301	-0.0943044	0.717846	-0.131371	0.895481	0.996948
BAG2	20.7416	-0.107446	0.461359	-0.23289	0.815847	0.996193
BAG3	7.11126	0.405663	0.735259	0.551729	0.581134	0.981774
BAG4	10.4783	-0.38619	0.722482	-0.534533	0.592973	0.982225
BAG5	9.60323	0.160392	0.641539	0.250012	0.802578	0.996193
BAIAP2	10.5279	-0.398545	0.629156	-0.63346	0.526433	0.970933
BAIAP2L1	8.50382	-0.174307	0.671487	-0.259584	0.795185	0.996193
BAK1	10.1425	-0.0536548	0.638056	-0.0840911	0.932984	0.999413
BANF1	425.09	0.0282786	0.169502	0.166833	0.867501	0.996193
BAP1	8.74453	0.31303	0.671279	0.466319	0.640987	0.990165
BARD1	22.6829	-0.115436	0.435181	-0.265259	0.79081	0.996193
BASP1	24.5252	1.14475	0.419993	2.72564	0.00641766	0.205471
BAX	9.50202	-0.115959	0.717621	-0.161588	0.87163	0.996193
BAZ1A	11.3867	-0.485513	0.592341	-0.81965	0.412415	0.958435
BAZ1B	19.1014	0.0866141	0.471432	0.183726	0.854229	0.996193
BBIP1	32.2199	-0.0812909	0.365425	-0.222456	0.823959	0.996193
BBS4	9.41999	0.0121376	0.674883	0.0179848	0.985651	0.999413
BBS7	8.81533	0.0146291	0.688516	0.0212474	0.983048	0.999413
BBX	28.2397	-0.465685	0.401917	-1.15866	0.246596	0.899507
BCAP31	417.873	0.153709	0.178178	0.862671	0.388318	0.954658
BCAS2	61.5031	-0.0714569	0.280491	-0.254757	0.798911	0.996193
BCAT1	36.8501	1.03022	0.354491	2.90618	0.00365869	0.143257
BCAT2	7.76624	-0.422945	0.723783	-0.584353	0.558983	0.978201
BCCIP	106.415	0.510519	0.235421	2.16854	0.0301179	0.471925
BCKDHA	16.5892	0.0957377	0.521129	0.183712	0.854239	0.996193
BCKDK	8.46607	0.289044	0.685555	0.42162	0.673302	0.991321
BCL10	70.0304	0.148919	0.295926	0.503232	0.614801	0.988438
BCL2L1	11.001	-0.529687	0.642983	-0.823797	0.410055	0.957081
BCL2L12	9.06136	0.12798	0.636411	0.201096	0.840624	0.996193
BCL2L13	14.4789	0.483842	0.550276	0.879271	0.379254	0.953772
BCL7B	15.2419	0.24019	0.551905	0.435201	0.663417	0.990936
BCL7C	7.28213	0.276853	0.756257	0.366083	0.714303	0.996193
BCLAF1	40.6648	0.213769	0.332522	0.642872	0.520307	0.970592
BCS1L	23.6231	1.08218	0.432265	2.50351	0.012297	0.288506
BDH2	6.42191	-0.896277	0.915076	-0.979456	0.327355	0.937379
BET1	64.1351	-0.118334	0.274487	-0.431108	0.66639	0.991142
BET1L	12.406	0.699264	0.577552	1.21074	0.225996	0.881167
BEX3	92.8719	0.043435	0.24129	0.180012	0.857143	0.996193
BFAR	28.8915	-0.168788	0.422604	-0.399399	0.689599	0.992715
BHLHE40	16.693	-0.598045	0.506047	-1.1818	0.237286	0.892505
BHMT2	11.5667	-0.696721	0.619794	-1.12412	0.260963	0.908241
BICC1	201.741	-1.66373	0.257694	-6.45623	1.07343e-10	4.14701e-08
BICD2	7.18987	0.460037	0.742802	0.619327	0.535701	0.974078
BID	25.47	-0.047856	0.393941	-0.12148	0.903311	0.997012
BIRC2	16.8571	0.235502	0.483538	0.487039	0.626231	0.988603
BIRC3	39.9912	-2.63528	0.422349	-6.23959	4.38732e-10	1.27123e-07
BIRC5	182.205	-0.0804046	0.205926	-0.390455	0.6962	0.992715
BIRC6	18.3468	0.346834	0.464025	0.747447	0.454794	0.964837
BISPR	8.72358	-1.40923	0.670897	-2.10052	0.0356831	0.515997
BLMH	8.70184	0.0461962	0.661816	0.0698022	0.944351	0.999413
BLOC1S1	66.1733	-0.812464	0.288899	-2.81228	0.00491917	0.174887
BLOC1S2	19.6679	-0.125106	0.449434	-0.278364	0.780733	0.996193
BLOC1S3	39.8796	-0.0137278	0.355506	-0.0386149	0.969197	0.999413
BLOC1S6	7.56443	0.0266559	0.689823	0.0386416	0.969176	0.999413
BLVRA	110.526	-0.163139	0.238633	-0.683641	0.494202	0.968141
BLVRB	38.6426	0.540163	0.362151	1.49154	0.13582	0.797444
BLZF1	21.7217	0.138397	0.433627	0.319163	0.749603	0.996193
BMPR2	6.61907	0.493776	0.800381	0.616926	0.537284	0.975731
BMS1	25.9524	0.560261	0.414313	1.35227	0.17629	0.836149
BMS1P14	8.27308	0.281887	0.666026	0.423237	0.672122	0.991321
BMS1P20	9.55107	0.494519	0.702755	0.703686	0.481628	0.965345
BNIP1	27.3191	-0.403611	0.416333	-0.969442	0.332324	0.937379
BNIP2	33.1696	0.269297	0.368555	0.730683	0.464973	0.965345
BNIP3	19.0077	-0.196034	0.47022	-0.416898	0.676753	0.991321
BNIP3L	45.8387	0.795357	0.321496	2.47392	0.0133639	0.295588
BOD1	7.69722	0.541469	0.724814	0.747045	0.455036	0.964837
BOD1L1	7.54211	0.11203	0.718383	0.155948	0.876074	0.996193
BOLA3	94.0591	0.499577	0.250695	1.99277	0.0462864	0.555954
BOP1	13.3182	0.682523	0.545033	1.25226	0.210475	0.865022
BORCS7	14.3227	-1.28584	0.559202	-2.29942	0.0214808	0.393928
BORCS8	9.98385	-1.42825	0.61779	-2.31187	0.020785	0.386056
BPGM	24.363	0.731859	0.428483	1.70802	0.0876325	0.691514
BPNT1	10.4478	-0.220669	0.646681	-0.341233	0.732928	0.996193
BPNT2	27.6164	0.971274	0.417142	2.3284	0.0198909	0.378639
BRCA1	10.1643	-0.19346	0.62407	-0.309997	0.756563	0.996193
BRCC3	18.9829	0.581802	0.499769	1.16414	0.244367	0.899115
BRD2	14.4274	0.00530112	0.503025	0.0105385	0.991592	0.999413
BRD3	7.3372	-0.194095	0.732826	-0.264859	0.791118	0.996193
BRD4	10.426	-0.0201476	0.640113	-0.0314752	0.974891	0.999413
BRD7	9.17546	0.859158	0.716379	1.19931	0.230409	0.885843
BRD8	22.5094	-0.282784	0.450431	-0.627808	0.53013	0.973051
BRI3	28.6151	0.677802	0.405247	1.67257	0.0944128	0.701439
BRI3BP	9.77714	-0.052959	0.625438	-0.0846751	0.93252	0.999413
BRIX1	117.594	0.212954	0.244107	0.872378	0.383002	0.953772
BRK1	263.737	-0.355005	0.191216	-1.85657	0.0633722	0.628191
BRMS1	7.37898	0.105107	0.700446	0.150057	0.88072	0.996193
BROX	129.197	-0.148214	0.275778	-0.537441	0.590963	0.982225
BRWD1	11.9104	0.200881	0.617726	0.325194	0.745034	0.996193
BSG	44.288	-0.140469	0.331817	-0.423335	0.672051	0.991321
BST2	34.5261	-0.260812	0.379691	-0.686907	0.492142	0.968141
BTBD10	22.2749	0.53735	0.468585	1.14675	0.251485	0.899949
BTD	9.6643	-0.171037	0.619713	-0.275994	0.782553	0.996193
BTF3	530.191	0.0357056	0.194665	0.18342	0.854468	0.996193
BTF3L4	128.555	-0.0829489	0.228692	-0.362711	0.716821	0.996193
BTG1	13.6101	0.738063	0.570099	1.29462	0.19545	0.853588
BTG3	14.2422	0.355762	0.534102	0.666095	0.50535	0.968384
BTN2A1	6.66219	-0.0146869	0.746992	-0.0196614	0.984313	0.999413
BTN3A2	11.8294	-0.190823	0.597838	-0.319188	0.749584	0.996193
BTN3A3	6.53751	-0.632141	0.780565	-0.809851	0.418026	0.960103
BUB1	60.2674	-0.0713101	0.298714	-0.238724	0.81132	0.996193
BUB1B	15.872	0.61476	0.487037	1.26225	0.20686	0.85966
BUB3	701.442	0.030466	0.1841	0.165486	0.868561	0.996193
BUD23	44.9158	-0.200295	0.305063	-0.65657	0.511457	0.969206
BUD31	223.518	0.253108	0.197045	1.28451	0.198962	0.857986
BZW1	214.216	0.448953	0.186702	2.40466	0.0161876	0.331474
BZW2	87.736	-0.0105013	0.246982	-0.0425185	0.966085	0.999413
C11orf1	28.0058	-0.299752	0.385403	-0.777762	0.436709	0.964694
C11orf24	7.06479	0.701671	0.746201	0.940325	0.347051	0.939501
C11orf49	9.40422	0.0407063	0.655848	0.0620668	0.95051	0.999413
C11orf58	211.456	0.0749292	0.192018	0.390219	0.696375	0.992715
C11orf72	9.64624	0.0506309	0.652207	0.0776301	0.938122	0.999413
C11orf98	16.2003	-0.0299617	0.519162	-0.0577118	0.953978	0.999413
C12orf29	33.0489	-0.0132928	0.37337	-0.0356023	0.971599	0.999413
C12orf4	8.05246	1.28242	0.746082	1.71888	0.0856371	0.691514
C12orf45	32.6741	-0.350396	0.41923	-0.835809	0.403262	0.95688
C12orf57	150.316	0.583532	0.208516	2.7985	0.00513409	0.176048
C12orf65	40.2907	-0.0467352	0.326745	-0.143032	0.886265	0.996193
C12orf66	7.90459	0.762554	0.7452	1.02329	0.306172	0.933088
C12orf73	11.3403	0.252713	0.587323	0.43028	0.666992	0.991142
C12orf75	26.2669	0.445623	0.385545	1.15583	0.247752	0.899507
C14orf119	71.1348	0.166156	0.268433	0.618984	0.535927	0.974183
C15orf40	30.5963	-0.00627628	0.380164	-0.0165094	0.986828	0.999413
C15orf48	236.584	-0.0994756	0.180063	-0.552448	0.580641	0.981774
C15orf61	13.7196	0.198747	0.541075	0.367319	0.713381	0.996193
C16orf72	11.6896	-0.313771	0.605278	-0.518392	0.604185	0.983502
C16orf87	7.33752	-0.268221	0.744823	-0.360113	0.718762	0.996193
C17orf49	9.64364	0.855367	0.637877	1.34096	0.179934	0.836149
C17orf75	17.3711	-0.123374	0.496316	-0.248579	0.803686	0.996193
C18orf54	10.0035	1.27198	0.671029	1.89556	0.0580182	0.613035
C19orf33	10.9096	-1.08825	0.634562	-1.71497	0.086351	0.691514
C19orf48	18.375	0.778191	0.489944	1.58833	0.112212	0.743079
C19orf53	502.75	-0.0932734	0.157401	-0.592586	0.553458	0.977534
C1D	8.73417	0.539117	0.672559	0.801592	0.422789	0.962374
C1GALT1	6.8055	0.246024	0.719548	0.341914	0.732416	0.996193
C1GALT1C1	33.0708	-0.0694166	0.367682	-0.188795	0.850253	0.996193
C1QA	8.50587	-0.172744	0.665817	-0.259447	0.79529	0.996193
C1QBP	8.20306	1.08647	0.736697	1.47478	0.14027	0.802553
C1QL1	8.74272	-1.55038	0.731427	-2.11967	0.0340342	0.509633
C1orf112	10.4376	0.405503	0.582009	0.696731	0.485971	0.967768
C1orf122	27.9779	0.159813	0.38122	0.419215	0.675059	0.991321
C1orf131	26.9346	0.0562133	0.396575	0.141747	0.88728	0.996193
C1orf174	79.2845	0.0251309	0.271924	0.092419	0.926365	0.999413
C1orf198	6.59963	-0.263415	0.806702	-0.326533	0.744021	0.996193
C1orf35	16.051	0.179608	0.513188	0.349985	0.72635	0.996193
C1orf43	27.2034	0.0289814	0.404381	0.0716684	0.942866	0.999413
C1orf52	11.617	-0.778922	0.589937	-1.32035	0.186719	0.841955
C20orf27	13.211	0.105041	0.584329	0.179764	0.857338	0.996193
C22orf39	11.8412	-0.113887	0.569656	-0.199922	0.841542	0.996193
C2orf49	6.94187	-0.404674	0.719897	-0.562127	0.574029	0.981774
C2orf68	28.9231	-0.721002	0.391384	-1.84219	0.065448	0.637996
C2orf69	16.9469	-0.00147537	0.473271	-0.00311739	0.997513	0.999413
C2orf74	53.8934	0.354835	0.287225	1.23539	0.216685	0.870797
C2orf76	17.3063	-0.99036	0.543577	-1.82193	0.0684655	0.643424
C3	17.8722	-0.536477	0.498433	-1.07633	0.28178	0.921742
C3orf14	51.2465	0.576233	0.321487	1.7924	0.0730694	0.649239
C3orf38	7.9881	-0.41419	0.700867	-0.590968	0.554542	0.977958
C3orf52	9.23945	0.402949	0.63642	0.63315	0.526636	0.970933
C4orf3	134.642	-0.888186	0.224797	-3.95106	7.78071e-05	0.00704519
C4orf33	6.5904	-0.135524	0.753789	-0.179791	0.857317	0.996193
C4orf46	20.226	0.027382	0.446765	0.0612895	0.951129	0.999413
C5orf15	81.0153	-0.772159	0.252968	-3.0524	0.00227018	0.0998817
C5orf22	23.2678	0.33466	0.437093	0.765649	0.443885	0.964694
C5orf24	10.2246	0.260367	0.623359	0.417683	0.676179	0.991321
C5orf34	11.2234	-0.249295	0.596592	-0.417864	0.676046	0.991321
C5orf51	14.9084	-0.0426534	0.533758	-0.0799116	0.936308	0.999413
C6orf62	264.455	-0.0908208	0.399417	-0.227383	0.820126	0.996193
C6orf89	10.5924	0.176074	0.623017	0.282615	0.777472	0.996193
C7orf25	7.96357	0.0203852	0.713148	0.0285848	0.977196	0.999413
C7orf50	19.3631	-0.427677	0.474592	-0.901147	0.36751	0.950423
C8orf33	30.8916	0.972777	0.371729	2.6169	0.00887319	0.244858
C8orf76	12.7175	-0.28179	0.562617	-0.500856	0.616473	0.988603
C9orf16	36.5578	0.101722	0.391224	0.26001	0.794856	0.996193
C9orf78	145.87	0.182071	0.232137	0.784324	0.43285	0.964694
C9orf85	16.0165	-0.0860865	0.538431	-0.159884	0.872972	0.996193
CA12	36.2114	-0.532315	0.374749	-1.42046	0.155475	0.814627
CA2	74.6991	-1.30664	0.290466	-4.49843	6.84557e-06	0.000881557
CAB39	7.78998	-0.111036	0.749997	-0.148049	0.882304	0.996193
CACUL1	76.76	-0.20906	0.300506	-0.695693	0.486621	0.967966
CACYBP	301.676	0.264467	0.171425	1.54276	0.12289	0.765749
CAD	7.02725	0.373977	0.764632	0.489094	0.624775	0.988603
CADM1	15.8616	-0.908245	0.52493	-1.73022	0.0835905	0.687389
CALCOCO2	49.927	-0.00187052	0.318745	-0.00586838	0.995318	0.999413
CALD1	37.3769	0.18608	0.351968	0.528683	0.597025	0.982381
CALM1	202.852	0.351834	0.186349	1.88804	0.05902	0.615386
CALM2	1106.76	0.341843	0.179025	1.90947	0.0562019	0.607845
CALM3	38.5611	-0.317296	0.360498	-0.88016	0.378772	0.953772
CALR	1691.33	-0.457109	0.208665	-2.19063	0.0284783	0.462273
CALU	348.939	0.193772	0.182106	1.06407	0.287299	0.924316
CAMK2D	7.26671	-0.540713	0.72146	-0.74947	0.453574	0.964837
CAMK2G	11.9194	0.246399	0.567595	0.43411	0.664208	0.990936
CAMK2N1	8.44086	-0.882864	0.704515	-1.25315	0.21015	0.865022
CAMKK2	7.77101	-0.116291	0.7161	-0.162395	0.870994	0.996193
CAMLG	8.70718	-0.272202	0.698858	-0.389496	0.696909	0.992715
CAMSAP2	7.13995	1.42692	0.76478	1.86579	0.0620711	0.6234
CAMTA1	84.5248	0.0481702	0.251437	0.19158	0.848071	0.996193
CAND1	19.4124	0.469444	0.490462	0.957146	0.338494	0.939118
CANT1	17.1507	0.337684	0.549958	0.614018	0.539204	0.975789
CANX	110.492	0.0244287	0.235972	0.103524	0.917547	0.999413
CAP2	16.0555	-0.882704	0.501905	-1.75871	0.0786273	0.669083
CAPG	292.029	-0.0674838	0.197021	-0.34252	0.73196	0.996193
CAPN1	9.42176	-0.217677	0.627421	-0.34694	0.728637	0.996193
CAPN2	57.1396	0.815242	0.307617	2.65019	0.00804476	0.236647
CAPNS1	71.5631	-0.272286	0.27646	-0.984904	0.324671	0.937379
CAPRIN1	21.4939	0.523812	0.455823	1.14916	0.250491	0.899949
CAPZA1	311.253	-0.144884	0.212693	-0.681188	0.495753	0.968141
CAPZA2	200.476	0.0532702	0.210931	0.252548	0.800617	0.996193
CAPZB	42.5256	-0.126183	0.324236	-0.389168	0.697152	0.992715
CARD10	11.4089	-0.687177	0.584205	-1.17626	0.239491	0.892614
CARD19	18.2998	0.0717438	0.461005	0.155625	0.876329	0.996193
CARD8	10.7288	-0.411634	0.598834	-0.687393	0.491835	0.968141
CARHSP1	17.1235	-0.227761	0.518356	-0.439392	0.660378	0.990936
CARMIL1	116.981	-0.481107	0.278352	-1.72841	0.0839142	0.687389
CARNMT1	11.5044	0.703309	0.628546	1.11895	0.263163	0.909202
CARS1	31.9156	0.783272	0.37593	2.08356	0.0372002	0.519458
CASC3	7.72151	0.146134	0.690137	0.211746	0.832305	0.996193
CASK	15.9919	-0.580339	0.52526	-1.10486	0.26922	0.913107
CASP10	9.30997	-0.279063	0.703572	-0.396638	0.691635	0.992715
CASP2	57.8365	-0.123342	0.308827	-0.399389	0.689606	0.992715
CASP4	36.3237	0.335234	0.363001	0.923509	0.355742	0.942482
CASP6	19.799	-0.458004	0.491009	-0.932782	0.350933	0.939648
CASP7	18.5529	-0.379712	0.466963	-0.813151	0.416132	0.958648
CASP8	8.72446	-0.750159	0.691829	-1.08431	0.278226	0.921742
CAST	18.4952	0.201176	0.483901	0.415739	0.677601	0.991321
CASTOR2	8.49022	-1.49599	0.729382	-2.05103	0.0402638	0.52909
CAT	20.6464	0.384625	0.467649	0.822464	0.410813	0.958012
CATSPER1	11.8605	0.526997	0.634152	0.831026	0.405959	0.95688
CAV1	262.659	-0.271956	0.185759	-1.46402	0.143187	0.804749
CAV2	82.6353	-0.361712	0.25452	-1.42115	0.155273	0.814304
CAVIN1	85.2033	0.325964	0.253191	1.28742	0.197947	0.857328
CAVIN3	28.907	0.27089	0.381178	0.710665	0.477292	0.965345
CBFB	13.1238	0.632451	0.592844	1.06681	0.286059	0.924316
CBLL1	23.2533	-0.604411	0.423516	-1.42713	0.153543	0.810798
CBR1	16.7422	0.667654	0.523049	1.27647	0.201791	0.857986
CBR4	9.95576	-0.390309	0.611994	-0.637767	0.523626	0.970592
CBWD1	41.2004	0.222241	0.323343	0.687324	0.491879	0.968141
CBWD5	106.484	-0.28655	0.229683	-1.24759	0.212182	0.867745
CBX1	14.2441	-0.535883	0.539461	-0.993368	0.320531	0.937379
CBX3	300.285	0.0735643	0.192148	0.382853	0.701829	0.99331
CBX5	166.495	0.0326843	0.202372	0.161506	0.871695	0.996193
CBX6	44.272	0.716056	0.352939	2.02884	0.0424745	0.542088
CBY1	14.2874	0.115276	0.557272	0.206858	0.836121	0.996193
CCAR1	30.8097	0.196731	0.380639	0.516846	0.605264	0.983542
CCDC117	23.7181	-0.430146	0.409814	-1.04961	0.293896	0.929193
CCDC12	9.25657	0.253743	0.629724	0.402943	0.68699	0.992715
CCDC124	30.2845	0.219049	0.430709	0.508577	0.611049	0.986321
CCDC127	41.7804	-0.383243	0.333734	-1.14835	0.250824	0.899949
CCDC137	24.2197	-0.190105	0.470993	-0.403626	0.686488	0.992715
CCDC138	8.96381	0.704651	0.681497	1.03397	0.301148	0.931452
CCDC14	17.323	-0.532774	0.466851	-1.14121	0.253784	0.902257
CCDC167	133.583	-0.189147	0.225428	-0.839059	0.401436	0.956154
CCDC174	11.2959	-0.0354544	0.63272	-0.0560349	0.955314	0.999413
CCDC18	14.7398	0.421379	0.50451	0.835224	0.403592	0.95688
CCDC186	9.46925	-0.45531	0.663695	-0.686024	0.492698	0.968141
CCDC198	9.38771	-0.311823	0.677307	-0.460387	0.645238	0.990936
CCDC25	11.2275	0.379756	0.615448	0.617041	0.537208	0.975731
CCDC32	9.19341	-0.0756911	0.639361	-0.118386	0.905762	0.997012
CCDC34	13.2767	-0.998487	0.527096	-1.89432	0.0581828	0.613035
CCDC47	12.6772	0.395957	0.59542	0.665004	0.506048	0.968384
CCDC50	8.92636	1.39199	0.771182	1.80501	0.0710725	0.648248
CCDC58	87.5635	-0.0621248	0.252493	-0.246045	0.805647	0.996193
CCDC59	46.051	0.560931	0.311414	1.80124	0.0716655	0.648248
CCDC6	14.5218	0.448284	0.563378	0.795707	0.426202	0.963922
CCDC80	14.0456	0.651145	0.53772	1.21094	0.22592	0.881167
CCDC82	8.03834	0.36407	0.716328	0.508244	0.611282	0.986321
CCDC85B	10.4214	-0.419587	0.621419	-0.675209	0.499543	0.968141
CCDC88A	7.88554	0.234185	0.714975	0.327543	0.743257	0.996193
CCDC90B	28.1749	-0.340382	0.434557	-0.783286	0.433459	0.964694
CCDC93	6.38465	0.0910917	0.776749	0.117273	0.906644	0.997012
CCM2	9.50079	-0.00823151	0.640503	-0.0128516	0.989746	0.999413
CCN1	23.7519	-0.625476	0.474276	-1.3188	0.187236	0.842773
CCNA2	16.4387	0.0485872	0.488858	0.0993892	0.920829	0.999413
CCNB1	290.552	-0.0759196	0.195479	-0.388376	0.697738	0.992715
CCNB1IP1	19.0543	0.675243	0.472915	1.42783	0.15334	0.810798
CCNB2	111.914	-0.177838	0.231171	-0.76929	0.441721	0.964694
CCNC	64.1121	-0.403612	0.286485	-1.40885	0.158881	0.823513
CCND1	61.2187	-0.139374	0.356565	-0.390879	0.695887	0.992715
CCND3	6.62806	0.831173	0.791802	1.04972	0.293845	0.929193
CCNDBP1	19.0515	0.496483	0.474866	1.04552	0.295781	0.929193
CCNF	61.6329	-0.376803	0.326311	-1.15474	0.248199	0.899507
CCNG1	115.372	-1.18989	0.246714	-4.82293	1.41463e-06	0.000215731
CCNH	25.7731	-0.439565	0.396401	-1.10889	0.267477	0.913107
CCNI	62.9714	0.42327	0.291234	1.45337	0.146121	0.805817
CCNJ	19.3334	-0.685978	0.459913	-1.49154	0.13582	0.797444
CCNT1	9.25526	1.00907	0.683437	1.47646	0.139821	0.802241
CCNT2	8.15486	-1.01382	0.757606	-1.33819	0.180833	0.836149
CCNY	6.82438	0.808325	0.76798	1.05253	0.292555	0.927654
CCT2	182.341	-0.0780617	0.198812	-0.392641	0.694585	0.992715
CCT3	449.643	0.16326	0.168763	0.967394	0.333347	0.937379
CCT4	49.722	0.506749	0.296697	1.70797	0.0876417	0.691514
CCT5	933.466	0.170374	0.148594	1.14657	0.251557	0.899949
CCT6A	96.9875	0.214408	0.24194	0.886203	0.375508	0.953772
CCT7	107.985	0.156923	0.235377	0.666685	0.504973	0.968384
CCT8	335.194	0.235176	0.180427	1.30345	0.192423	0.847977
CCZ1P-OR7E38P	11.2606	0.121551	0.597081	0.203575	0.838686	0.996193
CD109	8.99186	-0.490405	0.695123	-0.705494	0.480503	0.965345
CD151	73.6201	-0.189198	0.268293	-0.705194	0.48069	0.965345
CD163L1	55.9909	-0.393114	0.294683	-1.33402	0.182196	0.836149
CD164	96.6629	-0.184012	0.24938	-0.737876	0.46059	0.965276
CD24	219.024	-1.7332	0.21462	-8.07568	6.7103e-16	5.55517e-13
CD276	6.9929	-0.676273	0.754997	-0.895729	0.370398	0.953033
CD2AP	11.5915	-0.0392181	0.589408	-0.0665381	0.946949	0.999413
CD2BP2	8.22887	-0.430458	0.679839	-0.633176	0.526618	0.970933
CD320	22.45	0.100513	0.444917	0.225913	0.821269	0.996193
CD40	21.3511	0.0415502	0.445745	0.093215	0.925733	0.999413
CD44	86.3692	0.39801	0.25649	1.55176	0.120721	0.763134
CD46	58.6576	-0.280817	0.290499	-0.966671	0.333708	0.937379
CD47	53.1433	0.0261988	0.304739	0.0859714	0.931489	0.999413
CD58	9.28218	-0.844137	0.658731	-1.28146	0.200033	0.857986
CD59	212.085	0.190043	0.188289	1.00932	0.312822	0.937379
CD63	220.481	0.213307	0.440212	0.484555	0.627992	0.988603
CD68	22.1838	0.200712	0.42774	0.469237	0.6389	0.990165
CD70	71.8757	-1.09764	0.271019	-4.05004	5.12079e-05	0.00494583
CD74	42.8291	-0.273187	0.320964	-0.851144	0.394689	0.954658
CD81	19.0864	-0.442774	0.471545	-0.938985	0.347738	0.939501
CD82	19.6369	0.193446	0.459383	0.421099	0.673683	0.991321
CD99	58.2093	-0.178791	0.29086	-0.6147	0.538753	0.975789
CDADC1	8.65328	-1.02675	0.683478	-1.50224	0.133034	0.792226
CDC123	165.631	0.272991	0.229157	1.19128	0.233542	0.88921
CDC16	10.3454	0.936145	0.681863	1.37292	0.169776	0.830973
CDC20	60.2575	0.353471	0.277049	1.27584	0.202011	0.857986
CDC23	32.8551	0.213295	0.371806	0.573673	0.566189	0.981144
CDC25B	8.26603	-0.173903	0.680269	-0.255639	0.79823	0.996193
CDC25C	24.3562	-0.307223	0.429071	-0.71602	0.473979	0.965345
CDC26	69.2285	0.473156	0.286779	1.6499	0.0989633	0.715915
CDC27	14.3061	0.176482	0.569952	0.309643	0.756832	0.996193
CDC37	19.6353	-0.097958	0.451705	-0.216863	0.828315	0.996193
CDC40	12.1655	0.3505	0.632957	0.553749	0.57975	0.981774
CDC42	398.577	-0.160495	0.17626	-0.910554	0.362531	0.947433
CDC42BPA	6.51861	-0.208506	0.802686	-0.25976	0.795049	0.996193
CDC42EP3	18.3953	0.454191	0.478864	0.948476	0.342887	0.939118
CDC42SE2	84.2352	-0.417482	0.281879	-1.48107	0.138588	0.799919
CDC45	35.2386	1.03373	0.357183	2.89413	0.00380212	0.145916
CDC5L	28.8361	0.0498602	0.374324	0.133201	0.894035	0.996525
CDC6	27.6769	0.604019	0.390312	1.54753	0.121736	0.764152
CDC7	7.57317	-1.0515	0.72239	-1.45558	0.145508	0.805802
CDC73	10.9759	0.501434	0.632187	0.793173	0.427677	0.964145
CDCA3	67.0515	-0.219145	0.26948	-0.813216	0.416094	0.958648
CDCA4	7.98076	0.0287136	0.671117	0.0427848	0.965873	0.999413
CDCA5	17.9912	0.592668	0.465527	1.27311	0.202979	0.85893
CDCA7	18.4368	-0.222328	0.450071	-0.493985	0.621317	0.988603
CDCA7L	9.01361	-0.00813182	0.708381	-0.0114794	0.990841	0.999413
CDCA8	86.9824	0.0107078	0.262747	0.040753	0.967493	0.999413
CDCP1	28.1887	0.86425	0.406759	2.12472	0.0336098	0.505894
CDH2	47.403	-0.124235	0.323953	-0.383497	0.701351	0.99331
CDH6	97.6837	-2.55431	0.291003	-8.77761	1.66988e-18	3.22566e-15
CDIPT	8.04316	-0.159407	0.661439	-0.241	0.809555	0.996193
CDK1	230.518	-0.244189	0.203973	-1.19716	0.231243	0.885843
CDK11B	8.13533	-0.225196	0.706302	-0.318839	0.749849	0.996193
CDK12	7.02275	0.22997	0.715477	0.321422	0.74789	0.996193
CDK15	40.6949	-0.52184	0.34696	-1.50403	0.132573	0.792226
CDK16	9.18136	0.0207337	0.61249	0.0338514	0.972996	0.999413
CDK2	24.8695	0.228521	0.400712	0.570286	0.568484	0.98131
CDK2AP1	20.3883	0.535359	0.462875	1.1566	0.247438	0.899507
CDK2AP2	46.3818	0.283173	0.337471	0.839104	0.401411	0.956154
CDK4	17.3465	-0.49576	0.502777	-0.986042	0.324112	0.937379
CDK5RAP1	35.6372	0.261088	0.341723	0.764035	0.444847	0.964837
CDK5RAP2	12.2989	0.224513	0.566553	0.396279	0.691899	0.992715
CDK5RAP3	37.2368	0.640108	0.356272	1.79669	0.0723855	0.648248
CDK6	32.0837	-0.196395	0.369013	-0.532217	0.594576	0.982225
CDK7	18.3303	0.234345	0.502445	0.466409	0.640923	0.990165
CDKAL1	24.0684	-0.768183	0.473495	-1.62237	0.104725	0.731665
CDKN1A	21.9045	-0.226371	0.48206	-0.469591	0.638647	0.990165
CDKN2AIPNL	15.5478	-0.1361	0.52799	-0.25777	0.796584	0.996193
CDKN2C	27.4741	-0.845474	0.414914	-2.03771	0.0415792	0.53664
CDKN2D	7.03935	1.55842	0.768354	2.02825	0.0425345	0.542088
CDKN3	108.372	0.109511	0.2277	0.480945	0.630556	0.988603
CDR2L	47.4079	0.00174068	0.390249	0.00446042	0.996441	0.999413
CDS2	71.807	0.0487157	0.290765	0.167543	0.866943	0.996193
CDV3	98.8234	-0.386446	0.302952	-1.2756	0.202097	0.857986
CEBPG	6.39609	1.09507	0.785004	1.39498	0.163021	0.828174
CEBPZ	29.6546	0.475581	0.378266	1.25727	0.208657	0.86246
CEBPZOS	46.286	-0.317198	0.35396	-0.896142	0.370177	0.953033
CELF1	13.0613	-0.258264	0.556356	-0.464207	0.6425	0.990936
CENATAC	314.863	-0.189033	0.223083	-0.847364	0.396792	0.954658
CENPBD1P1	7.84191	-0.166558	0.72837	-0.228672	0.819124	0.996193
CENPC	10.3752	-0.0832008	0.59296	-0.140314	0.888412	0.996193
CENPE	7.44624	-0.164231	0.708632	-0.231757	0.816727	0.996193
CENPF	73.0617	-0.157547	0.278538	-0.565622	0.571651	0.98131
CENPJ	6.77595	0.305579	0.761124	0.401483	0.688065	0.992715
CENPK	18.9284	-0.555181	0.45646	-1.21627	0.22388	0.880909
CENPL	9.95707	0.0539206	0.622599	0.0866057	0.930985	0.999413
CENPM	19.2007	-0.930074	0.481153	-1.93301	0.0532347	0.590987
CENPN	80.124	-0.519599	0.304508	-1.70636	0.0879418	0.691514
CENPO	7.44692	0.289765	0.729856	0.397016	0.691356	0.992715
CENPQ	8.07422	0.511031	0.671303	0.761253	0.446506	0.964837
CENPS	11.8361	-0.14273	0.546162	-0.261332	0.793837	0.996193
CENPU	14.6035	-0.26374	0.502546	-0.524807	0.599718	0.982381
CENPW	246.177	-0.0561039	0.179356	-0.312808	0.754426	0.996193
CENPX	68.9552	0.252529	0.281155	0.898184	0.369087	0.952298
CEP170	8.03388	0.153619	0.711935	0.215777	0.829162	0.996193
CEP20	61.6233	-0.323787	0.281214	-1.15139	0.249572	0.899949
CEP250	6.38395	-0.427853	0.78671	-0.543851	0.586544	0.982225
CEP41	11.3659	-1.04234	0.605359	-1.72185	0.085097	0.690668
CEP43	9.06773	-0.00707382	0.634405	-0.0111503	0.991104	0.999413
CEP55	19.3302	0.875453	0.492847	1.77632	0.0756806	0.656118
CEP57	10.6954	0.155043	0.605515	0.256051	0.797911	0.996193
CEP57L1	17.1993	0.251699	0.48191	0.522295	0.601465	0.982381
CEP63	10.7426	0.171278	0.596048	0.287356	0.77384	0.996193
CEP70	11.5877	-0.475732	0.574242	-0.828452	0.407415	0.95688
CEP78	8.17897	0.855982	0.71678	1.19421	0.232398	0.886215
CEP85	11.9702	0.562786	0.605925	0.928804	0.352991	0.940679
CEP89	17.5267	0.840036	0.493598	1.70186	0.0887811	0.691514
CEP95	10.2434	-0.558133	0.68687	-0.812574	0.416462	0.958648
CEPT1	32.2965	0.540298	0.396132	1.36393	0.172588	0.831648
CERNA2	20.8858	-1.37641	0.507246	-2.7135	0.00665764	0.207718
CERS2	14.4796	0.371982	0.540845	0.687779	0.491592	0.968141
CERS5	6.39599	0.288858	0.821301	0.351708	0.725057	0.996193
CERT1	6.64912	0.91332	0.922624	0.989916	0.322215	0.937379
CETN2	75.742	0.0394022	0.267361	0.147374	0.882836	0.996193
CETN3	21.9114	-1.03347	0.474812	-2.17659	0.0295115	0.471686
CFAP20	20.1382	0.0935483	0.448684	0.208495	0.834842	0.996193
CFAP298	9.82842	0.99656	0.697579	1.4286	0.15312	0.810798
CFAP36	34.7392	-0.0731196	0.346449	-0.211054	0.832845	0.996193
CFAP97	8.07611	0.400222	0.704655	0.567968	0.570057	0.98131
CFDP1	37.5918	-0.059993	0.360889	-0.166237	0.86797	0.996193
CFL1	300.517	0.0146737	0.389803	0.037644	0.969972	0.999413
CFL2	23.2472	0.434009	0.420501	1.03212	0.302015	0.931452
CFLAR	55.1097	-0.967536	0.294307	-3.28751	0.00101079	0.0547431
CGB8	6.49005	0.328713	0.733324	0.448251	0.653972	0.990936
CGGBP1	16.863	0.135613	0.498154	0.272231	0.785445	0.996193
CGRRF1	7.81988	0.0906774	0.671707	0.134995	0.892615	0.996193
CH17-340M24.3	8.80693	-0.375055	0.685716	-0.546954	0.58441	0.981924
CHAC2	10.839	0.139825	0.585728	0.23872	0.811322	0.996193
CHAF1A	7.46861	0.689477	0.717905	0.960401	0.336854	0.939118
CHASERR	8.1159	-0.340117	0.683664	-0.497491	0.618843	0.988603
CHCHD1	101.615	-0.466226	0.239069	-1.95017	0.051156	0.578219
CHCHD2	214.397	0.290428	0.229846	1.26358	0.206383	0.859186
CHCHD3	39.0342	0.284275	0.340497	0.834883	0.403784	0.95688
CHCHD4	15.4789	0.752176	0.505731	1.4873	0.136934	0.799919
CHCHD5	63.5789	0.0121975	0.278288	0.0438305	0.96504	0.999413
CHCHD6	6.74456	0.0654178	0.725738	0.0901398	0.928176	0.999413
CHCHD7	55.8344	-0.188754	0.295827	-0.638056	0.523438	0.970592
CHD1L	6.91347	1.00763	0.827912	1.21707	0.223578	0.880909
CHD2	7.20389	-2.88241	0.937309	-3.0752	0.00210364	0.095989
CHD4	13.9227	-0.0929833	0.538856	-0.172557	0.863	0.996193
CHD6	12.9535	-1.3529	0.596021	-2.26989	0.0232142	0.409948
CHD7	14.1008	-0.806219	0.57793	-1.39501	0.163012	0.828174
CHD9	10.5639	0.111754	0.609347	0.183399	0.854485	0.996193
CHEK1	11.0769	-0.237424	0.588293	-0.403582	0.68652	0.992715
CHEK2	12.8519	-0.885645	0.564169	-1.56982	0.116457	0.753999
CHIC2	14.2628	0.0142402	0.54202	0.0262724	0.97904	0.999413
CHID1	31.7422	0.240188	0.367931	0.652809	0.51388	0.969206
CHM	6.9486	0.867916	0.770967	1.12575	0.260272	0.907506
CHMP1A	9.68131	0.261231	0.625383	0.417713	0.676157	0.991321
CHMP1B	15.8182	-1.38544	0.538253	-2.57395	0.0100543	0.260741
CHMP2A	68.0202	0.171782	0.29144	0.589425	0.555576	0.978034
CHMP2B	6.95528	1.48321	0.85828	1.72811	0.0839676	0.687389
CHMP4A	47.2065	-0.181431	0.326027	-0.556491	0.577875	0.981774
CHMP4B	15.0595	-0.0820377	0.524163	-0.156512	0.87563	0.996193
CHMP4C	6.66159	-0.0268605	0.781832	-0.0343558	0.972593	0.999413
CHMP5	128.843	0.225326	0.229686	0.981017	0.326584	0.937379
CHMP6	7.49719	0.725367	0.707218	1.02566	0.30505	0.932404
CHORDC1	13.659	0.765943	0.533681	1.43521	0.151227	0.808803
CHP1	168.581	-0.281782	0.247751	-1.13736	0.255387	0.90297
CHRAC1	32.1052	-0.196167	0.371453	-0.528108	0.597425	0.982381
CHRND	14.3797	-0.0207908	0.561159	-0.0370497	0.970445	0.999413
CHST3	10.1407	-0.545292	0.598471	-0.911142	0.362221	0.947433
CHSY1	12.5252	0.324069	0.581427	0.557368	0.577276	0.981774
CHTOP	8.61969	0.460861	0.693595	0.664452	0.506401	0.968384
CHURC1	92.4745	-0.337975	0.260671	-1.29656	0.194783	0.85319
CIAO1	17.6843	-0.331798	0.471364	-0.70391	0.481489	0.965345
CIAO2A	124.056	-0.0329863	0.214654	-0.153672	0.877868	0.996193
CIAO2B	75.8907	0.344677	0.275733	1.25004	0.211286	0.865913
CIAPIN1	61.1609	-0.105683	0.3139	-0.336677	0.736361	0.996193
CIB1	109.635	0.267798	0.293001	0.913985	0.360725	0.945027
CIBAR1	17.8419	0.255808	0.477247	0.536007	0.591954	0.982225
CINP	46.8364	-0.28529	0.316461	-0.901499	0.367323	0.950423
CIP2A	22.6018	0.470013	0.415131	1.13221	0.257548	0.903992
CIR1	33.7396	-0.543647	0.380392	-1.42918	0.152954	0.810798
CIRBP	23.5537	-0.303782	0.434552	-0.699069	0.484509	0.966184
CISD1	156.914	-0.0905962	0.199692	-0.453679	0.65006	0.990936
CISD2	37.7351	0.0917315	0.361678	0.253627	0.799784	0.996193
CISD3	23.8452	0.145391	0.444026	0.327438	0.743336	0.996193
CIT	10.2632	0.426418	0.635624	0.670865	0.502307	0.968141
CIZ1	6.55051	0.129791	0.769256	0.168723	0.866015	0.996193
CKAP2	62.1859	-0.168927	0.27527	-0.613676	0.539429	0.975789
CKAP2L	16.4736	0.304648	0.472736	0.644437	0.519292	0.970592
CKAP4	52.9742	0.359275	0.329446	1.09054	0.275474	0.920769
CKAP5	31.3016	0.208541	0.383847	0.543292	0.586929	0.982225
CKLF	113.267	0.0809606	0.224547	0.360551	0.718435	0.996193
CKS1B	471.915	-0.0244089	0.164682	-0.148219	0.88217	0.996193
CKS2	820.698	-0.262642	0.152895	-1.71779	0.0858352	0.691514
CLASP1	10.1537	0.386699	0.6316	0.612253	0.54037	0.975789
CLCN3	9.8742	0.0355142	0.68745	0.0516608	0.958799	0.999413
CLDN12	12.7502	-0.0681038	0.5701	-0.119459	0.904912	0.997012
CLDN2	28.9847	-2.19808	0.519776	-4.2289	2.34833e-05	0.0024301
CLDN4	9.26282	0.879424	0.694314	1.26661	0.205295	0.859186
CLDND1	75.5583	0.115806	0.274905	0.421258	0.673566	0.991321
CLEC2B	123.105	0.76114	0.220393	3.45355	0.000553256	0.0344744
CLEC2D	14.6074	-0.156624	0.517054	-0.302917	0.761953	0.996193
CLEC4E	7.64387	-2.21419	1.26178	-1.75481	0.0792914	0.671949
CLEC4O	46.8328	-0.402829	0.311612	-1.29272	0.196107	0.853588
CLIC1	477.378	0.321983	0.161889	1.98891	0.0467114	0.555954
CLIC4	41.5591	0.379493	0.334918	1.13309	0.257175	0.903992
CLINT1	12.1582	0.211097	0.579026	0.364573	0.71543	0.996193
CLK1	19.061	0.706362	0.460609	1.53354	0.125144	0.774276
CLK3	7.5188	0.440677	0.736223	0.598564	0.549464	0.977245
CLK4	7.49022	0.965325	0.74273	1.2997	0.193705	0.850393
CLNS1A	34.864	0.0418547	0.375146	0.111569	0.911165	0.997938
CLOCK	12.0036	1.08912	0.606856	1.79469	0.0727032	0.648248
CLP1	10.3231	-0.27344	0.667037	-0.409933	0.681855	0.992715
CLPB	12.3478	0.963515	0.567367	1.69822	0.0894662	0.693416
CLPP	15.8944	0.459342	0.52809	0.869819	0.384399	0.954222
CLPTM1L	15.3676	-0.441347	0.529567	-0.833411	0.404613	0.95688
CLSPN	53.1355	0.238851	0.30945	0.771857	0.440199	0.964694
CLSTN1	9.67904	-0.148469	0.694084	-0.213906	0.83062	0.996193
CLTA	66.3508	-0.126286	0.348013	-0.362877	0.716697	0.996193
CLTB	9.43161	0.391025	0.678757	0.576091	0.564554	0.981144
CLTC	52.7578	0.333197	0.316161	1.05388	0.291937	0.927508
CLU	25.1162	0.666256	0.438481	1.51946	0.128646	0.783454
CLUAP1	16.4355	-0.414719	0.531274	-0.780613	0.43503	0.964694
CLUH	12.8324	0.0627312	0.576832	0.108751	0.9134	0.998705
CMAS	10.2314	0.191368	0.661785	0.289169	0.772452	0.996193
CMBL	9.26724	0.242431	0.662733	0.365805	0.71451	0.996193
CMC1	17.3228	0.0260483	0.464661	0.0560588	0.955295	0.999413
CMC2	128.806	0.10552	0.226251	0.466383	0.640942	0.990165
CMC4	21.9191	0.0035577	0.449967	0.00790658	0.993692	0.999413
CMIP	17.9925	-1.90414	1.34928	-1.41122	0.158179	0.821313
CMPK1	45.5201	0.312184	0.310657	1.00492	0.314937	0.937379
CMSS1	109.029	0.241438	0.225368	1.07131	0.284032	0.92211
CMTM3	6.82526	0.626008	0.752321	0.832103	0.405351	0.95688
CMTM6	22.6568	0.67415	0.434972	1.54987	0.121172	0.763134
CNBP	465.781	-0.0286612	0.17046	-0.168141	0.866473	0.996193
CNDP2	153.702	-0.334139	0.230961	-1.44674	0.14797	0.805817
CNEP1R1	12.0231	0.323848	0.576374	0.561872	0.574204	0.981774
CNIH1	91.2748	0.00975517	0.248125	0.0393156	0.968639	0.999413
CNIH4	261.497	0.212916	0.215682	0.987175	0.323557	0.937379
CNKSR3	6.97786	-1.60718	0.820853	-1.95794	0.0502368	0.574206
CNN2	59.8973	0.0311683	0.298366	0.104463	0.916802	0.999413
CNN3	451.143	-0.319402	0.231309	-1.38085	0.167326	0.830045
CNOT1	16.1112	-0.613759	0.496306	-1.23665	0.216215	0.870797
CNOT11	12.1853	-0.430122	0.558828	-0.769684	0.441487	0.964694
CNOT2	45.1674	-0.355094	0.326913	-1.0862	0.277389	0.921742
CNOT6	9.01492	-0.147345	0.672093	-0.219233	0.826469	0.996193
CNOT6L	9.15138	0.137447	0.693793	0.19811	0.842959	0.996193
CNOT7	26.4812	0.356613	0.401402	0.888419	0.374315	0.953772
CNOT9	182.749	-0.0613041	0.28319	-0.216477	0.828616	0.996193
CNP	12.8948	-0.612259	0.539289	-1.13531	0.256247	0.903805
CNPPD1	31.9344	0.180667	0.387695	0.466001	0.641214	0.990165
CNPY2	52.3715	0.112086	0.301579	0.371665	0.710142	0.996193
CNPY3	11.507	0.777753	0.595698	1.30562	0.191683	0.846649
CNPY4	15.5598	0.16496	0.528067	0.312385	0.754748	0.996193
CNRIP1	13.6179	1.78479	0.608309	2.93402	0.00334605	0.134655
CNTROB	7.3265	-0.295208	0.735207	-0.401531	0.68803	0.992715
COA1	120.65	-0.311667	0.268005	-1.16292	0.244863	0.899507
COA3	119.85	-0.577382	0.239896	-2.4068	0.0160928	0.330702
COA4	79.2679	0.183818	0.269415	0.682286	0.495058	0.968141
COA5	19.2163	-0.0540024	0.481692	-0.11211	0.910736	0.997938
COA6	53.0474	0.232724	0.303078	0.767867	0.442566	0.964694
COA7	18.6443	0.0732551	0.478459	0.153106	0.878315	0.996193
COA8	14.962	0.449366	0.572503	0.784914	0.432504	0.964694
COASY	22.0401	0.753999	0.4277	1.76292	0.0779148	0.666937
COBLL1	17.8642	-1.39416	0.496349	-2.80883	0.00497219	0.175283
COG2	13.1242	-0.187474	0.552785	-0.339144	0.734501	0.996193
COG4	37.6623	-0.376208	0.352723	-1.06658	0.286161	0.924316
COG5	15.5056	0.0482158	0.543026	0.0887909	0.929248	0.999413
COIL	19.5411	-0.241362	0.438848	-0.54999	0.582326	0.981774
COL4A1	20.4822	-0.239675	0.476628	-0.502855	0.615066	0.988438
COL8A1	21.5297	-1.06201	0.481485	-2.2057	0.0274048	0.453018
COLGALT1	97.1444	0.238242	0.299925	0.794338	0.426999	0.964145
COMMD1	28.5184	-0.375921	0.383179	-0.98106	0.326563	0.937379
COMMD10	34.0297	0.000856143	0.3883	0.00220485	0.998241	0.999413
COMMD2	42.4526	-0.0470969	0.364213	-0.129311	0.897111	0.997012
COMMD3	105.236	-0.325569	0.232302	-1.40149	0.161067	0.828174
COMMD4	39.6296	-0.292471	0.331294	-0.882812	0.377338	0.953772
COMMD5	8.95503	0.686651	0.673855	1.01899	0.308208	0.935111
COMMD6	212.5	-0.0968163	0.20152	-0.48043	0.630922	0.988603
COMMD7	18.2151	0.483108	0.473173	1.021	0.307256	0.934182
COMMD8	32.6115	0.358639	0.363316	0.987127	0.32358	0.937379
COMMD9	65.6507	-0.0181525	0.277534	-0.0654065	0.94785	0.999413
COMT	20.5423	0.058743	0.430083	0.136585	0.891359	0.996193
COPA	74.6065	0.486995	0.285143	1.7079	0.0876552	0.691514
COPB1	46.8089	0.715852	0.322445	2.22008	0.0264134	0.443089
COPB2	101.246	-0.0175161	0.241058	-0.0726633	0.942074	0.999413
COPE	26.9421	0.103646	0.431157	0.24039	0.810028	0.996193
COPG1	187.539	0.534291	0.221638	2.41065	0.015924	0.329569
COPRS	8.0488	0.0714851	0.731034	0.0977863	0.922102	0.999413
COPS2	54.9366	-0.351679	0.288465	-1.21914	0.222791	0.880909
COPS3	76.8577	-0.0512831	0.251875	-0.203605	0.838662	0.996193
COPS4	39.9261	-0.379313	0.32541	-1.16564	0.243758	0.899115
COPS5	121.604	0.0611879	0.229133	0.267041	0.789438	0.996193
COPS6	43.6994	0.168529	0.329776	0.511041	0.609323	0.986044
COPS7A	45.6682	0.0419575	0.332746	0.126095	0.899657	0.997012
COPS7B	6.78983	-0.00505085	0.78514	-0.00643305	0.994867	0.999413
COPS8	114.673	0.667547	0.24784	2.69346	0.00707138	0.217972
COPS9	32.7135	0.528161	0.411641	1.28306	0.19947	0.857986
COPZ1	196	-0.278266	0.193238	-1.44002	0.149862	0.805958
COQ10B	52.3866	-0.0755251	0.313532	-0.240885	0.809644	0.996193
COQ3	23.4574	-0.602938	0.436762	-1.38047	0.167441	0.830045
COQ4	7.21371	-0.459713	0.733357	-0.626861	0.53075	0.973051
COQ5	13.283	0.0869195	0.542144	0.160326	0.872625	0.996193
COQ9	11.403	-0.713869	0.646755	-1.10377	0.269693	0.913424
CORO1C	114.385	0.677698	0.266693	2.54112	0.0110498	0.270184
COTL1	24.8125	0.2848	0.407855	0.698288	0.484997	0.966492
COX11	9.15304	-1.06576	0.668061	-1.5953	0.110646	0.739308
COX14	145.574	-0.147065	0.210511	-0.698609	0.484796	0.966424
COX15	24.5134	-1.05823	0.413284	-2.56053	0.0104512	0.264476
COX16	21.578	0.0972989	0.461212	0.210964	0.832916	0.996193
COX17	264.922	-0.154787	0.183553	-0.843285	0.399069	0.954658
COX19	46.7532	0.56041	0.314521	1.78179	0.0747839	0.652669
COX20	191.534	-0.157525	0.223872	-0.703642	0.481656	0.965345
COX4I1	995.446	-0.111114	0.151384	-0.733982	0.46296	0.965345
COX5A	94.3425	0.0379945	0.295967	0.128374	0.897853	0.997012
COX5B	196.575	-0.25719	0.221245	-1.16247	0.245046	0.899507
COX6A1	802.761	-0.0833651	0.151897	-0.548828	0.583124	0.981774
COX6B1	673.69	-0.246165	0.160454	-1.53418	0.124986	0.774276
COX6C	763.811	-0.33389	0.167946	-1.98808	0.0468026	0.555954
COX7A2	1005.15	-0.160741	0.143889	-1.11712	0.263943	0.909202
COX7A2L	257.86	0.144302	0.197492	0.730673	0.464979	0.965345
COX7B	578.028	-0.361039	0.16267	-2.21946	0.0264553	0.443089
COX7C	417.33	-0.342112	0.212983	-1.60629	0.10821	0.738118
COX8A	727.438	-0.10934	0.178035	-0.614147	0.539118	0.975789
CPD	6.49315	0.649489	0.900459	0.721286	0.470734	0.965345
CPEB1	15.2963	0.577441	0.530561	1.08836	0.276436	0.921742
CPNE1	80.9493	0.190897	0.25378	0.752216	0.451921	0.964837
CPNE3	56.7828	0.366738	0.28518	1.28599	0.198447	0.857986
CPNE8	25.5077	-0.659409	0.47786	-1.37992	0.167611	0.830177
CPPED1	29.795	-0.452588	0.391504	-1.15602	0.247672	0.899507
CPS1	6.53652	-0.570654	0.761265	-0.749613	0.453488	0.964837
CPSF2	16.09	0.524855	0.49319	1.0642	0.287236	0.924316
CPSF3	77.0844	-0.116012	0.259966	-0.446259	0.65541	0.990936
CPSF4	9.18228	-0.300366	0.665709	-0.451198	0.651847	0.990936
CPSF6	37.0364	0.584341	0.358519	1.62988	0.103127	0.729699
CPSF7	8.56523	0.307225	0.690795	0.444741	0.656507	0.990936
CPT1A	7.30638	1.80362	0.78849	2.28744	0.0221703	0.400767
CRBN	11.2125	0.0477782	0.609443	0.0783964	0.937513	0.999413
CRCP	24.9158	-0.294593	0.402938	-0.731111	0.464711	0.965345
CREB1	14.7932	-0.338565	0.527163	-0.64224	0.520717	0.970592
CREB3	21.6013	0.162449	0.43993	0.369261	0.711934	0.996193
CREB3L2	20.6919	-0.365093	0.481979	-0.757488	0.448757	0.964837
CREB5	10.2337	0.261482	0.60562	0.431758	0.665917	0.991142
CREM	17.8185	0.482654	0.521084	0.92625	0.354316	0.940999
CRIM1	153.479	-0.681329	0.259073	-2.62987	0.00854172	0.244858
CRIP2	10.8226	-0.364102	0.604467	-0.602352	0.54694	0.976694
CRIPT	83.7664	-0.193492	0.256276	-0.755014	0.450241	0.964837
CRK	16.8433	0.094792	0.505118	0.187663	0.851141	0.996193
CRKL	12.5541	-0.366425	0.572106	-0.640484	0.521858	0.970592
CRLS1	10.0152	-0.794444	0.618645	-1.28417	0.199083	0.857986
CRNDE	9.39561	0.144235	0.636218	0.226707	0.820652	0.996193
CRNKL1	10.1382	0.620376	0.648566	0.956535	0.338802	0.939118
CRTAP	24.1222	-0.0458515	0.421787	-0.108708	0.913434	0.998705
CRYAB	15.8974	0.461613	0.521884	0.884512	0.37642	0.953772
CRYBG1	10.1233	-0.793974	0.58903	-1.34793	0.17768	0.836149
CRYZ	164.376	-0.587226	0.201571	-2.91325	0.00357684	0.141005
CRYZL1	25.1988	-0.14408	0.448615	-0.321166	0.748085	0.996193
CS	99.6975	-0.414745	0.230486	-1.79944	0.0719494	0.648248
CSDE1	142.023	0.125438	0.214653	0.584375	0.558968	0.978201
CSE1L	157.049	-0.0361223	0.212475	-0.170007	0.865005	0.996193
CSF1	6.41598	-0.0490969	0.799575	-0.0614038	0.951038	0.999413
CSKMT	25.7243	0.0776787	0.416532	0.186489	0.852061	0.996193
CSNK1A1	201.691	0.122262	0.440454	0.277583	0.781333	0.996193
CSNK1D	10.4917	0.22196	0.690388	0.321501	0.747831	0.996193
CSNK1G1	8.42522	-0.0386831	0.719945	-0.0537306	0.95715	0.999413
CSNK2A1	75.015	0.331209	0.255971	1.29393	0.195689	0.853588
CSNK2B	186.416	-0.147728	0.200994	-0.734985	0.462348	0.965345
CSPP1	8.88097	0.0100853	0.714167	0.0141217	0.988733	0.999413
CSRP1	91.6507	-0.0565922	0.240762	-0.235054	0.814166	0.996193
CSRP2	35.1048	-0.470618	0.352415	-1.33541	0.181742	0.836149
CST3	47.8555	-0.145581	0.341243	-0.426619	0.669657	0.991321
CSTB	203.263	0.173732	0.265002	0.655586	0.51209	0.969206
CSTF1	47.3935	0.207463	0.31626	0.655987	0.511832	0.969206
CSTF2T	11.8014	-0.352727	0.569022	-0.619882	0.535335	0.974078
CSTF3	47.4588	-0.278555	0.325733	-0.855164	0.39246	0.954658
CTBP1	224.701	0.163124	0.227022	0.718538	0.472425	0.965345
CTBP2	12.0538	0.539358	0.580412	0.929267	0.352751	0.940679
CTDNEP1	11.1398	-0.705093	0.611511	-1.15303	0.248896	0.899949
CTDSP1	8.1054	-0.283536	0.662438	-0.428019	0.668638	0.991321
CTDSP2	6.68497	-0.773687	0.79178	-0.977149	0.328495	0.937379
CTDSPL	7.88528	-0.427217	0.698319	-0.61178	0.540683	0.975789
CTDSPL2	20.4314	-0.263535	0.48755	-0.540529	0.588832	0.982225
CTHRC1	10.8558	-1.11877	0.617255	-1.81249	0.0699111	0.648248
CTNNA1	168.982	-0.139188	0.205724	-0.676576	0.498675	0.968141
CTNNAL1	32.9751	-0.31865	0.373555	-0.853021	0.393648	0.954658
CTNNB1	643.282	-0.304912	0.227825	-1.33836	0.180779	0.836149
CTNNBL1	56.2849	0.395214	0.295353	1.33811	0.180861	0.836149
CTPS1	30.4118	0.0174329	0.367512	0.047435	0.962167	0.999413
CTSA	31.9498	-0.210964	0.409444	-0.515244	0.606382	0.983542
CTSB	39.5961	-0.307833	0.350601	-0.878013	0.379936	0.953772
CTSC	34.3602	-0.104214	0.383251	-0.27192	0.785684	0.996193
CTSD	64.0467	0.0479105	0.324957	0.147437	0.882787	0.996193
CTSL	33.329	0.0127768	0.402999	0.0317042	0.974708	0.999413
CTSS	9.69452	-1.43903	0.687339	-2.09362	0.0362938	0.516763
CTSV	21.1716	-0.230046	0.465188	-0.494523	0.620937	0.988603
CTTN	257.415	-0.0425595	0.248225	-0.171455	0.863866	0.996193
CTTNBP2NL	6.87762	-0.705086	0.745344	-0.945987	0.344155	0.939175
CUEDC2	19.3107	0.228982	0.490983	0.466374	0.640948	0.990165
CUL1	13.8363	0.396822	0.527114	0.75282	0.451558	0.964837
CUL2	29.8023	0.761772	0.398034	1.91384	0.0556411	0.60593
CUL3	7.75472	0.521582	0.764421	0.682323	0.495035	0.968141
CUL4A	11.1655	0.16976	0.623452	0.27229	0.785399	0.996193
CUL4B	10.522	-0.362679	0.716821	-0.505955	0.612888	0.987677
CUL5	8.42557	-0.13594	0.777636	-0.174812	0.861227	0.996193
CUTA	415.58	-0.298219	0.172734	-1.72646	0.0842645	0.687389
CUTC	29.3346	0.182188	0.386607	0.471248	0.637464	0.99011
CUX1	28.1903	-0.00249533	0.403446	-0.00618504	0.995065	0.999413
CWC15	65.3499	-0.040315	0.2721	-0.148162	0.882215	0.996193
CWC22	12.554	-0.402549	0.568653	-0.707898	0.479008	0.965345
CWC25	17.3857	-0.738419	0.485461	-1.52107	0.128243	0.783169
CWC27	14.2249	-0.05151	0.541585	-0.0951099	0.924228	0.999413
CWF19L1	32.8287	0.581293	0.354255	1.64089	0.10082	0.721302
CWF19L2	8.54758	0.202339	0.717335	0.28207	0.77789	0.996193
CXCL14	6.58153	-0.221362	0.782316	-0.282958	0.777209	0.996193
CXCL8	7.4788	-0.867686	0.686439	-1.26404	0.206216	0.859186
CXXC5	19.1808	-1.31513	0.470415	-2.79568	0.00517906	0.176545
CXorf56	17.341	-0.479807	0.481503	-0.996478	0.319018	0.937379
CYB561	6.5049	-0.381094	0.799876	-0.476442	0.63376	0.99011
CYB561A3	24.1213	-0.548028	0.430933	-1.27172	0.203471	0.85893
CYB561D2	11.732	0.456882	0.665861	0.686152	0.492617	0.968141
CYB5B	84.2062	-0.063796	0.260061	-0.245312	0.806215	0.996193
CYB5D2	8.79084	-0.775998	0.68337	-1.13555	0.256147	0.903805
CYB5R1	6.55794	-0.0292856	0.786538	-0.0372335	0.970299	0.999413
CYB5R3	24.4657	-0.238906	0.439043	-0.544153	0.586336	0.982225
CYBA	126.063	-0.539848	0.27024	-1.99766	0.0457535	0.554689
CYC1	97.3182	0.0468382	0.280973	0.1667	0.867606	0.996193
CYCS	426.17	0.0238598	0.162397	0.146923	0.883193	0.996193
CYFIP1	7.21936	-0.259908	0.755341	-0.344093	0.730776	0.996193
CYP1B1	9.79689	-3.14116	0.903559	-3.47644	0.000508126	0.0323581
CYP20A1	36.3873	0.680716	0.369746	1.84104	0.0656162	0.637996
CYP51A1	144.192	-0.389103	0.267018	-1.45722	0.145057	0.805352
CYREN	11.4211	0.0906941	0.569692	0.159199	0.873512	0.996193
CYRIA	19.7477	-1.16905	0.589834	-1.98199	0.0474802	0.561526
CYRIB	20.5252	0.557568	0.449712	1.23983	0.215037	0.870206
CYSTM1	61.0672	-0.412872	0.30036	-1.37459	0.169259	0.830973
CYTH2	7.43604	-0.921703	0.699613	-1.31745	0.187689	0.842773
CYTOR	101.317	0.343285	0.230013	1.49246	0.135579	0.797444
CZIB	41.3735	-0.163422	0.335041	-0.487767	0.625715	0.988603
DAB2	12.8543	0.17045	0.631879	0.26975	0.787352	0.996193
DAD1	300.626	-0.130631	0.195348	-0.668708	0.503682	0.968141
DAG1	6.72556	0.771923	0.794941	0.971045	0.331526	0.937379
DANCR	144.474	0.259218	0.239458	1.08252	0.279021	0.921742
DAP	30.8961	0.365127	0.367092	0.994649	0.319907	0.937379
DAP3	114.127	-0.200656	0.22071	-0.909137	0.363278	0.947433
DAPK3	7.75082	-0.00906715	0.66844	-0.0135646	0.989177	0.999413
DARS1	53.3889	0.119861	0.295289	0.405912	0.684807	0.992715
DARS2	20.4863	-0.263588	0.45607	-0.577956	0.563294	0.980733
DAXX	46.7059	-0.143692	0.323565	-0.444089	0.656978	0.990936
DAZAP1	16.8212	0.397248	0.50523	0.786271	0.431709	0.964694
DAZAP2	137.921	-0.121738	0.255643	-0.476204	0.633929	0.99011
DBF4	25.2987	0.593265	0.405356	1.46356	0.143313	0.804749
DBI	835.649	-0.39988	0.157936	-2.53191	0.0113443	0.273483
DBN1	21.3496	-0.1372	0.453238	-0.302711	0.76211	0.996193
DBNL	11.4078	0.182048	0.582517	0.31252	0.754646	0.996193
DBT	9.13132	-0.495429	0.666545	-0.743279	0.457313	0.965276
DCAF11	6.47173	-0.113256	0.796172	-0.14225	0.886882	0.996193
DCAF13	178.811	0.246417	0.224501	1.09762	0.272371	0.915311
DCAF16	10.7496	0.226678	0.623888	0.363332	0.716357	0.996193
DCAF6	9.12476	-0.417087	0.698609	-0.597025	0.550491	0.977245
DCAF7	25.2943	0.431927	0.413774	1.04387	0.296545	0.929471
DCAF8	8.96727	0.0319227	0.674743	0.047311	0.962265	0.999413
DCAKD	74.1736	0.418448	0.272332	1.53653	0.124407	0.772713
DCBLD2	270.073	0.048566	0.235173	0.206512	0.836391	0.996193
DCDC2	7.51641	-1.91141	0.818017	-2.33664	0.0194579	0.378384
DCK	8.81446	-0.456188	0.647581	-0.70445	0.481153	0.965345
DCLRE1B	12.7029	0.35865	0.555063	0.646144	0.518186	0.970592
DCLRE1C	17.3872	0.347947	0.484568	0.718056	0.472723	0.965345
DCP1A	16.2369	0.174429	0.497719	0.350458	0.725995	0.996193
DCP2	27.5164	-0.194236	0.42622	-0.455718	0.648593	0.990936
DCPS	20.6556	-0.038923	0.439763	-0.0885089	0.929472	0.999413
DCTD	11.2819	0.374721	0.604068	0.620329	0.535042	0.974078
DCTN1	22.6681	0.179538	0.467333	0.384175	0.700849	0.99331
DCTN2	19.5273	0.0258543	0.475763	0.0543429	0.956662	0.999413
DCTN3	25.0301	-0.140116	0.422633	-0.331532	0.740243	0.996193
DCTN4	19.3938	0.381904	0.471581	0.809837	0.418034	0.960103
DCTN5	17.603	-0.05915	0.483462	-0.122347	0.902624	0.997012
DCTN6	36.9396	-0.40286	0.345504	-1.16601	0.243612	0.899115
DCTPP1	37.0366	0.462871	0.335919	1.37793	0.168226	0.830973
DCUN1D1	56.4856	0.000314396	0.322335	0.000975372	0.999222	0.999413
DCUN1D4	21.9552	-0.474027	0.493084	-0.961352	0.336375	0.939118
DCXR	22.4815	0.72163	0.426947	1.69021	0.0909879	0.69651
DDA1	7.32989	0.301383	0.742209	0.406062	0.684697	0.992715
DDAH1	23.9655	0.060586	0.423237	0.143149	0.886173	0.996193
DDB1	42.6023	0.247133	0.33823	0.730667	0.464983	0.965345
DDB2	30.0105	-0.127246	0.371853	-0.342195	0.732204	0.996193
DDIAS	6.55872	0.305406	0.726317	0.420486	0.674131	0.991321
DDIT3	33.3319	1.11909	0.398962	2.805	0.00503168	0.175654
DDIT4	26.5667	2.36711	0.539032	4.39142	1.12614e-05	0.00137047
DDOST	150.796	-0.123307	0.21844	-0.56449	0.572421	0.98131
DDRGK1	7.01606	0.445384	0.726786	0.612813	0.54	0.975789
DDT	10.4854	-1.22278	0.644543	-1.89712	0.0578117	0.613035
DDX1	55.8126	0.377962	0.298843	1.26475	0.20596	0.859186
DDX10	8.9597	-0.275509	0.635584	-0.433474	0.664671	0.990936
DDX17	30.468	0.196875	0.3859	0.510172	0.609931	0.986321
DDX18	141.698	-0.0168953	0.209334	-0.0807099	0.935673	0.999413
DDX19A	30.6675	0.399065	0.376323	1.06043	0.288948	0.924316
DDX19B	11.0449	-0.505457	0.617435	-0.81864	0.412992	0.958435
DDX21	89.8774	0.664837	0.240351	2.76612	0.00567285	0.190024
DDX23	21.4143	-0.202183	0.485604	-0.416355	0.677151	0.991321
DDX24	37.2621	-0.108995	0.355441	-0.306646	0.759113	0.996193
DDX27	51.5625	0.236405	0.298312	0.792475	0.428084	0.964145
DDX31	7.25732	0.930901	0.72541	1.28328	0.199395	0.857986
DDX39A	211.946	0.0552394	0.183805	0.300532	0.763772	0.996193
DDX3X	139.742	0.0169067	0.246931	0.0684672	0.945414	0.999413
DDX3Y	14.9646	-0.687637	0.509858	-1.34868	0.177439	0.836149
DDX41	16.5488	0.489295	0.484381	1.01014	0.312426	0.937379
DDX42	11.8532	-0.0442095	0.613346	-0.0720793	0.942539	0.999413
DDX46	77.7552	-0.616933	0.294596	-2.09416	0.0362454	0.516763
DDX47	28.4232	-0.517724	0.386741	-1.33868	0.180674	0.836149
DDX5	300.977	-0.578335	0.189228	-3.05629	0.00224093	0.0998817
DDX50	31.6056	0.211958	0.361065	0.587037	0.557179	0.978201
DDX52	30.9277	-0.519093	0.367096	-1.41405	0.157347	0.819985
DDX56	19.0651	0.328632	0.462667	0.710299	0.477518	0.965345
DDX6	22.3614	-0.479471	0.463395	-1.03469	0.300812	0.931452
DECR1	99.8386	-0.482903	0.234868	-2.05606	0.0397769	0.527476
DEDD	42.2219	0.459024	0.390264	1.17619	0.239519	0.892614
DEF8	20.3632	0.252001	0.459099	0.548903	0.583072	0.981774
DEGS1	23.2414	-0.228064	0.431622	-0.528388	0.59723	0.982381
DEK	37.528	0.276578	0.337323	0.81992	0.412262	0.958435
DELE1	10.7729	0.0568262	0.611666	0.0929039	0.92598	0.999413
DENND10	13.6135	0.263143	0.563196	0.467232	0.640334	0.990165
DENND4C	7.3455	-0.114375	0.708961	-0.161328	0.871835	0.996193
DENND5A	6.82014	-0.890515	0.778508	-1.14387	0.252676	0.901001
DENR	29.2911	0.72321	0.392029	1.84479	0.0650687	0.635873
DEPDC1	26.8217	0.204305	0.390295	0.523464	0.600651	0.982381
DEPDC1B	6.63353	0.0489139	0.763355	0.0640775	0.948909	0.999413
DEPP1	10.087	0.00525325	0.62679	0.00838119	0.993313	0.999413
DERA	29.993	-0.665795	0.368831	-1.80515	0.0710514	0.648248
DERL1	41.9838	0.0382853	0.331241	0.115581	0.907984	0.99787
DERL2	62.4342	-0.19606	0.29355	-0.667893	0.504202	0.968141
DESI1	10.7031	0.0651825	0.585459	0.111336	0.91135	0.997938
DESI2	10.9016	1.02042	0.658587	1.5494	0.121285	0.763134
DFFA	52.2328	0.498754	0.312081	1.59815	0.110009	0.739308
DGCR8	22.1835	0.269127	0.454469	0.59218	0.55373	0.977717
DGLUCY	8.55152	-0.608735	0.721399	-0.843825	0.398767	0.954658
DGUOK	265.423	0.369243	0.186964	1.97494	0.0482753	0.565045
DHCR24	75.1489	-0.533979	0.301141	-1.77319	0.076198	0.656118
DHCR7	11.4214	-1.89848	0.760819	-2.49532	0.0125845	0.291708
DHDDS	18.2447	-0.225952	0.489048	-0.462025	0.644063	0.990936
DHFR	38.1959	-0.573276	0.340798	-1.68216	0.0925381	0.69651
DHPS	25.2065	0.205797	0.407257	0.505325	0.61333	0.988115
DHRS1	14.5213	-0.839461	0.560429	-1.49789	0.134162	0.796585
DHRS3	10.8972	-0.744132	0.692482	-1.07459	0.28256	0.921742
DHRS7	15.4293	-0.145241	0.507926	-0.285948	0.774918	0.996193
DHRS7B	29.2656	-0.414208	0.383123	-1.08114	0.279637	0.921742
DHRSX	8.56625	0.280723	0.677668	0.414248	0.678692	0.991435
DHX15	69.8066	-0.14467	0.277995	-0.520408	0.60278	0.983153
DHX29	10.9128	0.610476	0.60408	1.01059	0.312214	0.937379
DHX30	23.3731	-0.398776	0.426417	-0.93518	0.349695	0.939648
DHX33	8.52583	0.319511	0.677206	0.471808	0.637064	0.99011
DHX36	9.74487	-0.455137	0.628337	-0.724352	0.46885	0.965345
DHX8	19.6774	-0.421362	0.43971	-0.958273	0.337925	0.939118
DHX9	68.3057	-0.269152	0.287287	-0.936875	0.348823	0.939501
DIAPH1	23.7271	0.305254	0.427998	0.713214	0.475713	0.965345
DIAPH2	7.00625	0.00326234	0.880106	0.00370676	0.997042	0.999413
DIAPH3	42.8508	-0.104004	0.321161	-0.323837	0.746062	0.996193
DIMT1	6.44631	-0.0567752	0.80963	-0.0701248	0.944094	0.999413
DKC1	60.6966	0.33308	0.278248	1.19706	0.231283	0.885843
DKK3	15.8022	-0.578093	0.556669	-1.03849	0.299044	0.931452
DLD	75.4549	-0.419072	0.269404	-1.55555	0.119814	0.761279
DLEU1	22.4149	0.1402	0.438901	0.319434	0.749397	0.996193
DLEU2	50.6654	-0.795072	0.29779	-2.66991	0.00758717	0.225475
DLG1	12.2627	-0.558598	0.590776	-0.945533	0.344387	0.939175
DLG5	69.1568	0.217357	0.2672	0.813462	0.415953	0.958648
DLGAP1-AS1	8.40952	-0.607188	0.767697	-0.790921	0.42899	0.964686
DLGAP5	28.7679	-0.598064	0.375958	-1.59077	0.111661	0.742058
DMAC1	22.6191	-0.791736	0.432592	-1.83021	0.0672181	0.642787
DMAC2	26.7233	-0.320991	0.420614	-0.763148	0.445375	0.964837
DMAC2L	9.77945	-0.148778	0.686074	-0.216854	0.828322	0.996193
DNAAF5	6.43807	-0.701919	0.796617	-0.881125	0.37825	0.953772
DNAJA1	292.515	0.246014	0.178206	1.3805	0.167431	0.830045
DNAJA2	42.2877	-0.406791	0.33259	-1.2231	0.221291	0.877142
DNAJA3	7.38156	0.305119	0.70377	0.43355	0.664616	0.990936
DNAJB1	30.8854	0.17526	0.364918	0.480272	0.631034	0.988603
DNAJB11	13.3042	0.224656	0.540602	0.415565	0.677728	0.991321
DNAJB12	52.4551	-0.281563	0.326159	-0.86327	0.387989	0.954658
DNAJB14	9.45586	0.314543	0.667105	0.471504	0.637281	0.99011
DNAJB4	19.6757	-0.0861832	0.454723	-0.189529	0.849678	0.996193
DNAJB6	69.1461	0.781272	0.279853	2.79172	0.00524285	0.177674
DNAJC1	6.56117	-0.168537	0.734402	-0.229488	0.818489	0.996193
DNAJC10	18.8026	0.172508	0.472325	0.365231	0.714939	0.996193
DNAJC13	8.01229	0.125755	0.71508	0.175861	0.860403	0.996193
DNAJC15	10.7613	-0.116576	0.616059	-0.189229	0.849913	0.996193
DNAJC16	11.7291	-1.32394	0.647066	-2.04607	0.0407498	0.531859
DNAJC19	95.7057	0.186154	0.232275	0.801437	0.422879	0.962374
DNAJC2	16.3377	0.242503	0.483905	0.501137	0.616275	0.988603
DNAJC21	9.51854	-0.0107969	0.652579	-0.016545	0.9868	0.999413
DNAJC3	61.2824	0.0112043	0.332998	0.0336468	0.973159	0.999413
DNAJC4	6.55779	-0.143355	0.746199	-0.192113	0.847653	0.996193
DNAJC7	11.0249	-0.164885	0.626373	-0.263237	0.792368	0.996193
DNAJC8	224.947	0.0339237	0.211645	0.160286	0.872656	0.996193
DNASE2	9.43907	0.0402627	0.637746	0.0631327	0.949661	0.999413
DNM1L	22.8584	0.219941	0.462916	0.475121	0.634701	0.99011
DNM2	7.19193	-0.229808	0.726031	-0.316526	0.751603	0.996193
DNMT1	58.1034	0.190658	0.602638	0.316372	0.75172	0.996193
DNPEP	30.0514	-0.152195	0.37105	-0.410174	0.681678	0.992715
DNPH1	14.1898	-0.399988	0.554436	-0.721433	0.470643	0.965345
DNTTIP1	15.1036	0.167578	0.540759	0.309894	0.756642	0.996193
DNTTIP2	63.4879	0.741432	0.288559	2.56943	0.0101865	0.260741
DOCK2	9.76208	0.429978	0.634481	0.677685	0.497971	0.968141
DOCK5	29.829	0.423234	0.429617	0.985142	0.324554	0.937379
DPAGT1	21.0916	0.145778	0.442461	0.329471	0.7418	0.996193
DPCD	64.8402	-0.465071	0.291522	-1.59532	0.110641	0.739308
DPF2	19.8138	-0.357281	0.454614	-0.7859	0.431926	0.964694
DPH2	12.8937	0.270337	0.531967	0.508183	0.611325	0.986321
DPH3	25.5408	0.14318	0.413685	0.346109	0.729261	0.996193
DPH5	38.8751	0.295221	0.325773	0.90622	0.36482	0.949267
DPH6	10.0171	-0.57927	0.616708	-0.939293	0.34758	0.939501
DPH7	6.57187	0.33309	0.788613	0.422374	0.672752	0.991321
DPM1	44.3175	-0.17324	0.312767	-0.553895	0.579651	0.981774
DPM2	37.4553	0.112169	0.407141	0.275505	0.782928	0.996193
DPM3	30.274	-0.807307	0.386695	-2.08771	0.0368241	0.518817
DPP3	19.4557	-0.148957	0.452422	-0.329243	0.741972	0.996193
DPP4	20.5716	-2.34464	0.59104	-3.96697	7.27907e-05	0.00680359
DPP7	7.18634	0.0195454	0.783158	0.0249572	0.980089	0.999413
DPP8	11.1406	-0.152959	0.607176	-0.251919	0.801104	0.996193
DPY19L4	7.62185	0.589948	0.721162	0.818052	0.413327	0.958435
DPY30	84.1036	-0.274662	0.248921	-1.10341	0.26985	0.913424
DPYSL2	33.8049	0.430936	0.405299	1.06326	0.287666	0.924316
DPYSL3	20.1332	-0.348419	0.45324	-0.768729	0.442054	0.964694
DR1	39.8629	0.277348	0.340031	0.815655	0.414697	0.958648
DRAM1	15.7554	-0.115769	0.525247	-0.220408	0.825553	0.996193
DRAM2	39.6582	0.00382985	0.335903	0.0114016	0.990903	0.999413
DRAP1	22.5265	0.367723	0.44517	0.826028	0.408788	0.957081
DRG1	68.6764	-0.0690208	0.277641	-0.248597	0.803673	0.996193
DRG2	25.196	0.0621299	0.411211	0.15109	0.879905	0.996193
DROSHA	12.3748	-0.143109	0.558594	-0.256195	0.7978	0.996193
DSG2	22.3188	-0.152368	0.434405	-0.35075	0.725776	0.996193
DSN1	34.33	0.120494	0.351771	0.342535	0.731948	0.996193
DST	11.6753	0.317137	0.598357	0.530013	0.596103	0.982381
DSTN	123.018	-0.161593	0.215349	-0.750378	0.453027	0.964837
DSTNP2	7.70172	0.260043	0.727348	0.357523	0.720701	0.996193
DTD1	25.4659	-0.127344	0.413795	-0.307747	0.758274	0.996193
DTL	21.1643	-0.11829	0.425711	-0.277865	0.781116	0.996193
DTNBP1	6.52264	-0.345029	0.783836	-0.44018	0.659807	0.990936
DTWD1	17.3931	0.285211	0.486403	0.586368	0.557628	0.978201
DTX3L	31.6596	-0.375315	0.392521	-0.956164	0.338989	0.939118
DTYMK	59.0647	0.0580999	0.320011	0.181556	0.855931	0.996193
DUSP1	12.3164	0.548095	0.55073	0.995216	0.319631	0.937379
DUSP10	20.1985	-1.22872	0.55949	-2.19615	0.0280812	0.458396
DUSP11	33.622	-0.0778906	0.368713	-0.21125	0.832692	0.996193
DUSP12	9.07824	0.0299209	0.693423	0.0431496	0.965582	0.999413
DUSP14	17.8386	-0.214664	0.499506	-0.429753	0.667375	0.991142
DUSP22	7.92848	-1.20245	0.750998	-1.60114	0.109347	0.739308
DUSP23	20.3009	-0.0321762	0.435563	-0.0738726	0.941112	0.999413
DUSP3	20.3852	-0.00935736	0.477087	-0.0196135	0.984352	0.999413
DUT	25.7473	-0.0373532	0.391691	-0.0953638	0.924026	0.999413
DVL1	6.75158	1.1558	0.823678	1.40321	0.160553	0.828174
DYM	6.61617	0.436041	0.763134	0.571383	0.56774	0.98131
DYNC1H1	22.9805	0.0525994	0.43007	0.122304	0.902658	0.997012
DYNC1I2	141.862	-0.0368961	0.216334	-0.170552	0.864576	0.996193
DYNC1LI1	20.5753	-0.441395	0.446504	-0.988557	0.32288	0.937379
DYNC1LI2	21.8457	-0.0545927	0.435594	-0.125329	0.900263	0.997012
DYNC2I2	18.1321	0.198734	0.493151	0.402989	0.686957	0.992715
DYNC2LI1	13.6715	-0.715916	0.565795	-1.26533	0.205754	0.859186
DYNLL1	454.517	0.0657859	0.171418	0.383775	0.701145	0.99331
DYNLL2	13.4626	-0.010066	0.527555	-0.0190804	0.984777	0.999413
DYNLT1	398.547	-0.302761	0.181579	-1.66738	0.0954385	0.705442
DYNLT3	46.6222	0.237115	0.330371	0.717725	0.472927	0.965345
DYRK1A	8.05438	-0.333088	0.694542	-0.479579	0.631527	0.989108
DYRK4	17.6556	0.525818	0.471053	1.11626	0.26431	0.909202
E2F4	10.4441	0.171079	0.606424	0.282111	0.777858	0.996193
E2F7	10.1914	1.4008	0.671432	2.08629	0.0369524	0.518817
EAF1	30.0679	-0.108961	0.408094	-0.266998	0.78947	0.996193
EAF2	7.0785	-0.337879	0.735449	-0.459419	0.645933	0.990936
EAPP	18.812	-0.359843	0.470457	-0.764881	0.444343	0.964694
EBAG9	10.7689	-0.771593	0.587302	-1.31379	0.188916	0.845233
EBLN3P	9.70824	0.526086	0.628444	0.837124	0.402523	0.956776
EBNA1BP2	44.3403	0.317824	0.308124	1.03148	0.302315	0.931452
EBP	654.268	-0.928222	0.2389	-3.8854	0.000102163	0.00870635
ECD	29.7335	0.36703	0.376721	0.974275	0.32992	0.937379
ECE1	7.60519	0.421796	0.693898	0.607865	0.543277	0.976126
ECH1	121.913	-0.374386	0.252363	-1.48352	0.137935	0.799919
ECHDC1	56.4395	0.235945	0.313514	0.752584	0.4517	0.964837
ECHS1	73.963	0.279469	0.26954	1.03684	0.299811	0.931452
ECI1	11.8682	-0.607159	0.570265	-1.0647	0.287013	0.924316
ECI2	68.2961	-0.37791	0.289888	-1.30364	0.192356	0.847977
ECPAS	17.5478	0.309224	0.471999	0.655138	0.512379	0.969206
ECT2	48.8035	-0.152591	0.314256	-0.485562	0.627278	0.988603
EDA2R	6.46455	-1.01535	0.789822	-1.28555	0.198601	0.857986
EDC3	15.0736	0.187983	0.54597	0.344309	0.730614	0.996193
EDEM1	25.2563	0.371957	0.440615	0.844175	0.398571	0.954658
EDEM3	7.54881	0.611249	0.703879	0.8684	0.385175	0.954292
EDF1	300.022	0.138966	0.192817	0.720715	0.471085	0.965345
EDN1	8.46572	-0.532735	0.674504	-0.789817	0.429634	0.964694
EEA1	13.6191	0.64039	0.556978	1.14976	0.250243	0.899949
EED	14.7821	-0.317933	0.499198	-0.636887	0.524198	0.970592
EEF1A1	2882.99	0.0319252	0.224671	0.142097	0.887003	0.996193
EEF1AKMT1	41.0436	0.150322	0.330594	0.454702	0.649323	0.990936
EEF1AKMT2	14.1115	0.260554	0.514186	0.506731	0.612344	0.987349
EEF1AKMT4	26.3621	1.30188	0.398944	3.26333	0.00110113	0.0587278
EEF1B2	879.306	0.114122	0.191027	0.597412	0.550233	0.977245
EEF1D	211.599	-0.229542	0.207556	-1.10593	0.268759	0.913107
EEF1E1	77.6949	0.0224276	0.269121	0.0833363	0.933584	0.999413
EEF1G	2104.57	0.00633815	0.147424	0.0429926	0.965707	0.999413
EEF2	100.176	0.453252	0.23576	1.92252	0.0545405	0.599739
EEF2KMT	8.35538	0.232734	0.683583	0.340462	0.733509	0.996193
EFCAB11	6.36951	-0.28806	0.777142	-0.370666	0.710886	0.996193
EFCAB14	13.0493	-0.0831806	0.575465	-0.144545	0.88507	0.996193
EFHC1	6.71117	-0.486218	0.768274	-0.632871	0.526818	0.970933
EFHD2	14.0099	-0.690136	0.516147	-1.33709	0.181193	0.836149
EFNA1	8.8322	-1.06546	0.687064	-1.55074	0.120964	0.763134
EFNA5	128.286	-0.736114	0.295368	-2.49219	0.0126958	0.293116
EFR3A	10.7263	-0.53769	0.642877	-0.836381	0.402941	0.95688
EFTUD2	56.5759	0.350505	0.295678	1.18543	0.235848	0.892505
EGFLAM	21.7418	-0.535887	0.4485	-1.19484	0.232148	0.886215
EGFR	37.3429	-0.462159	0.381221	-1.21231	0.225393	0.881167
EGLN1	7.90533	0.530272	0.713418	0.743284	0.45731	0.965276
EGLN3	33.0881	-0.689918	0.363793	-1.89646	0.0578996	0.613035
EGR1	11.8556	-1.74887	0.643944	-2.71588	0.00661008	0.207718
EHBP1	9.36953	0.963619	0.679346	1.41845	0.156059	0.81595
EHD2	9.78442	-0.0530567	0.636818	-0.0833154	0.933601	0.999413
EI24	31.9269	0.444486	0.372151	1.19437	0.232333	0.886215
EID1	40.0911	-0.295438	0.333809	-0.88505	0.37613	0.953772
EIF1	778.71	0.318226	0.167598	1.89875	0.0575973	0.613035
EIF1AD	44.4637	0.493092	0.335545	1.46953	0.14169	0.803486
EIF1AX	52.1135	0.442209	0.302892	1.45995	0.144303	0.805352
EIF1AY	91.872	0.00806064	0.272002	0.0296345	0.976359	0.999413
EIF1B	34.807	0.048495	0.371482	0.130545	0.896135	0.996948
EIF2A	71.0816	0.244271	0.257651	0.948066	0.343096	0.939175
EIF2AK1	27.8659	0.155132	0.390503	0.397261	0.691175	0.992715
EIF2AK2	25.1806	-0.258626	0.405493	-0.637807	0.5236	0.970592
EIF2AK4	19.4293	0.333597	0.446394	0.747314	0.454874	0.964837
EIF2B1	8.30928	0.527706	0.653332	0.807715	0.419255	0.960674
EIF2B2	7.1847	0.148173	0.717709	0.206453	0.836437	0.996193
EIF2B3	36.0722	0.342627	0.340936	1.00496	0.314916	0.937379
EIF2B4	10.3691	0.100191	0.617514	0.162248	0.87111	0.996193
EIF2B5	7.80036	0.227248	0.704598	0.322521	0.747058	0.996193
EIF2D	27.8552	-0.0451566	0.395872	-0.114069	0.909183	0.997938
EIF2S1	106.998	0.240743	0.274412	0.877307	0.38032	0.953772
EIF2S2	144.963	0.522575	0.228289	2.2891	0.0220737	0.400767
EIF2S3	364.119	-0.203116	0.213137	-0.952982	0.340599	0.939118
EIF3A	37.8401	0.0320938	0.378456	0.084802	0.932419	0.999413
EIF3B	38.7365	-0.156191	0.354025	-0.441186	0.659078	0.990936
EIF3D	255.758	0.0368853	0.183274	0.201258	0.840497	0.996193
EIF3E	527.817	-0.0342077	0.164407	-0.208068	0.835176	0.996193
EIF3F	36.7458	-0.0961061	0.346882	-0.277057	0.781736	0.996193
EIF3G	40.5822	-0.0356431	0.630012	-0.0565753	0.954883	0.999413
EIF3H	360.552	-0.214698	0.188926	-1.13641	0.255784	0.903805
EIF3I	381.904	-0.0746325	0.188193	-0.396574	0.691682	0.992715
EIF3J	23.4672	0.938851	0.444069	2.1142	0.0344979	0.51108
EIF3K	293.703	-0.0334059	0.192029	-0.173963	0.861895	0.996193
EIF3L	262.175	-0.237023	0.181026	-1.30933	0.190423	0.846488
EIF3M	211.615	0.0631217	0.203464	0.310235	0.756382	0.996193
EIF4A2	82.7081	0.0681415	0.267546	0.254691	0.798962	0.996193
EIF4A3	16.9557	-0.0176088	0.492248	-0.0357723	0.971464	0.999413
EIF4B	95.3124	-0.248375	0.245587	-1.01136	0.311846	0.937379
EIF4E	162.433	0.065228	0.20598	0.316672	0.751493	0.996193
EIF4E2	157.529	0.175246	0.229182	0.764658	0.444475	0.964694
EIF4EBP1	66.0993	0.945273	0.319432	2.95923	0.00308413	0.129511
EIF4EBP2	62.8649	-0.135155	0.310229	-0.435664	0.663081	0.990936
EIF4G1	17.5222	0.113413	0.509206	0.222725	0.82375	0.996193
EIF4G2	270.976	0.238654	0.182872	1.30503	0.191882	0.846882
EIF4G3	9.32846	0.119717	0.638912	0.187376	0.851366	0.996193
EIF4H	39.1004	0.172336	0.361718	0.476437	0.633763	0.99011
EIF5	85.4062	0.481805	0.249179	1.93357	0.0531659	0.590987
EIF5A	477.692	-0.00151834	0.219084	-0.00693043	0.99447	0.999413
EIF5A2	66.3344	0.0435795	0.322681	0.135054	0.892569	0.996193
EIF5B	124.228	0.215939	0.227296	0.950038	0.342093	0.939118
EIF6	449.417	-0.135582	0.15768	-0.859856	0.389869	0.954658
EIPR1	9.56262	0.152831	0.60915	0.250892	0.801898	0.996193
ELAVL1	9.26285	0.177129	0.638875	0.277252	0.781587	0.996193
ELF2	12.2525	-0.208635	0.601914	-0.346619	0.728877	0.996193
ELF3	7.13866	-1.05655	0.808566	-1.3067	0.191315	0.846649
ELK3	7.56478	1.6097	0.746295	2.15692	0.0310122	0.481812
ELK4	17.5519	0.56923	0.533358	1.06726	0.285856	0.924316
ELL2	10.0783	1.3715	0.609316	2.25088	0.0243931	0.420709
ELMO2	7.24929	0.25646	0.778268	0.329527	0.741758	0.996193
ELMOD2	14.5065	-0.367398	0.528652	-0.694972	0.487073	0.967966
ELOA	16.4004	0.198702	0.505828	0.392826	0.694448	0.992715
ELOB	732.107	0.00907511	0.152444	0.059531	0.952529	0.999413
ELOC	284.98	0.127535	0.176608	0.722136	0.470211	0.965345
ELOF1	40.1046	-0.135722	0.333925	-0.406444	0.684416	0.992715
ELOVL1	94.7727	0.354484	0.247186	1.43407	0.151551	0.808804
ELOVL5	112.079	-0.196266	0.223676	-0.877457	0.380238	0.953772
ELOVL6	38.8843	-0.029391	0.359031	-0.0818618	0.934757	0.999413
ELP2	29.5165	-0.234845	0.373755	-0.62834	0.529782	0.972777
ELP3	14.2606	0.262762	0.521988	0.503387	0.614692	0.988438
ELP4	14.9181	0.454125	0.532763	0.852396	0.393994	0.954658
ELP5	34.4376	0.358461	0.349769	1.02485	0.305434	0.933047
ELP6	32.1357	-0.525435	0.379127	-1.38591	0.165775	0.828174
EMC1	40.1157	-0.396505	0.351643	-1.12758	0.259497	0.905896
EMC10	21.11	-0.0392291	0.470622	-0.0833559	0.933569	0.999413
EMC2	64.7005	-0.426938	0.267576	-1.59558	0.110583	0.739308
EMC3	94.531	-0.3162	0.240217	-1.31631	0.188069	0.84304
EMC3-AS1	8.20646	0.967323	0.715687	1.3516	0.176503	0.836149
EMC4	26.9247	0.143585	0.378019	0.379835	0.704068	0.994386
EMC7	59.8548	-0.485503	0.310588	-1.56317	0.118012	0.753999
EMC8	8.13851	0.177114	0.711107	0.249069	0.803308	0.996193
EMC9	7.5637	0.167061	0.720934	0.231729	0.816749	0.996193
EMD	12.41	0.876116	0.579085	1.51293	0.130297	0.788176
EME1	7.43825	0.587942	0.780851	0.75295	0.45148	0.964837
EMG1	81.5116	-0.0255693	0.264114	-0.0968114	0.922876	0.999413
EML4	11.9493	-0.00821293	0.592384	-0.0138642	0.988938	0.999413
EMP2	30.5163	-0.121214	0.364002	-0.333004	0.739131	0.996193
EMP3	91.7425	0.16452	0.300708	0.547107	0.584305	0.981924
ENAH	55.5419	-0.558026	0.344334	-1.6206	0.105104	0.731665
ENO1	2563.32	-0.00032817	0.138091	-0.00237647	0.998104	0.999413
ENO2	27.0877	0.511916	0.44621	1.14725	0.251277	0.899949
ENOPH1	11.2935	0.834168	0.576121	1.4479	0.147644	0.805817
ENPP1	22.2746	0.793564	0.525582	1.50988	0.131075	0.789423
ENSA	54.4608	0.13263	0.309226	0.428909	0.667989	0.991321
ENTPD6	21.2941	-0.683875	0.434014	-1.5757	0.115095	0.751099
ENY2	355.425	-0.0337004	0.167335	-0.201395	0.84039	0.996193
EOLA1	7.93904	-0.151447	0.713267	-0.212329	0.83185	0.996193
EPAS1	8.04912	0.772944	0.717564	1.07718	0.281401	0.921742
EPB41L2	17.705	0.275471	0.466375	0.590665	0.554745	0.978019
EPDR1	22.7497	-0.204943	0.434687	-0.471472	0.637304	0.99011
EPG5	6.74448	-0.817539	0.794184	-1.02941	0.303289	0.932214
EPHA2	7.06804	1.46401	0.791589	1.84946	0.0643914	0.632031
EPM2AIP1	7.52144	-0.312747	0.716436	-0.436532	0.662451	0.990936
EPRS1	112.836	0.807934	0.229845	3.51512	0.000439547	0.0288567
EPS15	11.8978	0.342025	0.584299	0.58536	0.558306	0.978201
EPS8L2	7.70512	-0.578704	0.712223	-0.812532	0.416486	0.958648
ERAL1	51.5639	-0.271732	0.308426	-0.881027	0.378303	0.953772
ERAP2	28.6345	-0.578929	0.416973	-1.38841	0.165012	0.828174
ERBIN	11.0514	0.858263	0.62612	1.37076	0.170449	0.830973
ERCC1	14.6388	-0.160941	0.52762	-0.305031	0.760342	0.996193
ERCC3	21.3237	0.545151	0.459048	1.18757	0.235003	0.891841
ERCC8	10.3561	-0.114963	0.603238	-0.190576	0.848858	0.996193
EREG	10.728	-0.775524	0.581933	-1.33267	0.182641	0.836149
ERG28	47.4056	-0.844638	0.346698	-2.43624	0.0148409	0.31048
ERGIC1	46.2276	0.228549	0.324072	0.705241	0.48066	0.965345
ERGIC2	60.0827	0.0674178	0.294785	0.228702	0.819101	0.996193
ERGIC3	327.468	-0.267786	0.183217	-1.46158	0.143857	0.805352
ERH	406.941	-0.0719988	0.164531	-0.4376	0.661676	0.990936
ERI3	53.9279	0.1406	0.304455	0.461808	0.644219	0.990936
ERICH1	7.2056	0.329661	0.750727	0.439123	0.660573	0.990936
ERLEC1	16.5886	0.612541	0.510904	1.19894	0.230552	0.885843
ERLIN1	20.8276	-0.493498	0.447972	-1.10163	0.270624	0.914214
ERO1A	85.0941	-0.208873	0.303888	-0.687335	0.491872	0.968141
ERP29	183.81	0.0720591	0.197821	0.364264	0.715661	0.996193
ERP44	24.7413	-0.0379524	0.420422	-0.090272	0.928071	0.999413
ERRFI1	47.6706	0.67008	0.327365	2.04689	0.0406689	0.531859
ESCO1	7.06605	-0.362614	0.810237	-0.447541	0.654484	0.990936
ESCO2	8.48069	0.403088	0.712535	0.565711	0.571591	0.98131
ESD	137.046	-0.522717	0.229696	-2.27568	0.0228649	0.407698
ESF1	39.6475	-0.43909	0.341175	-1.28699	0.198097	0.857335
ESRRA	9.6285	0.197731	0.707378	0.279526	0.779841	0.996193
ESYT1	22.9648	-0.467306	0.435956	-1.07191	0.28376	0.921742
ESYT2	9.91353	0.786944	0.690693	1.13935	0.254555	0.902735
ETF1	30.2776	0.212752	0.408825	0.520399	0.602786	0.983153
ETFA	46.1966	0.256829	0.314404	0.816877	0.413998	0.958435
ETFB	53.3566	0.108446	0.321077	0.337758	0.735546	0.996193
ETFRF1	12.3795	0.124703	0.588454	0.211917	0.832172	0.996193
ETNK1	49.182	0.127929	0.307337	0.416251	0.677227	0.991321
ETS1	7.42321	1.19299	0.804212	1.48343	0.137961	0.799919
ETV3	9.23583	0.51813	0.689646	0.751298	0.452473	0.964837
ETV5	34.0191	0.806463	0.370857	2.17459	0.0296608	0.471686
ETV6	10.5549	-0.715752	0.63856	-1.12088	0.262337	0.908814
EVA1A	7.60364	0.901804	0.709928	1.27028	0.203986	0.859186
EVI2A	8.46556	-0.360858	0.884445	-0.408005	0.68327	0.992715
EWSR1	15.1131	0.058264	0.515345	0.113058	0.909984	0.997938
EXO1	13.765	0.0930865	0.536626	0.173466	0.862285	0.996193
EXOC1	6.81569	-0.394952	0.798409	-0.494673	0.620831	0.988603
EXOC2	7.34201	-0.247201	0.740537	-0.333814	0.73852	0.996193
EXOC3	6.65977	-0.828343	0.792504	-1.04522	0.29592	0.929193
EXOC4	35.8115	-0.322708	0.368256	-0.876315	0.380859	0.953772
EXOC5	7.82473	0.569581	0.731935	0.778186	0.43646	0.964694
EXOC7	7.64688	-0.649863	0.730464	-0.889658	0.373649	0.953772
EXOSC1	92.4404	0.0303087	0.240761	0.125887	0.899821	0.997012
EXOSC10	61.4497	0.139352	0.294407	0.473332	0.635976	0.99011
EXOSC2	36.2596	0.155762	0.34418	0.452559	0.650866	0.990936
EXOSC4	14.5425	0.245826	0.562592	0.436953	0.662145	0.990936
EXOSC5	48.4895	-0.0679382	0.320222	-0.21216	0.831983	0.996193
EXOSC6	58.4263	-0.0536278	0.357883	-0.149847	0.880885	0.996193
EXOSC7	75.7174	-0.220247	0.269188	-0.818191	0.413248	0.958435
EXOSC8	117.445	0.192584	0.251582	0.765489	0.44398	0.964694
EXOSC9	36.3665	0.0223698	0.36486	0.0613105	0.951112	0.999413
EXPH5	6.48341	0.280852	0.81817	0.343268	0.731397	0.996193
EXT1	23.0771	-0.59265	0.437199	-1.35556	0.175239	0.835857
EXT2	7.71371	-0.07287	0.72601	-0.100371	0.92005	0.999413
EXTL2	15.0391	0.109188	0.52021	0.209893	0.833751	0.996193
EYA3	46.4734	-0.370282	0.334812	-1.10594	0.268752	0.913107
EZH2	11.1328	-0.187046	0.599692	-0.311903	0.755114	0.996193
EZR	93.0434	-0.569049	0.250531	-2.27138	0.0231242	0.409801
F11R	28.6601	-0.497339	0.390341	-1.27411	0.202623	0.85893
F3	65.316	0.638309	0.313624	2.03527	0.041824	0.538601
FAAP20	14.5917	-0.130957	0.548881	-0.238589	0.811424	0.996193
FAAP24	6.94939	0.649675	0.804613	0.807438	0.419414	0.960674
FABP5	177.07	0.428527	0.240317	1.78318	0.0745577	0.651677
FABP7	11.1599	-2.48484	1.21426	-2.04637	0.0407196	0.531859
FADS1	34.0556	0.644553	0.395871	1.62819	0.103484	0.729752
FADS2	40.3024	-0.694158	0.385689	-1.79978	0.0718947	0.648248
FAF1	24.6483	0.286018	0.411493	0.695075	0.487008	0.967966
FAF2	23.4617	0.173222	0.442837	0.391163	0.695677	0.992715
FAH	69.6706	0.312858	0.269176	1.16228	0.245122	0.899507
FAHD1	11.8026	-0.47085	0.612858	-0.768286	0.442317	0.964694
FAHD2A	8.12303	0.699375	0.752116	0.929877	0.352435	0.940679
FAIM	31.4083	-0.396333	0.36514	-1.08543	0.277733	0.921742
FAM104A	13.72	-0.403496	0.533583	-0.756201	0.449529	0.964837
FAM104B	44.9116	-0.299225	0.336629	-0.888888	0.374063	0.953772
FAM107B	12.3006	0.51861	0.584571	0.887163	0.374991	0.953772
FAM110B	10.4446	-0.920322	0.697226	-1.31998	0.186843	0.841955
FAM114A1	149.837	0.290787	0.266375	1.09165	0.274988	0.920598
FAM114A2	12.2757	0.726665	0.580292	1.25224	0.210483	0.865022
FAM117B	10.4155	-0.27701	0.634652	-0.436475	0.662492	0.990936
FAM118B	17.3466	-0.84964	0.485006	-1.75181	0.0798058	0.672661
FAM120A	17.7491	0.56162	0.472775	1.18792	0.234864	0.891841
FAM120AOS	8.49973	0.870619	0.679761	1.28077	0.200274	0.857986
FAM126A	9.80048	0.276338	0.622771	0.443722	0.657243	0.990936
FAM133B	8.79598	-0.527388	0.706361	-0.746627	0.455289	0.964837
FAM133CP	9.5466	-0.828257	0.648317	-1.27755	0.201408	0.857986
FAM136A	93.8212	0.101526	0.2524	0.402243	0.687505	0.992715
FAM162A	65.6233	-0.172166	0.280598	-0.613567	0.539501	0.975789
FAM168B	13.6511	0.707496	0.599878	1.1794	0.238239	0.892505
FAM171B	8.66917	-0.00657309	0.718807	-0.00914444	0.992704	0.999413
FAM174C	12.9609	0.610295	0.57474	1.06186	0.288298	0.924316
FAM177A1	7.52509	0.531754	0.693804	0.766433	0.443419	0.964694
FAM200B	38.5539	-0.630707	0.341708	-1.84575	0.0649287	0.635577
FAM204A	97.631	0.000723111	0.255345	0.0028319	0.99774	0.999413
FAM20B	9.29444	-0.157195	0.65195	-0.241115	0.809466	0.996193
FAM210A	21.393	-0.431146	0.487799	-0.88386	0.376772	0.953772
FAM229B	35.5756	-0.115208	0.350843	-0.328375	0.742628	0.996193
FAM32A	91.76	-0.213398	0.243449	-0.876562	0.380724	0.953772
FAM3C	27.8422	0.318244	0.411306	0.773742	0.439084	0.964694
FAM50A	16.0087	-0.13515	0.547442	-0.246875	0.805005	0.996193
FAM76A	14.5716	-0.0455677	0.552546	-0.0824686	0.934274	0.999413
FAM83D	14.4363	0.0918825	0.516297	0.177964	0.858751	0.996193
FAM91A1	13.8724	0.875619	0.57465	1.52374	0.127573	0.782504
FAM98A	9.81737	0.284947	0.655462	0.434728	0.66376	0.990936
FAM98B	7.28825	0.0883852	0.756022	0.116908	0.906933	0.997012
FANCA	6.54693	0.579076	0.790889	0.732183	0.464057	0.965345
FANCB	6.66782	-0.0515502	0.769973	-0.0669507	0.946621	0.999413
FANCD2	76.8383	0.374055	0.272266	1.37386	0.169486	0.830973
FANCI	28.6805	-0.321295	0.390152	-0.823512	0.410217	0.957081
FANCL	30.4446	-0.861219	0.383173	-2.2476	0.0246017	0.423047
FAR1	8.56446	1.20496	0.706971	1.70439	0.0883077	0.691514
FARP1	7.76411	0.617449	0.728319	0.847773	0.396565	0.954658
FARS2	14.9145	-0.229352	0.527665	-0.434654	0.663814	0.990936
FARSA	21.4447	0.170674	0.435601	0.391813	0.695196	0.992715
FARSB	135.599	0.241466	0.218479	1.10521	0.269067	0.913107
FAS	13.3508	-0.029378	0.566762	-0.0518347	0.95866	0.999413
FASN	16.1756	-0.11921	0.547996	-0.217539	0.827788	0.996193
FASTKD1	8.6422	0.430788	0.695427	0.619458	0.535615	0.974078
FASTKD2	29.2416	0.121146	0.388071	0.312174	0.754908	0.996193
FASTKD3	14.0013	0.332355	0.553636	0.600313	0.548297	0.977245
FAT1	9.4016	-0.666974	0.701438	-0.950866	0.341672	0.939118
FAU	498.036	0.0386875	0.219649	0.176133	0.860189	0.996193
FBL	31.1912	0.232585	0.375491	0.619416	0.535642	0.974078
FBXL15	25.3345	-0.0520584	0.457991	-0.113667	0.909502	0.997938
FBXL2	7.1157	0.13573	0.78571	0.172749	0.862849	0.996193
FBXL5	7.37512	-0.610193	0.724176	-0.842603	0.39945	0.954658
FBXO17	18.866	-0.422645	0.459854	-0.919086	0.358051	0.942482
FBXO21	6.54223	0.195202	0.748043	0.26095	0.794131	0.996193
FBXO22	12.0834	1.30189	0.632804	2.05733	0.0396542	0.527476
FBXO28	8.00123	0.15014	0.715289	0.209901	0.833745	0.996193
FBXO3	9.82041	-0.850602	0.642488	-1.32392	0.18553	0.839958
FBXO38	9.05082	-0.220818	0.670649	-0.32926	0.741959	0.996193
FBXO48	8.03911	-0.67976	0.662671	-1.02579	0.304991	0.932404
FBXO5	7.31278	-0.11958	0.688863	-0.173591	0.862187	0.996193
FBXO7	13.408	0.474868	0.57071	0.832065	0.405373	0.95688
FBXW2	11.0166	0.806801	0.602753	1.33853	0.180725	0.836149
FBXW5	20.2522	0.155566	0.471659	0.329827	0.741531	0.996193
FCF1	10.3538	0.612399	0.622372	0.983976	0.325127	0.937379
FDFT1	79.9484	-1.12807	0.313959	-3.59306	0.00032682	0.0233818
FDPS	197.328	-0.474409	0.200206	-2.3696	0.0178071	0.354701
FDX2	10.6098	-1.00158	0.590789	-1.69534	0.0900118	0.69642
FECH	12.8693	-0.114894	0.56205	-0.204419	0.838026	0.996193
FEM1A	18.7024	0.108269	0.476183	0.227368	0.820138	0.996193
FEN1	39.0874	0.0207684	0.345035	0.060192	0.952003	0.999413
FER	8.55219	0.2675	0.700051	0.382115	0.702376	0.99331
FEZ2	9.35651	0.947041	0.658809	1.4375	0.150575	0.807197
FGD5-AS1	26.2829	0.334542	0.425544	0.786153	0.431778	0.964694
FGFR1	9.16001	-0.106598	0.689624	-0.154575	0.877157	0.996193
FGFR1OP2	16.6623	0.249795	0.507784	0.491931	0.622768	0.988603
FGFRL1	12.8512	-0.361451	0.56401	-0.64086	0.521614	0.970592
FH	136.157	-0.252498	0.216295	-1.16738	0.243058	0.899115
FHL2	45.4332	-1.41401	0.3313	-4.26807	1.97173e-05	0.00211596
FIBP	79.6319	0.212053	0.258378	0.820708	0.411813	0.958435
FIG4	6.78166	-0.374691	0.784221	-0.477787	0.632802	0.99011
FIGN	7.17772	-0.182272	0.750579	-0.242843	0.808127	0.996193
FIGNL1	7.08246	-0.167975	0.705386	-0.238132	0.811779	0.996193
FIS1	155.41	-0.147506	0.220539	-0.66884	0.503597	0.968141
FKBP10	11.1967	0.888056	0.611491	1.45228	0.146424	0.805817
FKBP14	14.4403	-0.390815	0.513877	-0.760522	0.446943	0.964837
FKBP15	12.4839	0.153926	0.551891	0.278906	0.780317	0.996193
FKBP1A	90.0221	-0.0944758	0.277078	-0.340972	0.733124	0.996193
FKBP3	22.8872	0.228357	0.440501	0.518403	0.604177	0.983502
FKBP4	25.8078	-0.0608497	0.443613	-0.137168	0.890898	0.996193
FKBP7	23.2573	0.569796	0.456702	1.24763	0.212166	0.867745
FKBP9	171.125	0.259314	0.270671	0.958041	0.338042	0.939118
FLAD1	16.463	0.399447	0.513842	0.777374	0.436938	0.964694
FLCN	47.9372	-0.491745	0.35572	-1.38239	0.166851	0.830045
FLG	41.6348	-2.51829	0.392199	-6.42096	1.35421e-10	4.61626e-08
FLII	51.4418	0.0998015	0.333176	0.299546	0.764524	0.996193
FLNA	34.6255	-0.101731	0.339913	-0.299287	0.764721	0.996193
FLNB	50.91	0.56071	0.299932	1.86946	0.061559	0.621946
FLNC	11.5045	0.649137	0.583055	1.11334	0.265563	0.910868
FLOT1	19.0984	-0.283974	0.512119	-0.554508	0.579232	0.981774
FLOT2	22.6974	-0.332704	0.426396	-0.780271	0.435232	0.964694
FMC1	66.2863	0.00634207	0.282152	0.0224775	0.982067	0.999413
FMNL3	12.1254	0.233515	0.583849	0.399958	0.689187	0.992715
FMR1	12.8081	0.449799	0.591642	0.760255	0.447102	0.964837
FN1	67.6807	-1.48677	0.335744	-4.42829	9.49847e-06	0.0011966
FNBP1L	6.62853	-0.969674	0.740847	-1.30887	0.190577	0.846488
FNDC3A	9.56547	-0.461902	0.647846	-0.712982	0.475857	0.965345
FNDC3B	22.6752	-0.159392	0.449196	-0.354839	0.72271	0.996193
FNIP1	67.0161	-0.491395	0.330887	-1.48508	0.137522	0.799919
FNTA	8.25211	0.561834	0.703906	0.798167	0.424774	0.963641
FOLR1	40.9766	-0.998117	0.348599	-2.86323	0.00419352	0.158833
FOSL1	28.3441	0.800652	0.397495	2.01424	0.0439839	0.549325
FOSL2	86.6776	-0.0818845	0.260848	-0.313916	0.753585	0.996193
FOXJ3	7.41653	-0.17182	0.745026	-0.230623	0.817608	0.996193
FOXK1	7.35149	0.6886	0.718966	0.957764	0.338182	0.939118
FOXK2	18.9169	-0.135163	0.472232	-0.286221	0.774709	0.996193
FOXM1	22.2649	-0.0282431	0.418763	-0.067444	0.946228	0.999413
FOXN2	9.31531	-0.327146	0.680223	-0.48094	0.630559	0.988603
FOXO3	11.9905	-0.353594	0.58747	-0.601894	0.547245	0.976694
FOXP1	54.3195	-0.727011	0.308406	-2.35732	0.0184076	0.364068
FOXRED1	8.49146	-1.12112	0.736086	-1.52308	0.127739	0.782504
FPGS	6.99186	-0.404837	0.752332	-0.53811	0.590501	0.982225
FPGT	7.74611	-1.2688	0.8028	-1.58047	0.113999	0.747313
FRA10AC1	7.38626	-0.469358	0.829709	-0.56569	0.571604	0.98131
FRG1	24.0816	-0.191912	0.421574	-0.455228	0.648945	0.990936
FRG1BP	8.94783	0.348086	0.690845	0.503855	0.614363	0.988438
FRG1CP	16.2014	-1.3585	0.52491	-2.58806	0.00965175	0.257751
FRG1HP	10.8372	0.387911	0.657181	0.590265	0.555013	0.978034
FRMD4A	7.77321	-0.879349	0.793595	-1.10806	0.267837	0.913107
FRMD8	16.095	-0.117242	0.520148	-0.225401	0.821668	0.996193
FRRS1	11.365	-0.36487	0.588176	-0.620342	0.535033	0.974078
FRYL	9.33663	-0.225138	0.692087	-0.325304	0.744951	0.996193
FSCN1	12.1101	0.903253	0.600972	1.50299	0.132843	0.792226
FSHR	23.7511	0.586061	0.425601	1.37702	0.168507	0.830973
FSTL1	56.9666	0.258173	0.312292	0.826704	0.408405	0.957081
FSTL3	11.483	0.233361	0.552441	0.422418	0.67272	0.991321
FTH1	316.274	-0.0778394	0.257407	-0.302398	0.762349	0.996193
FTL	5700.1	-0.102409	0.138269	-0.740652	0.458905	0.965276
FTO	28.683	-0.0359046	0.405693	-0.0885018	0.929478	0.999413
FTSJ1	22.2354	0.0901773	0.44282	0.203643	0.838632	0.996193
FTSJ3	37.229	0.246468	0.351419	0.701351	0.483084	0.965345
FUBP1	110.164	-0.167614	0.226257	-0.740812	0.458807	0.965276
FUBP3	7.56922	0.0341685	0.691634	0.0494026	0.960598	0.999413
FUCA2	14.2951	-0.0669287	0.536779	-0.124686	0.900772	0.997012
FUNDC1	20.0516	-0.0773693	0.503966	-0.153521	0.877987	0.996193
FUNDC2	89.4731	-0.118269	0.268777	-0.440024	0.659919	0.990936
FUS	28.3784	0.274372	0.400529	0.685023	0.493329	0.968141
FUT8	9.16535	0.413152	0.636209	0.649397	0.516082	0.970592
FXN	6.71583	-1.03653	0.811738	-1.27692	0.20163	0.857986
FXR1	82.6464	-0.0801366	0.251452	-0.318696	0.749957	0.996193
FXYD2	31.3158	-0.622151	0.406637	-1.52999	0.126018	0.777718
FXYD5	76.4317	0.334005	0.277237	1.20477	0.228294	0.883158
FYTTD1	52.0811	0.0286583	0.299248	0.095768	0.923705	0.999413
FZD5	11.0358	-0.97423	0.640735	-1.52049	0.128388	0.783169
FZD6	13.8697	-0.175504	0.558562	-0.314206	0.753365	0.996193
G2E3	8.75805	-0.427467	0.649633	-0.658014	0.510529	0.969206
G3BP1	53.6615	0.0809825	0.306899	0.263873	0.791878	0.996193
G3BP2	47.9288	-0.200561	0.304163	-0.659384	0.509649	0.968651
G6PD	9.37594	-0.139629	0.631657	-0.221052	0.825052	0.996193
GABARAP	205.354	-0.357491	0.208701	-1.71294	0.086724	0.691514
GABARAPL1	7.3663	-1.47762	0.814585	-1.81396	0.0696841	0.648248
GABARAPL2	100.91	-0.0105874	0.268253	-0.039468	0.968517	0.999413
GABPB1	7.75816	-1.08993	0.697512	-1.5626	0.118148	0.754038
GABPB2	9.1185	-0.0474364	0.687503	-0.0689981	0.944991	0.999413
GADD45A	13.993	1.45205	0.58054	2.50121	0.012377	0.289213
GADD45B	7.69874	0.664427	0.745761	0.890938	0.372962	0.953772
GADD45GIP1	69.0091	0.14356	0.292442	0.490901	0.623497	0.988603
GAL3ST1	24.4185	-1.33192	0.417578	-3.18963	0.00142456	0.0717852
GALE	16.3582	0.425066	0.500392	0.849465	0.395623	0.954658
GALK2	6.52577	-0.153695	0.824194	-0.186479	0.852069	0.996193
GALNT1	8.73829	0.318347	0.689803	0.461503	0.644437	0.990936
GALNT10	10.2943	0.843146	0.652814	1.29156	0.196511	0.853588
GALNT14	35.5314	-0.783353	0.365427	-2.14367	0.0320597	0.494112
GALNT2	16.0916	0.323768	0.491851	0.658265	0.510368	0.969206
GALNT7	15.878	-0.430355	0.534738	-0.804796	0.420937	0.961323
GALT	10.1224	0.301701	0.643478	0.46886	0.63917	0.990165
GAMT	14.7922	-0.434341	0.53783	-0.80758	0.419332	0.960674
GANAB	22.7458	-0.112311	0.448826	-0.250232	0.802408	0.996193
GAPDH	7653.87	0.0613691	0.174549	0.351588	0.725147	0.996193
GAPVD1	9.87811	0.0858225	0.614071	0.13976	0.88885	0.996193
GAR1	11.2322	-0.380196	0.574305	-0.66201	0.507965	0.968477
GARS1	55.5733	0.867436	0.307526	2.82069	0.00479207	0.173385
GART	81.9013	-0.0699269	0.256336	-0.272794	0.785012	0.996193
GAS2L3	15.6058	-1.03445	0.530337	-1.95054	0.0511114	0.578219
GAS5	504.623	1.23743	0.201658	6.13628	8.44775e-10	2.22521e-07
GATAD1	8.04975	0.766171	0.69301	1.10557	0.268913	0.913107
GATAD2A	25.6406	0.147148	0.414691	0.354838	0.722711	0.996193
GATAD2B	10.0974	-0.658781	0.634609	-1.03809	0.299228	0.931452
GATB	7.93699	-0.583252	0.708297	-0.823457	0.410248	0.957081
GATC	7.52031	0.719736	0.731635	0.983737	0.325245	0.937379
GATD1	80.5896	-0.486999	0.261445	-1.86272	0.0625019	0.625582
GBA	9.81058	-0.129438	0.713136	-0.181505	0.855971	0.996193
GBE1	12.1131	-0.199946	0.618378	-0.32334	0.746438	0.996193
GBP1	9.83795	-1.07612	0.601205	-1.78993	0.0734645	0.649239
GBP3	20.7471	0.285389	0.426448	0.669222	0.503354	0.968141
GCA	18.6799	-0.499976	0.510444	-0.979492	0.327337	0.937379
GCC2	9.12194	-1.17118	0.68105	-1.71966	0.0854937	0.691514
GCFC2	7.83574	0.400741	0.686818	0.583474	0.559574	0.978201
GCLM	20.4218	-0.0643012	0.488752	-0.131562	0.895331	0.996948
GCN1	13.2247	0.932374	0.595048	1.56689	0.117141	0.753999
GCNT1	9.98513	-0.566227	0.615183	-0.920421	0.357353	0.942482
GCNT3	7.17217	-2.0992	1.00679	-2.08505	0.0370648	0.518817
GCSH	16.8242	-0.214374	0.506949	-0.422872	0.672389	0.991321
GDAP2	9.64174	0.0958547	0.621308	0.154279	0.87739	0.996193
GDE1	10.1838	0.0106607	0.619564	0.0172067	0.986272	0.999413
GDI1	8.50242	1.21424	0.692305	1.75392	0.0794451	0.671949
GDI2	364.445	-0.0505665	0.190216	-0.265838	0.790364	0.996193
GDPGP1	20.9485	-0.0158996	0.441091	-0.0360462	0.971246	0.999413
GEMIN2	13.1302	-0.229439	0.545371	-0.420703	0.673972	0.991321
GEMIN6	54.1396	0.401439	0.287974	1.39401	0.163314	0.828174
GEMIN7	31.141	-0.245195	0.370399	-0.661975	0.507987	0.968477
GEMIN8	16.8118	-0.118058	0.523971	-0.225314	0.821735	0.996193
GET1	68.4383	-0.0532742	0.262306	-0.2031	0.839057	0.996193
GET3	14.7417	0.356171	0.570326	0.624504	0.532297	0.973051
GFM1	13.7116	0.256082	0.54691	0.468235	0.639617	0.990165
GFM2	9.73013	-0.0742778	0.625031	-0.118839	0.905403	0.997012
GFPT1	23.2943	0.510934	0.426389	1.19828	0.230807	0.885843
GFRA1	12.2659	-1.78926	0.608501	-2.94045	0.00327739	0.13375
GFUS	76.965	1.16744	0.282927	4.1263	3.68653e-05	0.00368336
GGA2	9.08024	-1.44516	0.781588	-1.849	0.0644573	0.632031
GGCT	166.04	0.0341255	0.197669	0.172639	0.862935	0.996193
GGCX	26.7812	0.582776	0.393036	1.48276	0.138139	0.799919
GGH	29.936	-0.0263859	0.377311	-0.0699314	0.944248	0.999413
GGNBP2	10.6569	-0.618404	0.582652	-1.06136	0.288527	0.924316
GGPS1	50.6244	-0.0665267	0.31323	-0.212389	0.831804	0.996193
GHITM	283.768	0.279579	0.193569	1.44434	0.148644	0.805817
GID8	15.3015	-0.086393	0.493403	-0.175096	0.861004	0.996193
GIGYF2	16.1424	0.350261	0.577174	0.606855	0.543947	0.976126
GIHCG	54.4758	-0.0906083	0.299669	-0.302361	0.762377	0.996193
GINM1	7.76009	-0.482599	0.706401	-0.683179	0.494493	0.968141
GINS1	11.5655	0.608565	0.592451	1.0272	0.304326	0.932404
GINS2	43.8056	0.0545208	0.336665	0.161944	0.87135	0.996193
GINS3	10.3631	-0.323358	0.657706	-0.491645	0.62297	0.988603
GINS4	7.65263	-0.106244	0.693519	-0.153195	0.878244	0.996193
GIPC1	8.28045	0.978233	0.775775	1.26098	0.207318	0.85966
GIT2	6.44645	-1.50494	0.785956	-1.91478	0.05552	0.60593
GJC1	11.037	-0.682179	0.62478	-1.09187	0.27489	0.920598
GK5	7.0697	0.454683	0.730267	0.622625	0.533531	0.974078
GLA	36.254	0.00913339	0.348011	0.0262445	0.979062	0.999413
GLB1	44.4421	0.113657	0.324345	0.35042	0.726023	0.996193
GLE1	27.1193	0.128788	0.421586	0.305485	0.759997	0.996193
GLG1	95.3169	0.0429051	0.273298	0.15699	0.875253	0.996193
GLIPR1	11.4051	0.195772	0.565723	0.346055	0.729301	0.996193
GLIPR2	6.70124	-0.0907602	0.757979	-0.11974	0.904689	0.997012
GLO1	88.012	0.381217	0.244698	1.55791	0.119254	0.758593
GLOD4	56.142	-0.0974832	0.31156	-0.312887	0.754366	0.996193
GLRX	25.9438	0.191851	0.464157	0.413332	0.679363	0.992095
GLRX2	13.4129	0.630531	0.553845	1.13846	0.254928	0.902735
GLRX3	56.0457	0.273215	0.320141	0.853421	0.393426	0.954658
GLRX5	7.01455	0.480691	0.722958	0.664894	0.506118	0.968384
GLS	62.1093	-0.976489	0.294926	-3.31097	0.000929742	0.0513129
GLT8D1	15.8276	0.500417	0.488846	1.02367	0.305991	0.933088
GLTP	20.6617	0.281851	0.440685	0.639574	0.52245	0.970592
GLUD1	70.7511	0.481212	0.287127	1.67596	0.0937466	0.700983
GLYR1	11.7856	-0.671643	0.582895	-1.15225	0.249217	0.899949
GM2A	8.85053	-0.738264	0.725661	-1.01737	0.308979	0.936237
GMFB	17.5874	-0.486383	0.480363	-1.01253	0.311284	0.937379
GMNN	84.3721	-0.0560719	0.255747	-0.219248	0.826457	0.996193
GMPPA	10.0048	0.248431	0.635793	0.390741	0.695988	0.992715
GMPPB	20.1204	0.735501	0.470044	1.56475	0.117642	0.753999
GMPR2	19.6574	-0.672228	0.447218	-1.50313	0.132805	0.792226
GMPS	14.9181	0.432298	0.541722	0.798007	0.424867	0.963641
GNA11	6.79158	0.154475	0.730875	0.211356	0.832609	0.996193
GNA13	8.28277	0.0448046	0.703769	0.0636639	0.949238	0.999413
GNAI2	22.8478	0.693547	0.437376	1.5857	0.112808	0.744559
GNAI3	153.959	-0.220956	0.213916	-1.03291	0.301645	0.931452
GNAQ	11.0305	0.623508	0.636793	0.979138	0.327512	0.937379
GNAS	141.989	0.00503136	0.214846	0.0234185	0.981316	0.999413
GNB1	75.5916	0.38134	0.272024	1.40186	0.160957	0.828174
GNB4	6.66744	0.441555	0.744508	0.593083	0.553126	0.977245
GNB5	7.38073	0.810664	0.747695	1.08422	0.278269	0.921742
GNG11	351.615	-0.160521	0.221654	-0.724197	0.468944	0.965345
GNG12	55.494	0.400734	0.293065	1.36739	0.171504	0.831648
GNG5	309.664	0.20081	0.179645	1.11782	0.263644	0.909202
GNL2	77.0937	0.271796	0.255291	1.06465	0.287033	0.924316
GNL3	69.1583	-0.0018415	0.280135	-0.00657361	0.994755	0.999413
GNL3L	30.8248	0.34866	0.38836	0.897774	0.369306	0.952438
GNPAT	16.9732	0.46777	0.510239	0.916766	0.359265	0.942482
GNPDA1	35.2015	-0.254005	0.402413	-0.631204	0.527907	0.972258
GNPDA2	22.0327	-0.173271	0.425242	-0.407465	0.683667	0.992715
GNPNAT1	28.0193	0.533113	0.432304	1.23319	0.217505	0.872277
GNPTAB	7.46298	0.571425	0.778426	0.734078	0.462901	0.965345
GNPTG	9.22001	0.144616	0.614201	0.235454	0.813856	0.996193
GNS	14.6651	0.233897	0.555704	0.420902	0.673827	0.991321
GOLGA2	9.49755	1.06148	0.73364	1.44686	0.147936	0.805817
GOLGA3	22.747	0.795566	0.46365	1.71587	0.0861851	0.691514
GOLGA4	10.6295	0.594586	0.633937	0.937926	0.348282	0.939501
GOLGB1	13.8959	-0.0787888	0.588595	-0.133859	0.893514	0.996193
GOLIM4	238.849	0.212052	0.234074	0.905919	0.364979	0.949267
GOLM1	16.2434	1.29564	0.528777	2.45027	0.0142751	0.304132
GOLM2	13.3884	-0.687431	0.541522	-1.26944	0.204284	0.859186
GOLPH3	13.8879	-0.112829	0.601206	-0.187671	0.851135	0.996193
GOLPH3L	19.6278	-0.965695	0.468425	-2.06158	0.0392478	0.527261
GOLT1B	72.8782	0.0803134	0.270856	0.296517	0.766835	0.996193
GON4L	13.0737	-0.142531	0.581779	-0.244991	0.806463	0.996193
GON7	22.4976	-0.739679	0.465778	-1.58805	0.112275	0.743079
GORAB	11.0192	-0.195935	0.645678	-0.303456	0.761542	0.996193
GORASP2	19.2966	0.0307859	0.462851	0.0665136	0.946969	0.999413
GOSR1	36.0564	0.173896	0.349717	0.497248	0.619014	0.988603
GOSR2	50.0511	0.35866	0.312742	1.14683	0.251453	0.899949
GOT1	71.1312	-0.0137066	0.278895	-0.0491459	0.960803	0.999413
GOT2	17.6406	0.253178	0.485874	0.521078	0.602313	0.983153
GPAA1	22.9799	0.511487	0.42067	1.21589	0.224028	0.880909
GPAT4	6.48843	1.37583	0.861345	1.59731	0.110198	0.739308
GPATCH11	8.17065	0.0402813	0.715546	0.0562945	0.955107	0.999413
GPATCH2	10.1492	-0.529642	0.602204	-0.879505	0.379128	0.953772
GPATCH2L	8.07795	0.387429	0.717991	0.539601	0.589472	0.982225
GPATCH4	47.3495	0.0449922	0.326191	0.137932	0.890294	0.996193
GPATCH8	9.53407	-0.114248	0.63089	-0.181089	0.856297	0.996193
GPBP1	8.23352	-0.568802	0.690692	-0.823524	0.41021	0.957081
GPBP1L1	29.0435	0.24404	0.372443	0.655241	0.512313	0.969206
GPI	305.187	-0.23078	0.197466	-1.16871	0.242522	0.899115
GPN1	45.0414	0.264747	0.316382	0.836796	0.402707	0.956822
GPN3	16.5117	0.436889	0.492281	0.887479	0.374821	0.953772
GPR107	18.6192	0.176976	0.502791	0.351987	0.724848	0.996193
GPR108	6.87946	0.362165	0.803045	0.45099	0.651997	0.990936
GPR15	10.694	-0.0679076	0.607435	-0.111794	0.910987	0.997938
GPR162	31.751	-0.0900166	0.383702	-0.2346	0.814519	0.996193
GPR180	7.347	0.473587	0.717958	0.659631	0.509491	0.968651
GPRC5A	7.24655	1.4446	0.763913	1.89106	0.0586165	0.614255
GPS1	12.9073	-0.400193	0.598555	-0.668598	0.503752	0.968141
GPS2	20.7295	0.0629181	0.458471	0.137235	0.890845	0.996193
GPX1	61.5748	0.0751797	0.301391	0.249442	0.803019	0.996193
GPX3	11.2328	-0.0609105	0.606371	-0.100451	0.919986	0.999413
GPX4	142.658	-0.214453	0.237228	-0.903995	0.365998	0.949267
GPX8	35.2641	0.229835	0.381861	0.601883	0.547252	0.976694
GRB10	8.37143	-0.0413525	0.693297	-0.0596462	0.952437	0.999413
GRB2	32.8966	0.133646	0.38647	0.345811	0.729485	0.996193
GRHPR	14.5619	0.140005	0.504257	0.277645	0.781285	0.996193
GRINA	6.43259	0.167903	0.764487	0.219628	0.826161	0.996193
GRN	18.6948	0.665414	0.481747	1.38125	0.167201	0.830045
GRPEL1	139.774	0.329451	0.20526	1.60504	0.108485	0.738118
GRPEL2	6.92092	0.250361	0.695321	0.360066	0.718798	0.996193
GRSF1	24.9893	0.397869	0.415251	0.958142	0.337991	0.939118
GS1-124K5.4	6.99112	0.198959	0.845803	0.235231	0.814029	0.996193
GSDMD	9.18901	0.351459	0.651849	0.539172	0.589768	0.982225
GSDME	7.87737	1.04617	0.776632	1.34706	0.17796	0.836149
GSKIP	11.8008	0.110391	0.611379	0.180561	0.856712	0.996193
GSPT1	17.5927	-0.310621	0.486968	-0.637866	0.523561	0.970592
GSR	16.7935	-0.182916	0.525033	-0.348389	0.727548	0.996193
GSS	32.9441	-0.27865	0.384465	-0.724774	0.468591	0.965345
GSTCD	9.54304	-0.0538205	0.688653	-0.0781533	0.937706	0.999413
GSTK1	102.787	-0.250869	0.239801	-1.04616	0.295489	0.929193
GSTM1	8.0809	0.0245314	0.68819	0.0356462	0.971564	0.999413
GSTM3	10.6928	0.53524	0.613371	0.87262	0.38287	0.953772
GSTO1	43.2587	0.43209	0.355039	1.21702	0.223595	0.880909
GSTP1	406.158	-0.239748	0.180428	-1.32877	0.183923	0.836277
GSTT1	28.4908	-0.170609	0.386461	-0.441464	0.658877	0.990936
GSTZ1	13.4989	0.400145	0.57677	0.693769	0.487827	0.968141
GTF2A2	255.329	0.161013	0.175521	0.917342	0.358964	0.942482
GTF2B	32.262	-0.458585	0.379005	-1.20997	0.226291	0.881288
GTF2E1	8.1326	-0.300974	0.681885	-0.441385	0.658934	0.990936
GTF2F1	8.17755	-0.0404289	0.683125	-0.0591823	0.952807	0.999413
GTF2F2	16.7745	0.388306	0.517608	0.750193	0.453139	0.964837
GTF2H1	20.5651	-0.184589	0.452532	-0.407903	0.683345	0.992715
GTF2H3	11.9031	-0.135031	0.562772	-0.239938	0.810378	0.996193
GTF2H5	129.322	-0.212906	0.22406	-0.95022	0.342	0.939118
GTF3A	30.6068	0.742766	0.36849	2.0157	0.043831	0.548598
GTF3C2	19.7617	0.20678	0.476043	0.434371	0.664019	0.990936
GTF3C3	24.2497	0.025312	0.422574	0.0598995	0.952236	0.999413
GTF3C4	9.32131	0.457299	0.67411	0.678375	0.497534	0.968141
GTF3C5	7.42505	0.0824934	0.698172	0.118156	0.905944	0.997012
GTF3C6	47.3975	-0.0868478	0.319382	-0.271924	0.78568	0.996193
GTPBP10	19.6101	0.321893	0.447767	0.718885	0.472212	0.965345
GTPBP4	74.1476	0.358674	0.26449	1.3561	0.175068	0.835857
GTPBP8	13.0027	-0.391473	0.528868	-0.74021	0.459173	0.965276
GTSE1	13.1984	0.371102	0.548064	0.677115	0.498333	0.968141
GUCD1	25.3655	-0.221449	0.422479	-0.524166	0.600163	0.982381
GUCY1B1	7.38739	-0.695063	0.796128	-0.873054	0.382634	0.953772
GUK1	200.896	0.147694	0.236823	0.623646	0.53286	0.973188
GUSB	12.4512	0.285763	0.59306	0.481844	0.629917	0.988603
GYG1	22.4069	-0.0145993	0.422449	-0.0345587	0.972432	0.999413
GYPC	21.0416	0.330446	0.445731	0.741357	0.458477	0.965276
H1-2	26.8198	-0.14874	0.439842	-0.338166	0.735238	0.996193
H1-3	13.8534	0.156087	0.641325	0.243382	0.80771	0.996193
H2AX	7.50322	0.138412	0.6847	0.20215	0.8398	0.996193
H2AZ1	1470.52	-0.0322079	0.152827	-0.210747	0.833085	0.996193
H2AZ2	110.629	-0.0798447	0.227534	-0.350913	0.725654	0.996193
H2BC12	12.0707	-0.0276112	0.596153	-0.0463156	0.963059	0.999413
H2BC9	7.21043	0.742528	0.774057	0.959267	0.337424	0.939118
H3-3B	1567.52	0.254484	0.155497	1.63658	0.101718	0.72504
H4C3	202.759	0.166607	0.41328	0.403134	0.68685	0.992715
H6PD	18.5223	0.0557898	0.485623	0.114883	0.908538	0.997938
HACD2	7.76335	0.232635	0.701605	0.331575	0.74021	0.996193
HACD3	77.0486	-0.265173	0.25053	-1.05845	0.289852	0.924941
HACL1	10.588	0.213471	0.627067	0.340427	0.733535	0.996193
HADH	39.2415	0.0417409	0.372345	0.112103	0.910742	0.997938
HADHA	160.204	-0.139484	0.198603	-0.702327	0.482475	0.965345
HADHB	80.7157	-0.43424	0.258247	-1.68149	0.0926677	0.69651
HARS1	25.4918	0.0133158	0.395898	0.0336344	0.973169	0.999413
HARS2	25.2667	0.686327	0.410159	1.67332	0.0942647	0.701237
HAT1	115.579	-0.0363236	0.226471	-0.160389	0.872574	0.996193
HAUS1	54.3604	-0.11767	0.324609	-0.362497	0.71698	0.996193
HAUS2	22.6113	0.258192	0.434807	0.593809	0.55264	0.977245
HAUS5	7.11401	0.276068	0.773136	0.357076	0.721035	0.996193
HAUS6	12.6065	1.01646	0.601833	1.68894	0.0912305	0.69651
HAUS7	10.2629	0.591649	0.602384	0.982178	0.326012	0.937379
HAUS8	41.2883	-0.121703	0.330625	-0.368099	0.712799	0.996193
HAVCR1	10.0372	-2.2433	0.791865	-2.83293	0.00461235	0.170246
HAX1	205.152	0.552864	0.206898	2.67215	0.00753665	0.225128
HBS1L	61.9272	0.269973	0.308333	0.875588	0.381254	0.953772
HCCS	11.5271	0.0762632	0.60675	0.125691	0.899976	0.997012
HCFC1	9.51058	0.619015	0.662277	0.934677	0.349955	0.939648
HCFC1R1	26.9855	-0.23528	0.415027	-0.566902	0.570781	0.98131
HCG18	7.16838	-0.338839	0.759824	-0.445944	0.655637	0.990936
HDAC1	71.9184	0.101744	0.284326	0.357843	0.720461	0.996193
HDAC2	13.2611	-0.102341	0.542084	-0.188791	0.850257	0.996193
HDAC3	11.7582	0.108616	0.597749	0.181708	0.855812	0.996193
HDAC7	8.73914	0.588403	0.692871	0.849225	0.395756	0.954658
HDAC8	15.8072	-0.158826	0.528545	-0.300497	0.763798	0.996193
HDDC2	87.269	0.212617	0.268098	0.793056	0.427745	0.964145
HDGF	118.71	0.125352	0.625435	0.200423	0.84115	0.996193
HDGFL3	19.0083	0.30568	0.47667	0.641281	0.52134	0.970592
HDHD2	14.4789	-0.341269	0.528039	-0.646294	0.518089	0.970592
[truncated: 3,796 more rows]

## Sheet: deseq2_ab668_dmso
	baseMean	log2FoldChange	lfcSE	stat	pvalue	padj
AAAS	42.1641	-0.0837689	0.341651	-0.245188	0.806311	0.99342
AAGAB	52.7993	-0.375914	0.320661	-1.17231	0.241074	0.99342
AAK1	17.4344	-0.128355	0.474017	-0.270782	0.786559	0.99342
AAMDC	54.2193	0.0366037	0.317517	0.115281	0.908222	0.99342
AAMP	30.5728	-0.151979	0.36434	-0.417136	0.676579	0.99342
AAR2	31.4362	0.00927592	0.365813	0.025357	0.97977	0.997555
AARS1	41.3617	0.535621	0.327302	1.63647	0.10174	0.99342
AASDHPPT	30.7746	0.0277626	0.367648	0.0755139	0.939806	0.99342
AATF	15.7235	0.031687	0.506044	0.0626172	0.950071	0.99342
ABCA1	171.986	-0.908668	0.437233	-2.07822	0.037689	0.797047
ABCA11P	8.03918	-0.240987	0.646927	-0.37251	0.709513	0.99342
ABCB7	13.4966	0.4658	0.54531	0.854192	0.392999	0.99342
ABCD3	10.6907	-0.122681	0.589567	-0.208087	0.835161	0.99342
ABCE1	31.799	-0.456639	0.386389	-1.18181	0.23728	0.99342
ABCF1	23.8854	-0.104346	0.410947	-0.253916	0.799561	0.99342
ABCF2	68.3427	-0.261412	0.260877	-1.00205	0.316319	0.99342
ABCF3	31.8839	0.416479	0.364778	1.14173	0.253565	0.99342
ABHD10	9.44537	0.0159822	0.647143	0.0246966	0.980297	0.997555
ABHD14B	7.64043	1.05799	0.764646	1.38364	0.166469	0.99342
ABHD4	7.2883	2.18682	0.772263	2.8317	0.0046301	0.253398
ABI1	34.4198	-0.204893	0.345147	-0.593639	0.552753	0.99342
ABI2	8.60229	-0.660567	0.70093	-0.942415	0.34598	0.99342
ABL2	8.9218	0.41441	0.670496	0.618066	0.536532	0.99342
ABLIM1	10.6354	0.451944	0.591945	0.76349	0.445171	0.99342
ABLIM3	19.7983	-0.0166858	0.438244	-0.0380742	0.969629	0.996447
ABR	15.6512	-0.327129	0.550541	-0.594196	0.552381	0.99342
ABRACL	147.388	0.257295	0.206018	1.24889	0.211704	0.99342
ABRAXAS2	8.98129	-0.610246	0.609782	-1.00076	0.316942	0.99342
ABT1	8.49489	0.0625828	0.669934	0.0934163	0.925573	0.99342
ACAA2	25.9412	0.0646877	0.408386	0.158398	0.874143	0.99342
ACAD9	13.7343	1.05707	0.596004	1.7736	0.0761301	0.952155
ACADM	34.2125	0.435931	0.367443	1.18639	0.235468	0.99342
ACADVL	20.6812	0.311847	0.464966	0.670686	0.502421	0.99342
ACAP2	9.1379	0.726786	0.700714	1.03721	0.299639	0.99342
ACAT1	57.8812	0.0785245	0.292171	0.268762	0.788113	0.99342
ACAT2	92.2126	1.33945	0.247723	5.40703	6.40768e-08	2.16379e-05
ACBD3	12.7721	1.07352	0.581379	1.84651	0.0648184	0.934893
ACBD7	8.83616	-0.282989	0.641977	-0.440809	0.659351	0.99342
ACD	7.80742	-0.299319	0.73312	-0.408281	0.683067	0.99342
ACLY	100.047	0.0798482	0.228533	0.349396	0.726792	0.99342
ACO2	15.1564	-0.224659	0.481072	-0.466997	0.640502	0.99342
ACOT13	63.2472	0.100153	0.289221	0.346286	0.729128	0.99342
ACOT7	37.3254	-0.0983908	0.343169	-0.286713	0.774332	0.99342
ACOT9	67.026	-0.0834443	0.273675	-0.304903	0.76044	0.99342
ACOX1	19.8315	0.0158057	0.4584	0.0344801	0.972494	0.996864
ACP1	306.13	0.190544	0.171081	1.11377	0.265378	0.99342
ACSL3	16.1432	0.475728	0.519368	0.915975	0.35968	0.99342
ACSL4	19.6347	0.389089	0.475401	0.818443	0.413104	0.99342
ACTB	3660.54	-0.576722	0.195987	-2.94265	0.00325413	0.219776
ACTG1	2101.51	-0.412313	0.137533	-2.99793	0.00271824	0.207403
ACTL6A	103.424	0.169802	0.231108	0.734733	0.462502	0.99342
ACTN1	16.2849	0.765817	0.525469	1.4574	0.145007	0.99342
ACTN4	40.0621	-0.796296	0.441703	-1.80279	0.0714217	0.943261
ACTR10	36.8065	-0.00466708	0.328689	-0.0141991	0.988671	0.998994
ACTR1A	61.7537	0.155188	0.268558	0.577856	0.563361	0.99342
ACTR1B	12.4748	0.821996	0.608099	1.35175	0.176456	0.99342
ACTR2	66.9058	0.156474	0.269266	0.581113	0.561164	0.99342
ACTR3	43.7624	0.503496	0.350212	1.43769	0.150521	0.99342
ACTR3C	7.61945	0.388448	0.685557	0.566616	0.570975	0.99342
ACTR6	15.1927	0.369457	0.507402	0.728135	0.466531	0.99342
ACVR2A	7.57102	-0.314425	0.725977	-0.433106	0.664938	0.99342
ACYP1	30.48	-0.0994088	0.370622	-0.268221	0.788529	0.99342
ACYP2	8.58251	-0.299201	0.653703	-0.457702	0.647166	0.99342
ADAL	9.85821	-0.436075	0.662272	-0.658453	0.510247	0.99342
ADAM10	152.442	-0.632176	0.23379	-2.70403	0.0068504	0.333448
ADAM19	75.5966	-0.924699	0.533593	-1.73297	0.0831016	0.959397
ADAM9	20.436	0.200314	0.426788	0.469351	0.638819	0.99342
ADAMTS1	8.43278	0.922282	0.699955	1.31763	0.187628	0.99342
ADAR	33.4162	-0.0205704	0.34588	-0.0594727	0.952576	0.99342
ADAT1	7.53858	-0.0190585	0.723305	-0.0263491	0.978979	0.997555
ADD1	17.1619	-0.159365	0.473642	-0.336467	0.736518	0.99342
ADD3	8.55078	-0.0665259	0.613925	-0.108362	0.913709	0.99342
ADGRE5	9.39793	-1.1699	0.645221	-1.81318	0.0698041	0.936599
ADGRG1	13.4423	-0.221627	0.544048	-0.407367	0.683738	0.99342
ADGRL2	8.99145	1.01264	0.703778	1.43887	0.150188	0.99342
ADH5	105.793	0.0848783	0.231752	0.366247	0.714181	0.99342
ADI1	21.2524	-0.573376	0.466112	-1.23012	0.21865	0.99342
ADIPOR1	23.7715	0.331444	0.446309	0.742634	0.457703	0.99342
ADIPOR2	8.76205	1.34687	0.788462	1.70823	0.0875942	0.977833
ADK	67.5197	0.197665	0.296095	0.667574	0.504406	0.99342
ADM	9.59559	0.385484	0.647854	0.595018	0.551832	0.99342
ADNP	58.9986	-0.19296	0.316177	-0.61029	0.54167	0.99342
ADPGK	7.74558	0.838132	0.713253	1.17508	0.239961	0.99342
ADPRS	10.7641	-0.646909	0.601861	-1.07485	0.282442	0.99342
ADRM1	80.7241	-0.682717	0.349651	-1.95257	0.0508709	0.869796
ADSL	96.3288	-0.26945	0.237183	-1.13604	0.255939	0.99342
ADSS2	13.9891	0.241646	0.515351	0.468895	0.639145	0.99342
AEBP2	17.9719	0.52446	0.481391	1.08947	0.275948	0.99342
AEN	15.3987	-0.0231171	0.523919	-0.0441233	0.964806	0.995661
AFDN	19.0408	-0.493665	0.475498	-1.03821	0.299174	0.99342
AFF1	8.12987	0.323603	0.643036	0.503242	0.614794	0.99342
AFF4	10.6613	-0.0650285	0.571421	-0.113801	0.909395	0.99342
AFMID	43.5763	0.0345524	0.342779	0.100801	0.919708	0.99342
AGA	15.1001	0.383422	0.518884	0.738936	0.459946	0.99342
AGFG1	8.20097	-0.00287697	0.686951	-0.00418803	0.996658	0.998994
AGK	16.5315	0.0900642	0.493452	0.182519	0.855176	0.99342
AGO1	17.6295	0.650689	0.529878	1.228	0.219448	0.99342
AGO2	15.5399	-0.309465	0.538117	-0.575089	0.565231	0.99342
AGO3	9.21279	-0.141409	0.711581	-0.198725	0.842478	0.99342
AGPAT1	10.1716	0.261451	0.599386	0.436198	0.662693	0.99342
AGPAT2	9.07181	-1.14524	0.662832	-1.7278	0.0840244	0.963872
AGPAT3	9.00296	0.89955	0.709723	1.26747	0.204988	0.99342
AGPAT4	11.4501	0.346943	0.555045	0.625073	0.531923	0.99342
AGPS	16.9422	0.13376	0.487761	0.274232	0.783906	0.99342
AGRN	9.90716	-0.650303	0.627885	-1.0357	0.30034	0.99342
AGTRAP	35.6304	0.507066	0.359115	1.41199	0.157953	0.99342
AHCY	135.521	0.143553	0.238014	0.603129	0.546423	0.99342
AHCYL1	32.4129	0.686892	0.371512	1.84891	0.0644708	0.934318
AHNAK	49.5441	0.151356	0.293964	0.514878	0.606638	0.99342
AHR	7.73068	0.495387	0.700606	0.707084	0.479514	0.99342
AHSA1	13.3102	-0.0762975	0.537946	-0.141831	0.887213	0.99342
AIDA	22.8962	0.426276	0.459388	0.927921	0.353448	0.99342
AIFM1	26.979	0.231585	0.414494	0.558717	0.576355	0.99342
AIFM2	8.36656	-0.733556	0.660876	-1.10998	0.26701	0.99342
AIG1	96.0288	0.411829	0.238143	1.72933	0.0837498	0.962766
AIMP1	92.0055	-0.230052	0.253788	-0.906473	0.364686	0.99342
AIMP2	13.8062	-0.238133	0.564821	-0.421609	0.673311	0.99342
AIP	14.0048	-0.673496	0.55502	-1.21346	0.224953	0.99342
AJUBA	14.2944	0.274902	0.530355	0.518335	0.604224	0.99342
AK1	19.058	-0.154092	0.442529	-0.348207	0.727685	0.99342
AK2	80.4237	0.0241585	0.256146	0.0943154	0.924859	0.99342
AK4	46.9999	-0.0137988	0.307725	-0.0448415	0.964234	0.995657
AK6	59.0835	0.289617	0.288728	1.00308	0.315822	0.99342
AKAP9	18.7365	0.0495679	0.466454	0.106265	0.915372	0.99342
AKIP1	12.2292	-0.687247	0.571298	-1.20296	0.228993	0.99342
AKR1A1	162.444	0.684457	0.225535	3.03481	0.00240686	0.195674
AKR1B1	935.118	0.22804	0.144258	1.58078	0.113929	0.99342
AKR1C3	13.3349	0.687424	0.519977	1.32203	0.186159	0.99342
AKT2	8.69993	-0.155759	0.633094	-0.246028	0.80566	0.99342
ALAS1	36.9504	-0.0243171	0.339131	-0.0717041	0.942837	0.99342
ALCAM	30.3354	0.427492	0.368066	1.16146	0.245456	0.99342
ALDH16A1	21.8053	-0.112955	0.446889	-0.252759	0.800455	0.99342
ALDH18A1	28.813	0.688595	0.411652	1.67276	0.0943742	0.99342
ALDH1A1	104.89	0.0559967	0.247194	0.226529	0.82079	0.99342
ALDH1B1	27.3391	0.198662	0.413497	0.480443	0.630912	0.99342
ALDH6A1	7.33934	0.28124	0.719682	0.390784	0.695957	0.99342
ALDH7A1	20.909	0.287243	0.480289	0.598063	0.549798	0.99342
ALDH9A1	33.6092	-0.207814	0.352528	-0.589495	0.555529	0.99342
ALG13	16.3268	-0.428448	0.515619	-0.83094	0.406008	0.99342
ALG14	46.0355	-0.17674	0.319388	-0.553369	0.580011	0.99342
ALG3	35.182	-0.164601	0.355865	-0.462537	0.643697	0.99342
ALG5	43.0312	-0.322231	0.30931	-1.04177	0.297516	0.99342
ALG6	7.88624	0.0538674	0.694053	0.0776128	0.938136	0.99342
ALG8	60.9631	-0.163712	0.289366	-0.565759	0.571558	0.99342
ALKBH2	11.1817	-0.250113	0.598354	-0.418002	0.675946	0.99342
ALKBH5	15.3594	0.256741	0.590601	0.434712	0.663772	0.99342
ALKBH7	12.2192	0.00222056	0.574241	0.00386694	0.996915	0.998994
ALPK2	7.44812	-0.196068	0.676645	-0.289765	0.771996	0.99342
ALS2	8.73819	0.217088	0.627887	0.345744	0.729535	0.99342
ALYREF	117.32	-0.48694	0.300123	-1.62247	0.104704	0.99342
AMD1	30.5872	0.106023	0.427017	0.248288	0.803911	0.99342
AMFR	85.8181	0.238865	0.281153	0.84959	0.395553	0.99342
AMIGO2	25.0018	0.128142	0.4541	0.282189	0.777798	0.99342
AMMECR1	8.58678	0.52048	0.676278	0.769625	0.441522	0.99342
AMOTL1	8.27095	-1.09989	0.679653	-1.61831	0.105596	0.99342
AMOTL2	11.5596	0.402247	0.561675	0.716157	0.473895	0.99342
AMPD2	15.2695	0.201072	0.49001	0.410342	0.681555	0.99342
AMZ2	59.4901	0.151368	0.281204	0.538285	0.59038	0.99342
AMZ2P1	13.3678	-0.0766465	0.57776	-0.132661	0.894461	0.99342
ANAPC10	20.1863	-0.723815	0.432404	-1.67393	0.094144	0.99342
ANAPC11	243.194	0.169227	0.185657	0.9115	0.362032	0.99342
ANAPC13	42.1683	0.33903	0.318626	1.06404	0.287311	0.99342
ANAPC15	73.1504	-0.0889534	0.275965	-0.322335	0.747199	0.99342
ANAPC16	216.942	0.136946	0.196108	0.698316	0.484979	0.99342
ANAPC5	72.2622	0.144308	0.286285	0.504069	0.614213	0.99342
ANAPC7	12.1701	-0.0379684	0.592886	-0.06404	0.948938	0.99342
ANGPTL4	8.97457	-1.41423	0.773307	-1.82881	0.0674278	0.936531
ANKIB1	10.0188	0.592171	0.672521	0.880525	0.378575	0.99342
ANKMY2	17.9132	0.22143	0.458733	0.482698	0.62931	0.99342
ANKRD1	36.9912	0.268887	0.369743	0.727228	0.467086	0.99342
ANKRD10	7.83585	-0.538021	0.667449	-0.806086	0.420193	0.99342
ANKRD11	10.2925	0.0924474	0.655059	0.141128	0.887768	0.99342
ANKRD12	11.2855	0.57315	0.568748	1.00774	0.31358	0.99342
ANKRD13A	8.69411	-1.0159	0.722367	-1.40636	0.159618	0.99342
ANKRD17	11.993	-0.281806	0.58446	-0.482164	0.629689	0.99342
ANKRD28	11.652	0.196748	0.585272	0.336165	0.736746	0.99342
ANKRD39	14.3082	-0.755326	0.515635	-1.46485	0.142963	0.99342
ANKRD40	61.4277	-0.23054	0.292172	-0.789056	0.430079	0.99342
ANKRD52	13.6122	-0.732564	0.548754	-1.33496	0.181889	0.99342
ANKS3	7.392	-0.540806	0.824154	-0.656195	0.511699	0.99342
ANLN	66.6016	-0.395125	0.276038	-1.43141	0.152312	0.99342
ANP32A	17.6262	-0.777842	0.476459	-1.63255	0.102564	0.99342
ANP32B	45.6281	0.222704	0.323361	0.688717	0.491001	0.99342
ANP32E	185.835	-0.632302	0.422042	-1.4982	0.134082	0.99342
ANXA1	771.012	0.0322108	0.145811	0.220908	0.825164	0.99342
ANXA11	22.2598	0.212046	0.426934	0.49667	0.619422	0.99342
ANXA2	3457.53	0.0403557	0.139423	0.289447	0.772239	0.99342
ANXA3	28.3678	-0.735267	0.370484	-1.98461	0.0471877	0.868404
ANXA4	219.935	1.1816	0.193999	6.09074	1.12392e-09	6.07253e-07
ANXA5	456.173	0.290793	0.167639	1.73463	0.0828055	0.959397
ANXA6	112.245	-0.00286713	0.223146	-0.0128487	0.989749	0.998994
ANXA7	211.446	0.00838059	0.180879	0.0463325	0.963045	0.995657
AOPEP	10.8459	-0.65967	0.570577	-1.15615	0.247621	0.99342
AP1G1	64.5973	-0.0991161	0.310533	-0.319181	0.749589	0.99342
AP1M1	11.3645	-0.706596	0.641595	-1.10131	0.270761	0.99342
AP1M2	39.6144	0.360818	0.309474	1.16591	0.243652	0.99342
AP1S2	24.2019	-0.0109619	0.444229	-0.0246762	0.980313	0.997555
AP1S3	14.3341	0.780801	0.509187	1.53343	0.12517	0.99342
AP2B1	25.7231	0.385295	0.433432	0.888939	0.374036	0.99342
AP2M1	174.887	0.0809106	0.200718	0.403106	0.68687	0.99342
AP2S1	109.187	-0.47868	0.288283	-1.66045	0.0968237	0.99342
AP3D1	13.4586	0.678035	0.569685	1.19019	0.23397	0.99342
AP3M1	32.8865	-0.264145	0.354876	-0.744329	0.456677	0.99342
AP3S1	53.4302	-0.213845	0.289086	-0.739727	0.459466	0.99342
AP4B1	10.0137	-0.484546	0.649885	-0.745588	0.455916	0.99342
AP5M1	8.46966	0.632689	0.656256	0.964089	0.335001	0.99342
APBB1IP	8.83238	-0.316662	0.630249	-0.502438	0.615359	0.99342
APCDD1L-DT	12.8447	-0.74582	0.556822	-1.33942	0.180433	0.99342
APEH	23.435	0.423131	0.455771	0.928385	0.353208	0.99342
APEX1	98.8668	0.170309	0.245041	0.695023	0.487041	0.99342
APEX2	28.5141	0.0573194	0.390199	0.146898	0.883213	0.99342
APH1A	14.4116	0.739249	0.540644	1.36735	0.171516	0.99342
API5	36.0648	0.00452418	0.365492	0.0123783	0.990124	0.998994
APIP	29.5363	0.622343	0.380251	1.63666	0.101701	0.99342
APLP2	27.3615	0.245539	0.394098	0.623042	0.533257	0.99342
APMAP	14.8907	-0.646848	0.527062	-1.22727	0.21972	0.99342
APOBEC3B	18.8847	-0.0378156	0.436783	-0.0865775	0.931007	0.99342
APOBEC3C	140.883	0.135521	0.229372	0.590835	0.554631	0.99342
APOL1	207.52	0.251266	0.202176	1.24281	0.213938	0.99342
APOL2	558.506	0.0941938	0.242626	0.388226	0.697849	0.99342
APOL6	13.8685	0.400097	0.552285	0.72444	0.468796	0.99342
APOO	33.6527	-0.503219	0.364384	-1.38101	0.167275	0.99342
APP	38.9187	0.308318	0.342147	0.901127	0.367521	0.99342
APPL1	15.1187	0.388421	0.506981	0.766146	0.443589	0.99342
APRT	57.5149	-0.431578	0.357251	-1.20805	0.227027	0.99342
APTX	47.4079	0.378923	0.311438	1.21669	0.223723	0.99342
AQR	10.035	0.518246	0.619531	0.836514	0.402866	0.99342
ARAF	8.6176	-0.00281586	0.676636	-0.00416156	0.99668	0.998994
ARCN1	16.2957	1.324	0.540138	2.45123	0.0142369	0.498927
ARF1	74.0878	-0.167325	0.291027	-0.574946	0.565328	0.99342
ARF3	15.2786	-0.10546	0.524912	-0.20091	0.840769	0.99342
ARF4	302.966	0.299108	0.178299	1.67757	0.0934315	0.99342
ARF5	48.9562	0.0159836	0.301099	0.0530842	0.957665	0.995252
ARF6	111.793	-0.203137	0.2665	-0.76224	0.445917	0.99342
ARFGAP1	10.9356	-0.763068	0.636954	-1.198	0.230919	0.99342
ARFGAP2	23.8613	0.643395	0.426037	1.51019	0.130996	0.99342
ARFGAP3	37.5827	-0.192153	0.347319	-0.553248	0.580094	0.99342
ARFGEF1	9.48452	0.121632	0.631947	0.192472	0.847372	0.99342
ARFIP1	11.153	0.898873	0.672793	1.33603	0.181539	0.99342
ARFIP2	9.90188	0.475764	0.66203	0.718644	0.47236	0.99342
ARGLU1	53.9554	-0.375663	0.319594	-1.17544	0.239819	0.99342
ARHGAP1	89.9609	-0.148372	0.259435	-0.571905	0.567386	0.99342
ARHGAP18	9.64673	0.261289	0.661387	0.395062	0.692797	0.99342
ARHGAP29	8.35635	0.0782725	0.660255	0.118549	0.905633	0.99342
ARHGDIA	11.5342	-0.276385	0.591798	-0.467026	0.640481	0.99342
ARID1A	11.015	0.271121	0.642803	0.421779	0.673186	0.99342
ARID2	18.7459	0.14228	0.504854	0.281824	0.778079	0.99342
ARID4B	7.79491	-0.299467	0.687637	-0.435501	0.663199	0.99342
ARID5B	16.8914	-0.538195	0.512421	-1.0503	0.293581	0.99342
ARIH1	9.981	0.490043	0.630965	0.776656	0.437362	0.99342
ARIH2	17.1706	0.341693	0.507383	0.673441	0.500667	0.99342
ARL1	104.007	0.38212	0.234563	1.62907	0.103298	0.99342
ARL14EP	19.2686	-0.198207	0.433711	-0.457002	0.647669	0.99342
ARL16	11.5276	-1.1163	0.594719	-1.87702	0.0605158	0.913315
ARL2	29.4822	-0.0657284	0.370263	-0.177518	0.859101	0.99342
ARL2BP	20.1764	-0.478021	0.477923	-1.00021	0.317211	0.99342
ARL3	95.446	0.0651425	0.262084	0.248556	0.803704	0.99342
ARL4A	26.3312	-0.745737	0.392733	-1.89884	0.0575852	0.89406
ARL4C	60.477	0.0428926	0.287443	0.149221	0.881379	0.99342
ARL5A	15.5539	-0.14068	0.521916	-0.269545	0.78751	0.99342
ARL6IP1	450.101	-0.335027	0.201552	-1.66224	0.0964656	0.99342
ARL6IP4	59.9708	-0.503436	0.288583	-1.74451	0.0810704	0.959397
ARL6IP5	107.543	0.0220557	0.229224	0.096219	0.923347	0.99342
ARL6IP6	9.58071	0.333491	0.670373	0.49747	0.618857	0.99342
ARL8B	10.6055	0.73152	0.622617	1.17491	0.24003	0.99342
ARMC1	36.0393	-0.0158935	0.332769	-0.0477614	0.961906	0.995391
ARMC8	24.9302	0.288706	0.404469	0.713788	0.475358	0.99342
ARMC9	14.8568	0.288385	0.516468	0.558379	0.576585	0.99342
ARMCX3	20.5538	1.2897	0.456111	2.82759	0.00468995	0.253398
ARMCX6	30.816	0.328258	0.362646	0.905176	0.365372	0.99342
ARMT1	36.5048	0.227044	0.325995	0.696466	0.486137	0.99342
ARNT	18.1979	0.37014	0.498449	0.742583	0.457734	0.99342
ARNTL2	9.39392	-0.239089	0.713479	-0.335103	0.737548	0.99342
ARPC1A	279.869	-0.146719	0.192555	-0.761958	0.446085	0.99342
ARPC1B	77.8375	-0.377616	0.275978	-1.36828	0.171225	0.99342
ARPC2	215.076	-0.35444	0.225093	-1.57464	0.11534	0.99342
ARPC3	373.456	0.0689588	0.198288	0.34777	0.728013	0.99342
ARPC4	249.808	-0.155601	0.245588	-0.633585	0.526352	0.99342
ARPC5	48.4212	-0.16248	0.308488	-0.526696	0.598404	0.99342
ARPC5L	28.2568	-0.431153	0.406527	-1.06058	0.288883	0.99342
ARPP19	45.0273	0.562282	0.317936	1.76854	0.0769709	0.954481
ARRDC3	90.3381	0.321571	0.260126	1.23621	0.21638	0.99342
ARSB	7.74686	-0.220234	0.785455	-0.28039	0.779178	0.99342
ARV1	7.53703	0.479555	0.728214	0.658536	0.510193	0.99342
ASAH1	52.7335	0.902594	0.315495	2.86088	0.00422461	0.24777
ASAP1	18.774	0.254344	0.498112	0.510615	0.609621	0.99342
ASB16-AS1	8.14045	-0.0821478	0.646709	-0.127024	0.898921	0.99342
ASB8	12.1057	0.413831	0.534091	0.774832	0.438439	0.99342
ASCC1	22.3478	0.537598	0.443259	1.21283	0.225195	0.99342
ASCC3	8.12167	-0.119108	0.708765	-0.16805	0.866544	0.99342
ASF1A	18.9002	-0.248217	0.434627	-0.571104	0.567929	0.99342
ASF1B	19.0372	-0.138381	0.452551	-0.30578	0.759772	0.99342
ASH1L	9.73803	-0.0103454	0.630217	-0.0164156	0.986903	0.998994
ASL	9.20312	-0.226443	0.655593	-0.345402	0.729792	0.99342
ASNSD1	18.8035	-0.204683	0.482161	-0.424512	0.671192	0.99342
ASPH	66.7995	0.153708	0.312997	0.491084	0.623367	0.99342
ASPHD1	10.0023	0.0636348	0.604931	0.105194	0.916222	0.99342
ASPM	21.4457	-0.481696	0.478741	-1.00617	0.314333	0.99342
ASXL1	11.81	0.0220262	0.577536	0.0381382	0.969578	0.996447
ATAD1	32.5585	0.198054	0.352353	0.562091	0.574054	0.99342
ATAD2	25.3732	-0.0311159	0.429621	-0.0724264	0.942263	0.99342
ATAD5	12.2819	0.140415	0.566902	0.247688	0.804376	0.99342
ATF2	15.2807	0.0806892	0.495469	0.162854	0.870633	0.99342
ATF4	88.6329	0.308156	0.273889	1.12511	0.260542	0.99342
ATF6	16.9358	0.00585839	0.485199	0.0120742	0.990366	0.998994
ATF7	14.3529	0.235321	0.515107	0.456839	0.647787	0.99342
ATG101	12.4886	-0.0344131	0.566528	-0.060744	0.951563	0.99342
ATG12	145.62	0.0807058	0.205168	0.393364	0.694051	0.99342
ATG13	14.6686	0.102907	0.513734	0.200312	0.841236	0.99342
ATG3	66.7824	-0.211756	0.270623	-0.782477	0.433934	0.99342
ATG4C	10.2573	-0.184883	0.645728	-0.286318	0.774635	0.99342
ATG5	9.97084	0.468512	0.626867	0.747387	0.45483	0.99342
ATG7	8.26221	0.016864	0.676944	0.024912	0.980125	0.997555
ATG9A	19.5276	-1.40564	0.569442	-2.46845	0.0135701	0.4965
ATIC	107.339	-0.0173593	0.228399	-0.0760043	0.939416	0.99342
ATL3	44.3136	-0.529565	0.337823	-1.56758	0.116979	0.99342
ATOX1	166.17	-0.0997583	0.198558	-0.502415	0.615376	0.99342
ATP13A3	17.9319	0.71201	0.484308	1.47016	0.141518	0.99342
ATP1A1	48.6773	0.15108	0.323854	0.466508	0.640852	0.99342
ATP1B1	356.641	0.347244	0.211104	1.6449	0.0999907	0.99342
ATP1B3	28.7013	-0.172945	0.391373	-0.441892	0.658567	0.99342
ATP2A2	7.75469	-0.154696	0.697675	-0.221731	0.824523	0.99342
ATP2B1	15.593	0.711773	0.536685	1.32624	0.18476	0.99342
ATP2B4	10.1936	0.23492	0.618115	0.380058	0.703902	0.99342
ATP2C1	11.7421	-0.353418	0.567086	-0.623218	0.533141	0.99342
ATP5F1A	353.443	0.0218324	0.16799	0.129963	0.896596	0.99342
ATP5F1B	276.748	-0.0157218	0.169571	-0.092715	0.92613	0.99342
ATP5F1C	477.234	0.0606488	0.154989	0.39131	0.695568	0.99342
ATP5F1D	24.8936	-0.242756	0.458277	-0.529713	0.596311	0.99342
ATP5F1E	966.584	0.128777	0.160393	0.802881	0.422043	0.99342
ATP5IF1	307.479	-0.619704	0.508716	-1.21817	0.223158	0.99342
ATP5MC1	487.942	0.131242	0.182903	0.717548	0.473036	0.99342
ATP5MC2	717.714	-0.066221	0.177199	-0.373711	0.70862	0.99342
ATP5MC3	642.234	-0.129098	0.197654	-0.653154	0.513657	0.99342
ATP5MD	733.791	0.0922545	0.155119	0.594733	0.552022	0.99342
ATP5ME	1066.21	0.260826	0.157159	1.65963	0.0969885	0.99342
ATP5MF	907.741	0.239184	0.183012	1.30693	0.191237	0.99342
ATP5MG	646.983	0.102301	0.157073	0.651296	0.514856	0.99342
ATP5MPL	369.57	-0.0445707	0.183242	-0.243234	0.807824	0.99342
ATP5PB	372.072	0.0656293	0.170727	0.38441	0.700674	0.99342
ATP5PD	360.259	0.397255	0.165286	2.40344	0.0162418	0.520693
ATP5PF	438.96	0.0222726	0.171902	0.129566	0.89691	0.99342
ATP5PO	483.314	0.0133646	0.15754	0.0848334	0.932394	0.99342
ATP6AP1	17.6446	-0.183322	0.457925	-0.400331	0.688913	0.99342
ATP6AP2	62.0266	0.741202	0.293272	2.52735	0.0114927	0.453249
ATP6V0B	112.356	-0.198573	0.253584	-0.783067	0.433588	0.99342
ATP6V0C	19.5697	-0.302766	0.433866	-0.697834	0.485281	0.99342
ATP6V0D1	63.4053	0.502129	0.293867	1.7087	0.0875068	0.977833
ATP6V0E1	489.938	0.387014	0.161248	2.40012	0.0163898	0.520905
ATP6V1A	26.8852	0.0938737	0.384206	0.244332	0.806974	0.99342
ATP6V1C1	50.4489	1.04175	0.307843	3.38404	0.000714277	0.0728158
ATP6V1D	36.8915	0.3199	0.348615	0.917632	0.358812	0.99342
ATP6V1E1	103.374	0.694097	0.230824	3.00704	0.00263804	0.206617
ATP6V1F	387.606	0.451649	0.17455	2.5875	0.00966762	0.421447
ATP6V1G1	254.992	0.558329	0.175236	3.18616	0.00144175	0.126962
ATP6V1H	20.1983	1.35429	0.470173	2.8804	0.00397171	0.244756
ATPSCKMT	21.1117	-0.524215	0.419837	-1.24861	0.211806	0.99342
ATRAID	120.735	0.294879	0.224448	1.3138	0.188914	0.99342
ATRX	21.1179	-0.346461	0.431887	-0.802204	0.422435	0.99342
ATXN10	13.6004	0.0697283	0.529378	0.131717	0.895208	0.99342
ATXN7	21.1321	0.669332	0.508289	1.31683	0.187895	0.99342
ATXN7L3B	9.21861	0.546581	0.63688	0.858217	0.390773	0.99342
AUNIP	7.42404	-0.373669	0.699238	-0.534395	0.593069	0.99342
AUP1	37.7178	-0.253141	0.335643	-0.754199	0.45073	0.99342
AURKA	113.769	-0.189949	0.231394	-0.820892	0.411708	0.99342
AURKAIP1	84.7424	-0.606112	0.28374	-2.13616	0.0326667	0.751056
AURKB	108.569	-0.269556	0.248164	-1.0862	0.277391	0.99342
AXL	901.154	-0.504306	0.389523	-1.29468	0.195432	0.99342
AZI2	35.8745	-0.404948	0.411053	-0.985149	0.324551	0.99342
AZIN1	102.895	-0.0502365	0.22631	-0.221981	0.824329	0.99342
B2M	2669.5	0.179225	0.139607	1.28378	0.199218	0.99342
B3GALNT2	31.6756	-0.550441	0.478069	-1.15138	0.249575	0.99342
B4GALT1	377.372	-0.272586	0.236255	-1.15378	0.248591	0.99342
B4GALT2	8.61232	-0.614709	0.651939	-0.942893	0.345735	0.99342
B4GALT3	49.8395	-0.180843	0.30616	-0.590682	0.554734	0.99342
B4GALT4	11.2774	0.207111	0.617216	0.335556	0.737206	0.99342
B4GALT5	19.2796	0.48442	0.488559	0.99153	0.321427	0.99342
B9D1	9.96369	0.303035	0.590407	0.513265	0.607766	0.99342
BABAM1	18.846	-0.201116	0.461394	-0.435888	0.662918	0.99342
BABAM2	53.7934	0.30462	0.285817	1.06579	0.286519	0.99342
BACE2	8.2829	0.710956	0.683119	1.04075	0.297992	0.99342
BAG2	20.7416	0.0348316	0.452158	0.0770342	0.938596	0.99342
BAG4	10.4783	-0.783779	0.729388	-1.07457	0.282567	0.99342
BAG5	9.60323	0.339891	0.626403	0.542608	0.5874	0.99342
BAIAP2	10.5279	-0.544702	0.626624	-0.869264	0.384703	0.99342
BAIAP2L1	8.50382	0.137665	0.648435	0.212303	0.83187	0.99342
BAK1	10.1425	0.253253	0.618385	0.409539	0.682144	0.99342
BANF1	425.09	-0.16385	0.169435	-0.967037	0.333525	0.99342
BAP1	8.74453	-0.372324	0.691546	-0.538393	0.590306	0.99342
BARD1	22.6829	-0.282807	0.434101	-0.651477	0.514739	0.99342
BASP1	24.5252	-0.524805	0.457572	-1.14693	0.25141	0.99342
BAX	9.50202	0.469421	0.688773	0.681533	0.495534	0.99342
BAZ1A	11.3867	-1.29714	0.619323	-2.09445	0.0362201	0.78741
BAZ1B	19.1014	0.342594	0.458903	0.746549	0.455336	0.99342
BBIP1	32.2199	-0.0922831	0.361208	-0.255485	0.798349	0.99342
BBS4	9.41999	0.305678	0.655355	0.466431	0.640907	0.99342
BBS7	8.81533	0.680406	0.652967	1.04202	0.297401	0.99342
BBX	28.2397	-0.120015	0.388766	-0.308708	0.757543	0.99342
BCAP31	417.873	0.13749	0.177542	0.774409	0.438689	0.99342
BCAS2	61.5031	-0.146895	0.278529	-0.527393	0.59792	0.99342
BCAT1	36.8501	0.39091	0.361937	1.08005	0.28012	0.99342
BCAT2	7.76624	0.391681	0.675296	0.580014	0.561905	0.99342
BCCIP	106.415	0.0224184	0.238071	0.0941668	0.924977	0.99342
BCKDHA	16.5892	0.579047	0.501788	1.15397	0.248514	0.99342
BCKDK	8.46607	-0.453486	0.708768	-0.639822	0.522288	0.99342
BCL10	70.0304	0.0428633	0.294699	0.145448	0.884357	0.99342
BCL2L1	11.001	0.687766	0.586234	1.17319	0.240718	0.99342
BCL2L12	9.06136	-0.270001	0.644653	-0.418832	0.675339	0.99342
BCL2L13	14.4789	0.476156	0.544487	0.874504	0.381844	0.99342
BCL7B	15.2419	-0.123943	0.556442	-0.222742	0.823736	0.99342
BCL7C	7.28213	-0.180891	0.767176	-0.235788	0.813597	0.99342
BCLAF1	40.6648	-0.063494	0.333758	-0.19024	0.849121	0.99342
BCS1L	23.6231	0.407605	0.44254	0.921059	0.35702	0.99342
BET1	64.1351	0.175993	0.26732	0.658362	0.510306	0.99342
BET1L	12.406	0.86287	0.565934	1.52468	0.127338	0.99342
BEX3	92.8719	0.137954	0.237967	0.579719	0.562104	0.99342
BFAR	28.8915	-0.124763	0.417321	-0.298962	0.764969	0.99342
BHLHE40	16.693	0.27856	0.470442	0.592123	0.553768	0.99342
BHMT2	11.5667	0.589366	0.558619	1.05504	0.291407	0.99342
BICC1	201.741	-0.249871	0.246642	-1.01309	0.311016	0.99342
BID	25.47	-0.342933	0.396145	-0.865674	0.386669	0.99342
BIRC2	16.8571	-0.176259	0.48968	-0.359946	0.718887	0.99342
BIRC3	39.9912	-0.484703	0.350547	-1.3827	0.166756	0.99342
BIRC5	182.205	-0.676641	0.208689	-3.24234	0.00118553	0.106757
BIRC6	18.3468	-0.195828	0.473595	-0.413493	0.679246	0.99342
BISPR	8.72358	-0.57055	0.610838	-0.934045	0.350281	0.99342
BLMH	8.70184	-0.503523	0.677241	-0.743492	0.457184	0.99342
BLOC1S1	66.1733	-0.243569	0.277229	-0.878583	0.379627	0.99342
BLOC1S2	19.6679	0.00523206	0.439781	0.011897	0.990508	0.998994
BLOC1S3	39.8796	0.364757	0.345253	1.05649	0.290745	0.99342
BLOC1S6	7.56443	-0.0614299	0.684096	-0.0897972	0.928448	0.99342
BLVRA	110.526	-0.136353	0.236337	-0.576944	0.563978	0.99342
BLVRB	38.6426	0.799911	0.354542	2.25618	0.0240594	0.653231
BLZF1	21.7217	0.152001	0.427886	0.355237	0.722412	0.99342
BMS1	25.9524	0.236035	0.416797	0.566307	0.571185	0.99342
BMS1P14	8.27308	-0.181202	0.677405	-0.267495	0.789088	0.99342
BMS1P20	9.55107	0.774406	0.685973	1.12892	0.258933	0.99342
BNIP1	27.3191	0.108121	0.399691	0.270512	0.786766	0.99342
BNIP2	33.1696	0.416832	0.361651	1.15258	0.249082	0.99342
BNIP3	19.0077	-0.210916	0.464644	-0.453931	0.649878	0.99342
BNIP3L	45.8387	0.89706	0.316836	2.83131	0.00463579	0.253398
BOD1	7.69722	0.654945	0.711652	0.920315	0.357408	0.99342
BOD1L1	7.54211	0.47156	0.692964	0.680496	0.49619	0.99342
BOLA3	94.0591	0.0431932	0.253185	0.170599	0.864539	0.99342
BOP1	13.3182	-0.579226	0.582278	-0.994759	0.319853	0.99342
BORCS7	14.3227	-0.237685	0.508074	-0.467816	0.639916	0.99342
BORCS8	9.98385	-1.54165	0.612357	-2.51756	0.011817	0.456051
BPGM	24.363	0.108386	0.437812	0.247564	0.804472	0.99342
BPNT1	10.4478	0.229153	0.621666	0.368612	0.712417	0.99342
BPNT2	27.6164	0.38543	0.424553	0.907848	0.363959	0.99342
BRCA1	10.1643	-0.734309	0.638302	-1.15041	0.249975	0.99342
BRCC3	18.9829	0.596018	0.494378	1.20559	0.227975	0.99342
BRD2	14.4274	-0.979321	0.532837	-1.83794	0.0660716	0.936531
BRD3	7.3372	0.463915	0.69149	0.670892	0.502289	0.99342
BRD4	10.426	-0.0880668	0.63488	-0.138714	0.889676	0.99342
BRD7	9.17546	0.998269	0.704712	1.41656	0.156611	0.99342
BRD8	22.5094	-0.181836	0.442456	-0.410969	0.681096	0.99342
BRI3	28.6151	1.13858	0.3922	2.90306	0.0036954	0.237694
BRI3BP	9.77714	0.037044	0.613272	0.0604038	0.951834	0.99342
BRIX1	117.594	-0.00790567	0.244197	-0.0323742	0.974174	0.997452
BRK1	263.737	-0.138398	0.188998	-0.732273	0.464002	0.99342
BRMS1	7.37898	-0.367995	0.71345	-0.515795	0.605997	0.99342
BROX	129.197	-0.103826	0.273955	-0.378991	0.704695	0.99342
BRWD1	11.9104	-0.123352	0.621596	-0.198443	0.842698	0.99342
BSG	44.288	-0.389728	0.33252	-1.17204	0.24118	0.99342
BST2	34.5261	-0.170721	0.373807	-0.456711	0.647879	0.99342
BTBD10	22.2749	0.656612	0.461351	1.42324	0.154667	0.99342
BTD	9.6643	-0.1357	0.609298	-0.222715	0.823757	0.99342
BTF3	530.191	-0.133932	0.194563	-0.688372	0.491219	0.99342
BTF3L4	128.555	-0.321604	0.22894	-1.40475	0.160095	0.99342
BTG1	13.6101	0.729746	0.564313	1.29316	0.195956	0.99342
BTG3	14.2422	-0.00827237	0.538976	-0.0153483	0.987754	0.998994
BTN3A2	11.8294	0.344163	0.57121	0.602516	0.546831	0.99342
BUB1	60.2674	-0.314318	0.29919	-1.05056	0.293459	0.99342
BUB1B	15.872	-0.141927	0.504132	-0.281527	0.778306	0.99342
BUB3	701.442	-0.345008	0.184425	-1.87072	0.0613832	0.917124
BUD23	44.9158	-0.35014	0.303948	-1.15197	0.249332	0.99342
BUD31	223.518	-0.0434758	0.19752	-0.220109	0.825786	0.99342
BZW1	214.216	-0.117494	0.18887	-0.622093	0.533881	0.99342
BZW2	87.736	-0.157783	0.246262	-0.640712	0.52171	0.99342
C11orf1	28.0058	-0.334422	0.381181	-0.877331	0.380307	0.99342
C11orf49	9.40422	0.415609	0.632704	0.656877	0.51126	0.99342
C11orf58	211.456	0.000979903	0.191189	0.0051253	0.995911	0.998994
C11orf72	9.64624	0.18897	0.63859	0.295918	0.767293	0.99342
C11orf98	16.2003	-0.448928	0.525673	-0.854006	0.393102	0.99342
C12orf29	33.0489	-0.0468392	0.369812	-0.126657	0.899212	0.99342
C12orf4	8.05246	0.549494	0.765463	0.717859	0.472844	0.99342
C12orf45	32.6741	0.314057	0.402556	0.780158	0.435298	0.99342
C12orf57	150.316	0.222942	0.209632	1.06349	0.287559	0.99342
C12orf65	40.2907	-0.410667	0.329783	-1.24526	0.213034	0.99342
C12orf66	7.90459	0.104451	0.762876	0.136917	0.891096	0.99342
C12orf73	11.3403	0.271852	0.579152	0.469397	0.638786	0.99342
C12orf75	26.2669	-0.357812	0.40018	-0.894128	0.371254	0.99342
C14orf119	71.1348	0.335588	0.263682	1.2727	0.203125	0.99342
C15orf40	30.5963	0.224922	0.370801	0.606585	0.544126	0.99342
C15orf48	236.584	0.196456	0.177099	1.1093	0.267301	0.99342
C15orf61	13.7196	0.0722344	0.538416	0.134161	0.893275	0.99342
C16orf72	11.6896	0.499442	0.567346	0.880313	0.37869	0.99342
C16orf87	7.33752	0.332017	0.706463	0.469971	0.638375	0.99342
C17orf49	9.64364	-0.220317	0.672058	-0.327825	0.743044	0.99342
C17orf75	17.3711	0.352768	0.476252	0.740716	0.458866	0.99342
C18orf54	10.0035	0.524403	0.689041	0.761063	0.44662	0.99342
C19orf33	10.9096	-0.671292	0.606712	-1.10644	0.268534	0.99342
C19orf48	18.375	-0.50155	0.520323	-0.963921	0.335086	0.99342
C19orf53	502.75	-0.0441	0.156572	-0.281659	0.778205	0.99342
C1D	8.73417	0.184518	0.678362	0.272005	0.785618	0.99342
C1GALT1C1	33.0708	0.111231	0.359686	0.309244	0.757136	0.99342
C1QA	8.50587	-0.143198	0.655174	-0.218565	0.826989	0.99342
C1QBP	8.20306	0.412223	0.754079	0.546658	0.584614	0.99342
C1QL1	8.74272	-0.55534	0.665979	-0.833871	0.404354	0.99342
C1orf112	10.4376	-0.75393	0.623611	-1.20897	0.226673	0.99342
C1orf122	27.9779	-0.613784	0.395052	-1.55368	0.120261	0.99342
C1orf131	26.9346	0.0398371	0.392136	0.10159	0.919082	0.99342
C1orf174	79.2845	-0.0325211	0.270167	-0.120374	0.904187	0.99342
C1orf35	16.051	0.15596	0.507768	0.307148	0.758731	0.99342
C1orf43	27.2034	0.0950185	0.398262	0.238583	0.811429	0.99342
C1orf52	11.617	-0.991274	0.590111	-1.67981	0.0929945	0.99342
C20orf27	13.211	-0.0535799	0.582717	-0.0919484	0.926739	0.99342
C22orf39	11.8412	0.0776792	0.55473	0.140031	0.888636	0.99342
C2orf68	28.9231	0.0353269	0.367212	0.0962031	0.923359	0.99342
C2orf69	16.9469	-0.329466	0.477061	-0.690617	0.489806	0.99342
C2orf74	53.8934	0.0693755	0.288404	0.24055	0.809904	0.99342
C2orf76	17.3063	0.309468	0.494227	0.626165	0.531206	0.99342
C3	17.8722	0.628357	0.455102	1.38069	0.167373	0.99342
C3orf14	51.2465	0.164564	0.324353	0.507361	0.611902	0.99342
C3orf38	7.9881	-0.270178	0.683878	-0.395068	0.692793	0.99342
C3orf52	9.23945	-1.09037	0.698429	-1.56118	0.118482	0.99342
C4orf3	134.642	0.0883442	0.21331	0.414159	0.678757	0.99342
C4orf46	20.226	-0.407831	0.453201	-0.89989	0.368179	0.99342
C5orf15	81.0153	-0.160008	0.241592	-0.662307	0.507775	0.99342
C5orf22	23.2678	0.216347	0.434974	0.49738	0.618921	0.99342
C5orf24	10.2246	0.281084	0.614863	0.457149	0.647564	0.99342
C5orf34	11.2234	-0.751902	0.608582	-1.2355	0.216645	0.99342
C5orf51	14.9084	0.421737	0.512751	0.822499	0.410793	0.99342
C6orf62	264.455	-0.152804	0.399056	-0.382915	0.701783	0.99342
C6orf89	10.5924	-0.282632	0.632507	-0.446844	0.654988	0.99342
C7orf25	7.96357	0.555761	0.680924	0.816188	0.414393	0.99342
C7orf50	19.3631	-1.00787	0.486088	-2.07343	0.0381318	0.798552
C8orf33	30.8916	-0.180765	0.391823	-0.461344	0.644552	0.99342
C8orf76	12.7175	0.150757	0.539563	0.279405	0.779934	0.99342
C9orf16	36.5578	-0.511956	0.39855	-1.28455	0.198951	0.99342
C9orf78	145.87	-0.248164	0.233758	-1.06163	0.288404	0.99342
C9orf85	16.0165	-0.0904224	0.532384	-0.169844	0.865133	0.99342
CA12	36.2114	0.320408	0.353313	0.906868	0.364477	0.99342
CA2	74.6991	0.731357	0.25288	2.89211	0.00382659	0.243236
CAB39	7.78998	0.60265	0.710116	0.848665	0.396068	0.99342
CACUL1	76.76	0.15881	0.294132	0.539927	0.589247	0.99342
CACYBP	301.676	-0.294356	0.173114	-1.70036	0.0890634	0.98496
CADM1	15.8616	0.189213	0.478086	0.395772	0.692273	0.99342
CALCOCO2	49.927	-0.161349	0.31796	-0.507452	0.611838	0.99342
CALD1	37.3769	-0.280019	0.356828	-0.784746	0.432602	0.99342
CALM1	202.852	-0.340014	0.189549	-1.79381	0.0728431	0.944762
CALM2	1106.76	-0.189223	0.179425	-1.05461	0.291606	0.99342
CALM3	38.5611	-0.349416	0.357156	-0.978327	0.327912	0.99342
CALR	1691.33	-0.0625138	0.20821	-0.300244	0.763991	0.99342
CALU	348.939	0.279851	0.180984	1.54627	0.122039	0.99342
CAMK2G	11.9194	-0.31054	0.580388	-0.535056	0.592611	0.99342
CAMK2N1	8.44086	0.0717686	0.646647	0.110986	0.911628	0.99342
CAMKK2	7.77101	-0.0567322	0.704041	-0.0805808	0.935775	0.99342
CAMLG	8.70718	-0.273011	0.690017	-0.395658	0.692357	0.99342
CAMTA1	84.5248	-0.257133	0.252569	-1.01807	0.308645	0.99342
CAND1	19.4124	0.271135	0.490195	0.553117	0.580183	0.99342
CANT1	17.1507	-0.85152	0.578002	-1.47321	0.140693	0.99342
CANX	110.492	0.398776	0.230482	1.73018	0.0835973	0.962766
CAP2	16.0555	-0.377649	0.475926	-0.793503	0.427485	0.99342
CAPG	292.029	0.581284	0.193312	3.00697	0.00263865	0.206617
CAPN1	9.42176	-0.314413	0.622566	-0.505028	0.613539	0.99342
CAPN2	57.1396	0.349203	0.310948	1.12303	0.261426	0.99342
CAPNS1	71.5631	-0.242109	0.273317	-0.885817	0.375716	0.99342
CAPRIN1	21.4939	0.316618	0.455781	0.694672	0.487261	0.99342
CAPZA1	311.253	-0.429068	0.212981	-2.01458	0.0439488	0.853917
CAPZA2	200.476	0.146079	0.209171	0.698372	0.484945	0.99342
CAPZB	42.5256	-0.34477	0.324416	-1.06274	0.287899	0.99342
CARD10	11.4089	-0.0344705	0.547913	-0.0629124	0.949836	0.99342
CARD19	18.2998	-1.07292	0.492028	-2.1806	0.0292127	0.707786
CARD8	10.7288	-0.30746	0.585837	-0.524821	0.599707	0.99342
CARHSP1	17.1235	-0.03853	0.506795	-0.0760268	0.939398	0.99342
CARMIL1	116.981	0.558214	0.267922	2.08349	0.0372062	0.797047
CARNMT1	11.5044	-0.383508	0.659209	-0.58177	0.560721	0.99342
CARS1	31.9156	0.374046	0.379703	0.985102	0.324574	0.99342
CASC3	7.72151	-0.46373	0.709146	-0.653928	0.513158	0.99342
CASK	15.9919	-0.305184	0.509302	-0.599221	0.549025	0.99342
CASP10	9.30997	1.03082	0.639855	1.61101	0.107177	0.99342
CASP2	57.8365	-0.194167	0.306838	-0.632801	0.526864	0.99342
CASP4	36.3237	0.0526586	0.364338	0.144532	0.88508	0.99342
CASP6	19.799	0.28313	0.464844	0.609085	0.542468	0.99342
CASP7	18.5529	0.0525184	0.447482	0.117364	0.906571	0.99342
CASP8	8.72446	-0.524997	0.671456	-0.781878	0.434286	0.99342
CAST	18.4952	0.231265	0.477449	0.484375	0.62812	0.99342
CASTOR2	8.49022	-0.421277	0.657697	-0.640533	0.521826	0.99342
CAT	20.6464	0.652728	0.456126	1.43103	0.152423	0.99342
CATSPER1	11.8605	1.24109	0.605887	2.04838	0.0405229	0.825448
CAV1	262.659	-0.390563	0.185262	-2.10816	0.0350169	0.778585
CAV2	82.6353	-0.158664	0.249353	-0.636302	0.52458	0.99342
CAVIN1	85.2033	-0.380757	0.259008	-1.47006	0.141546	0.99342
CAVIN3	28.907	-0.481604	0.393756	-1.2231	0.221291	0.99342
CBFB	13.1238	0.452906	0.591975	0.765076	0.444226	0.99342
CBLL1	23.2533	0.131354	0.396928	0.330928	0.740699	0.99342
CBR1	16.7422	-0.373843	0.546776	-0.683721	0.494151	0.99342
CBR4	9.95576	-0.350883	0.601146	-0.583691	0.559429	0.99342
CBWD1	41.2004	0.251702	0.319066	0.788871	0.430187	0.99342
CBWD5	106.484	-0.031858	0.224774	-0.141733	0.887291	0.99342
CBX1	14.2441	-0.965187	0.547735	-1.76214	0.0780452	0.959376
CBX3	300.285	0.0398723	0.19139	0.20833	0.834972	0.99342
CBX5	166.495	-0.205583	0.202582	-1.01482	0.310193	0.99342
CBX6	44.272	0.406934	0.354394	1.14825	0.250864	0.99342
CBY1	14.2874	0.581863	0.536634	1.08428	0.278239	0.99342
CCAR1	30.8097	-0.134826	0.383192	-0.35185	0.724951	0.99342
CCDC117	23.7181	-0.743808	0.412816	-1.80179	0.0715782	0.943261
CCDC12	9.25657	-0.100034	0.635795	-0.157336	0.87498	0.99342
CCDC124	30.2845	-0.666499	0.444333	-1.5	0.133615	0.99342
CCDC127	41.7804	-0.155212	0.325447	-0.476921	0.633419	0.99342
CCDC137	24.2197	-0.96154	0.484717	-1.98371	0.0472877	0.868404
CCDC138	8.96381	0.442077	0.683505	0.646779	0.517775	0.99342
CCDC14	17.323	-0.537435	0.459915	-1.16855	0.242584	0.99342
CCDC167	133.583	0.0968976	0.221247	0.437962	0.661414	0.99342
CCDC174	11.2959	-0.268942	0.633599	-0.424467	0.671225	0.99342
CCDC18	14.7398	-0.383921	0.524556	-0.731898	0.464231	0.99342
CCDC186	9.46925	-0.456562	0.654782	-0.697274	0.485631	0.99342
CCDC198	9.38771	0.820982	0.619986	1.32419	0.185439	0.99342
CCDC25	11.2275	0.592551	0.601363	0.985347	0.324454	0.99342
CCDC32	9.19341	0.179077	0.619669	0.288989	0.77259	0.99342
CCDC34	13.2767	-0.934332	0.515148	-1.81372	0.0697215	0.936599
CCDC47	12.6772	0.136834	0.596982	0.22921	0.818705	0.99342
CCDC50	8.92636	1.39049	0.76479	1.81813	0.0690439	0.936599
CCDC58	87.5635	-0.249144	0.252232	-0.987755	0.323273	0.99342
CCDC59	46.051	-0.295005	0.322551	-0.9146	0.360402	0.99342
CCDC6	14.5218	0.692256	0.550601	1.25727	0.208654	0.99342
CCDC80	14.0456	-0.769465	0.581204	-1.32391	0.185532	0.99342
CCDC82	8.03834	0.299909	0.710403	0.422167	0.672903	0.99342
CCDC85B	10.4214	-0.591527	0.619867	-0.954281	0.339942	0.99342
CCDC88A	7.88554	-0.0430103	0.717901	-0.0599112	0.952226	0.99342
CCDC90B	28.1749	-0.00941717	0.422932	-0.0222664	0.982235	0.997936
CCM2	9.50079	-1.77933	0.724666	-2.45538	0.0140737	0.498927
CCN1	23.7519	0.0267647	0.453026	0.0590797	0.952889	0.99342
CCNA2	16.4387	-0.513471	0.500244	-1.02644	0.304684	0.99342
CCNB1	290.552	-0.241537	0.195275	-1.23691	0.21612	0.99342
CCNB1IP1	19.0543	0.0247905	0.484397	0.0511781	0.959184	0.995252
CCNB2	111.914	-0.532121	0.232651	-2.28721	0.0221836	0.61877
CCNC	64.1121	-0.218968	0.280767	-0.779891	0.435455	0.99342
CCND1	61.2187	-0.561795	0.359126	-1.56434	0.117738	0.99342
CCNDBP1	19.0515	0.599942	0.466976	1.28474	0.198884	0.99342
CCNF	61.6329	-0.656576	0.327266	-2.00625	0.0448298	0.853917
CCNG1	115.372	0.555032	0.22366	2.48159	0.0130798	0.4965
CCNH	25.7731	-0.173151	0.383971	-0.450948	0.652027	0.99342
CCNI	62.9714	0.502646	0.287572	1.7479	0.0804819	0.959397
CCNJ	19.3334	-0.816751	0.457383	-1.78571	0.074147	0.949327
CCNT1	9.25526	0.921655	0.679284	1.3568	0.174844	0.99342
CCNT2	8.15486	0.349448	0.677672	0.515659	0.606092	0.99342
CCT2	182.341	-0.260046	0.198613	-1.30931	0.190428	0.99342
CCT3	449.643	-0.178475	0.169191	-1.05488	0.291482	0.99342
CCT4	49.722	-0.192359	0.304772	-0.631155	0.527939	0.99342
CCT5	933.466	-0.11396	0.148724	-0.766256	0.443524	0.99342
CCT6A	96.9875	0.0226513	0.241754	0.0936953	0.925351	0.99342
CCT7	107.985	-0.146281	0.236287	-0.619082	0.535862	0.99342
CCT8	335.194	-0.138908	0.181091	-0.76706	0.443046	0.99342
CCZ1P-OR7E38P	11.2606	-0.413146	0.609393	-0.677964	0.497794	0.99342
CD109	8.99186	0.630059	0.636148	0.990429	0.321964	0.99342
CD151	73.6201	-0.194348	0.265636	-0.731633	0.464393	0.99342
CD163L1	55.9909	0.390942	0.278669	1.40289	0.16065	0.99342
CD164	96.6629	0.611849	0.238694	2.56332	0.0103676	0.424483
CD24	219.024	0.68726	0.191405	3.5906	0.000329912	0.0391665
CD2AP	11.5915	-0.206851	0.587902	-0.351846	0.724954	0.99342
CD2BP2	8.22887	-0.349431	0.665894	-0.524755	0.599753	0.99342
CD320	22.45	0.125333	0.439236	0.285343	0.775381	0.99342
CD40	21.3511	0.354663	0.432328	0.820355	0.412014	0.99342
CD44	86.3692	-0.588713	0.26564	-2.21621	0.0266771	0.689648
CD46	58.6576	0.343451	0.277836	1.23617	0.216397	0.99342
CD47	53.1433	-0.185513	0.304776	-0.608686	0.542732	0.99342
CD58	9.28218	-0.689402	0.641172	-1.07522	0.282275	0.99342
CD59	212.085	0.191839	0.18701	1.02582	0.304976	0.99342
CD63	220.481	0.406688	0.43922	0.925933	0.354481	0.99342
CD68	22.1838	-0.129596	0.430892	-0.300763	0.763595	0.99342
CD70	71.8757	-0.361959	0.256166	-1.41299	0.15766	0.99342
CD74	42.8291	-0.282124	0.317159	-0.889536	0.373715	0.99342
CD81	19.0864	-0.0950285	0.455204	-0.20876	0.834636	0.99342
CD82	19.6369	-0.800048	0.482643	-1.65764	0.0973906	0.99342
CD99	58.2093	-0.199231	0.288004	-0.691765	0.489085	0.99342
CDADC1	8.65328	-0.0769403	0.623896	-0.123322	0.901852	0.99342
CDC123	165.631	0.164216	0.228513	0.718629	0.47237	0.99342
CDC16	10.3454	0.568888	0.686831	0.828279	0.407513	0.99342
CDC20	60.2575	-0.733671	0.291024	-2.52099	0.0117024	0.454877
CDC23	32.8551	0.210642	0.367757	0.572773	0.566798	0.99342
CDC25B	8.26603	0.129594	0.657195	0.197192	0.843677	0.99342
CDC25C	24.3562	0.0961651	0.413925	0.232325	0.816285	0.99342
CDC26	69.2285	0.192388	0.28762	0.668899	0.50356	0.99342
CDC27	14.3061	0.216691	0.562571	0.385179	0.700105	0.99342
CDC37	19.6353	-0.557677	0.459126	-1.21465	0.2245	0.99342
CDC40	12.1655	0.83209	0.611996	1.35963	0.173946	0.99342
CDC42	398.577	-0.278981	0.175919	-1.58585	0.112774	0.99342
CDC42EP3	18.3953	-0.808444	0.510915	-1.58235	0.113571	0.99342
CDC42SE2	84.2352	-0.2306	0.277424	-0.83122	0.40585	0.99342
CDC45	35.2386	-0.0619676	0.374062	-0.165661	0.868424	0.99342
CDC5L	28.8361	-0.311246	0.377884	-0.823654	0.410136	0.99342
CDC6	27.6769	0.142208	0.395786	0.359305	0.719367	0.99342
CDC7	7.57317	-0.517688	0.680537	-0.760705	0.446834	0.99342
CDC73	10.9759	0.335016	0.630782	0.531113	0.595341	0.99342
CDCA3	67.0515	-0.622808	0.27237	-2.28663	0.0222175	0.61877
CDCA4	7.98076	-0.847602	0.704614	-1.20293	0.229003	0.99342
CDCA5	17.9912	-0.362224	0.487715	-0.742695	0.457666	0.99342
CDCA7	18.4368	-1.00536	0.469621	-2.1408	0.0322901	0.748771
CDCA7L	9.01361	0.103514	0.695863	0.148756	0.881746	0.99342
CDCA8	86.9824	-0.281978	0.263669	-1.06944	0.284871	0.99342
CDCP1	28.1887	0.348676	0.412803	0.844654	0.398304	0.99342
CDH2	47.403	-0.325584	0.323819	-1.00545	0.31468	0.99342
CDH6	97.6837	-0.392065	0.249941	-1.56863	0.116734	0.99342
CDIPT	8.04316	-0.54831	0.670313	-0.817991	0.413363	0.99342
CDK1	230.518	-0.380457	0.203557	-1.86904	0.0616169	0.917124
CDK11B	8.13533	-0.629903	0.71533	-0.880577	0.378547	0.99342
CDK15	40.6949	-0.5729	0.343852	-1.66612	0.0956893	0.99342
CDK16	9.18136	-0.893026	0.646555	-1.38121	0.167215	0.99342
CDK2	24.8695	-0.315896	0.409168	-0.772045	0.440088	0.99342
CDK2AP1	20.3883	0.250527	0.464743	0.539066	0.589841	0.99342
CDK2AP2	46.3818	0.279888	0.334351	0.837107	0.402533	0.99342
CDK4	17.3465	0.122546	0.477281	0.25676	0.797364	0.99342
CDK5RAP1	35.6372	-0.0856458	0.344488	-0.248618	0.803657	0.99342
CDK5RAP2	12.2989	-0.343071	0.579496	-0.592017	0.553839	0.99342
CDK5RAP3	37.2368	0.698289	0.35172	1.98536	0.047105	0.868404
CDK6	32.0837	-0.470278	0.370458	-1.26945	0.204281	0.99342
CDK7	18.3303	0.571939	0.488209	1.17151	0.241396	0.99342
CDKAL1	24.0684	-0.653754	0.465229	-1.40523	0.159953	0.99342
CDKN1A	21.9045	1.20553	0.438714	2.74787	0.00599842	0.297334
CDKN2AIPNL	15.5478	-0.293064	0.526378	-0.556756	0.577694	0.99342
CDKN2C	27.4741	-0.0508321	0.389268	-0.130584	0.896105	0.99342
CDKN3	108.372	-0.436222	0.231192	-1.88683	0.0591827	0.905956
CDR2L	47.4079	-0.208568	0.390248	-0.534449	0.593031	0.99342
CDS2	71.807	-0.580311	0.296032	-1.9603	0.0499611	0.868404
CDV3	98.8234	-0.385556	0.301066	-1.28064	0.200321	0.99342
CEBPZ	29.6546	-0.0958401	0.386035	-0.248268	0.803927	0.99342
CEBPZOS	46.286	-0.207801	0.34889	-0.595606	0.551438	0.99342
CELF1	13.0613	-0.0053391	0.54009	-0.00988559	0.992113	0.998994
CENATAC	314.863	-0.0719065	0.221892	-0.324061	0.745892	0.99342
CENPBD1P1	7.84191	0.180954	0.704039	0.257023	0.797161	0.99342
CENPC	10.3752	-0.644417	0.608118	-1.05969	0.289285	0.99342
CENPE	7.44624	-0.540148	0.717056	-0.753285	0.451279	0.99342
CENPF	73.0617	-0.356722	0.278404	-1.28131	0.200084	0.99342
CENPK	18.9284	-1.09394	0.467616	-2.3394	0.0193149	0.576565
CENPL	9.95707	-0.0445908	0.618213	-0.0721287	0.9425	0.99342
CENPM	19.2007	-0.948981	0.474922	-1.99818	0.0456969	0.857293
CENPN	80.124	-0.323769	0.29997	-1.07934	0.280437	0.99342
CENPO	7.44692	0.173029	0.725832	0.238388	0.811581	0.99342
CENPQ	8.07422	-0.297499	0.698477	-0.425924	0.670163	0.99342
CENPS	11.8361	-0.650429	0.558435	-1.16473	0.244127	0.99342
CENPU	14.6035	-0.255766	0.494862	-0.516842	0.605266	0.99342
CENPW	246.177	-0.330534	0.179727	-1.83909	0.0659018	0.936531
CENPX	68.9552	-0.221434	0.284529	-0.778248	0.436423	0.99342
CEP170	8.03388	0.219045	0.70045	0.31272	0.754493	0.99342
CEP20	61.6233	-0.476851	0.280348	-1.70093	0.0889569	0.98496
CEP41	11.3659	-0.413432	0.568644	-0.727049	0.467196	0.99342
CEP43	9.06773	-0.262743	0.636474	-0.412811	0.679745	0.99342
CEP55	19.3302	0.0369321	0.508359	0.0726496	0.942085	0.99342
CEP57	10.6954	0.400893	0.58864	0.681049	0.49584	0.99342
CEP57L1	17.1993	-0.285661	0.491779	-0.580872	0.561327	0.99342
CEP63	10.7426	0.00919821	0.594296	0.0154775	0.987651	0.998994
CEP70	11.5877	-0.0910886	0.550205	-0.165554	0.868508	0.99342
CEP78	8.17897	0.719759	0.714079	1.00795	0.313477	0.99342
CEP85	11.9702	-0.690283	0.644261	-1.07143	0.283974	0.99342
CEP89	17.5267	0.0311141	0.509929	0.0610165	0.951346	0.99342
CEP95	10.2434	-0.165574	0.663767	-0.249446	0.803016	0.99342
CEPT1	32.2965	0.183998	0.398832	0.461342	0.644553	0.99342
CERNA2	20.8858	0.57672	0.43225	1.33423	0.182129	0.99342
CERS2	14.4796	0.622507	0.527151	1.18089	0.237647	0.99342
CETN2	75.742	0.245094	0.262343	0.934249	0.350175	0.99342
CETN3	21.9114	-0.34542	0.44891	-0.769464	0.441618	0.99342
CFAP20	20.1382	0.0273602	0.444841	0.0615056	0.950957	0.99342
CFAP298	9.82842	1.34198	0.680021	1.97343	0.0484462	0.868404
CFAP36	34.7392	-0.0412428	0.341443	-0.12079	0.903857	0.99342
CFAP97	8.07611	0.51622	0.691398	0.746632	0.455286	0.99342
CFDP1	37.5918	0.500118	0.346821	1.44201	0.1493	0.99342
CFL1	300.517	-0.765669	0.391135	-1.95756	0.0502819	0.868404
CFL2	23.2472	0.413926	0.416023	0.994959	0.319756	0.99342
CFLAR	55.1097	-0.319161	0.27857	-1.14571	0.251914	0.99342
CGGBP1	16.863	0.358475	0.485763	0.737964	0.460536	0.99342
CGRRF1	7.81988	-0.614333	0.69624	-0.882359	0.377583	0.99342
CH17-340M24.3	8.80693	0.491261	0.638616	0.769259	0.441739	0.99342
CHAC2	10.839	-0.434352	0.600365	-0.723479	0.469385	0.99342
CHAF1A	7.46861	-0.386004	0.758127	-0.509155	0.610644	0.99342
CHASERR	8.1159	-0.361889	0.674769	-0.536315	0.591741	0.99342
CHCHD1	101.615	0.183143	0.229628	0.797564	0.425123	0.99342
CHCHD2	214.397	-0.413525	0.232397	-1.77939	0.0751759	0.952155
CHCHD3	39.0342	0.53584	0.332309	1.61247	0.106859	0.99342
CHCHD4	15.4789	0.032007	0.52115	0.0614161	0.951028	0.99342
CHCHD5	63.5789	-0.111305	0.277077	-0.401711	0.687897	0.99342
CHCHD7	55.8344	0.257854	0.285764	0.902331	0.366881	0.99342
CHD4	13.9227	0.332293	0.51785	0.641678	0.521082	0.99342
CHD6	12.9535	-0.633637	0.556556	-1.1385	0.254913	0.99342
CHD7	14.1008	-0.31449	0.553576	-0.568106	0.569963	0.99342
CHD9	10.5639	-0.569563	0.628556	-0.906144	0.36486	0.99342
CHEK1	11.0769	-1.1679	0.620504	-1.88218	0.0598112	0.91031
CHEK2	12.8519	-0.203385	0.527892	-0.385278	0.700032	0.99342
CHIC2	14.2628	-0.366301	0.547701	-0.668797	0.503625	0.99342
CHID1	31.7422	0.208709	0.364303	0.572899	0.566713	0.99342
CHMP1A	9.68131	0.0633191	0.624969	0.101316	0.9193	0.99342
CHMP1B	15.8182	-0.118481	0.479936	-0.246867	0.805011	0.99342
CHMP2A	68.0202	0.119399	0.289521	0.412402	0.680045	0.99342
CHMP4A	47.2065	0.511347	0.311012	1.64414	0.100148	0.99342
CHMP4B	15.0595	-0.317668	0.525033	-0.605043	0.545151	0.99342
CHMP5	128.843	0.212851	0.228087	0.933203	0.350715	0.99342
CHMP6	7.49719	-0.889276	0.780192	-1.13982	0.254363	0.99342
CHORDC1	13.659	-0.136406	0.556579	-0.24508	0.806394	0.99342
CHP1	168.581	0.114109	0.244019	0.467622	0.640055	0.99342
CHRAC1	32.1052	-0.145156	0.365884	-0.396728	0.691568	0.99342
CHRND	14.3797	-0.350382	0.564955	-0.620195	0.535129	0.99342
CHST3	10.1407	-0.386606	0.581899	-0.664386	0.506443	0.99342
CHSY1	12.5252	-0.0252739	0.586086	-0.0431231	0.965603	0.99602
CHTOP	8.61969	-0.223925	0.7132	-0.313972	0.753542	0.99342
CHURC1	92.4745	0.142425	0.253205	0.56249	0.573782	0.99342
CIAO1	17.6843	-0.391179	0.46664	-0.838289	0.401868	0.99342
CIAO2A	124.056	0.197775	0.210564	0.939265	0.347595	0.99342
CIAO2B	75.8907	-0.224225	0.27995	-0.800947	0.423162	0.99342
CIAPIN1	61.1609	0.327302	0.305496	1.07138	0.283998	0.99342
CIB1	109.635	-0.479826	0.297297	-1.61396	0.106536	0.99342
CIBAR1	17.8419	-0.296999	0.487308	-0.609469	0.542214	0.99342
CINP	46.8364	-0.273744	0.312576	-0.875769	0.381156	0.99342
CIP2A	22.6018	-0.255658	0.428665	-0.596404	0.550905	0.99342
CIR1	33.7396	0.116424	0.361989	0.321623	0.747738	0.99342
CIRBP	23.5537	-0.175404	0.42602	-0.411728	0.680539	0.99342
CISD1	156.914	-0.146618	0.198449	-0.738819	0.460017	0.99342
CISD2	37.7351	-0.0457563	0.360385	-0.126965	0.898968	0.99342
CISD3	23.8452	-0.194873	0.447087	-0.435873	0.662929	0.99342
CIT	10.2632	-0.3956	0.659457	-0.599888	0.548581	0.99342
CKAP2	62.1859	-0.436423	0.276163	-1.58031	0.114036	0.99342
CKAP2L	16.4736	-0.689993	0.499169	-1.38228	0.166885	0.99342
CKAP4	52.9742	0.222741	0.328455	0.678147	0.497679	0.99342
CKAP5	31.3016	0.243381	0.378968	0.642219	0.520731	0.99342
CKLF	113.267	0.256846	0.220859	1.16294	0.244852	0.99342
CKS1B	471.915	-0.109721	0.164275	-0.66791	0.504191	0.99342
CKS2	820.698	0.00868242	0.151909	0.0571555	0.954421	0.994166
CLASP1	10.1537	0.319261	0.626443	0.509641	0.610303	0.99342
CLCN3	9.8742	1.05392	0.640955	1.6443	0.100115	0.99342
CLDN12	12.7502	0.115927	0.556485	0.20832	0.834979	0.99342
CLDN2	28.9847	1.10483	0.379998	2.90746	0.00364375	0.237195
CLDN4	9.26282	-0.443622	0.737961	-0.601146	0.547743	0.99342
CLDND1	75.5583	0.24766	0.270909	0.914182	0.360621	0.99342
CLEC2B	123.105	0.313706	0.222401	1.41054	0.158379	0.99342
CLEC2D	14.6074	-0.485278	0.521204	-0.931072	0.351816	0.99342
CLEC4E	7.64387	2.32675	0.777437	2.99285	0.00276384	0.207403
CLEC4O	46.8328	-0.364194	0.307072	-1.18602	0.235614	0.99342
CLIC1	477.378	0.0126088	0.162196	0.0777377	0.938037	0.99342
CLIC4	41.5591	0.171738	0.334894	0.512814	0.608081	0.99342
CLINT1	12.1582	0.0885908	0.576067	0.153786	0.877779	0.99342
CLK1	19.061	-0.138939	0.477981	-0.290678	0.771297	0.99342
CLK3	7.5188	-0.0588046	0.748769	-0.0785351	0.937402	0.99342
CLK4	7.49022	-0.0858577	0.779078	-0.110204	0.912247	0.99342
CLNS1A	34.864	0.077272	0.37056	0.208528	0.834817	0.99342
CLOCK	12.0036	0.768519	0.610206	1.25944	0.207871	0.99342
CLP1	10.3231	0.549346	0.627889	0.874909	0.381623	0.99342
CLPB	12.3478	-0.270318	0.603706	-0.447764	0.654324	0.99342
CLPP	15.8944	-0.529517	0.551687	-0.959815	0.337149	0.99342
CLPTM1L	15.3676	-1.05805	0.543904	-1.94528	0.0517409	0.872859
CLSPN	53.1355	-0.480668	0.317374	-1.51451	0.129896	0.99342
CLSTN1	9.67904	0.809867	0.648772	1.24831	0.211918	0.99342
CLTA	66.3508	0.16359	0.342616	0.477472	0.633026	0.99342
CLTB	9.43161	-0.285108	0.69681	-0.409161	0.682421	0.99342
CLTC	52.7578	0.627658	0.309087	2.03069	0.0422869	0.847656
CLU	25.1162	0.716998	0.433178	1.65521	0.0978828	0.99342
CLUAP1	16.4355	-0.0274545	0.51308	-0.0535091	0.957326	0.995252
CLUH	12.8324	-1.48849	0.632223	-2.35438	0.0185538	0.56318
CMAS	10.2314	0.55694	0.641685	0.867934	0.385431	0.99342
CMBL	9.26724	0.701493	0.636813	1.10157	0.27065	0.99342
CMC1	17.3228	-0.518349	0.475452	-1.09022	0.275614	0.99342
CMC2	128.806	0.141768	0.224189	0.632357	0.527154	0.99342
CMC4	21.9191	0.247439	0.43866	0.56408	0.5727	0.99342
CMIP	17.9925	0.546877	1.30366	0.419492	0.674856	0.99342
CMPK1	45.5201	0.0824104	0.31101	0.264977	0.791027	0.99342
CMSS1	109.029	-0.174199	0.22743	-0.765942	0.443711	0.99342
CMTM6	22.6568	0.430087	0.435779	0.986937	0.323673	0.99342
CNBP	465.781	0.143462	0.169265	0.847556	0.396685	0.99342
CNDP2	153.702	0.375773	0.224209	1.67599	0.0937393	0.99342
CNEP1R1	12.0231	0.0911934	0.577201	0.157992	0.874463	0.99342
CNIH1	91.2748	0.0419515	0.24549	0.170889	0.864311	0.99342
CNIH4	261.497	0.0889408	0.215307	0.413089	0.679542	0.99342
CNN2	59.8973	-0.284444	0.299868	-0.948565	0.342842	0.99342
CNN3	451.143	-0.571963	0.231415	-2.47159	0.0134513	0.4965
CNOT1	16.1112	0.0101937	0.467572	0.0218015	0.982606	0.997936
CNOT11	12.1853	-0.139218	0.539204	-0.258192	0.796259	0.99342
CNOT2	45.1674	0.234321	0.312693	0.749366	0.453637	0.99342
CNOT6	9.01492	0.193607	0.649335	0.298162	0.76558	0.99342
CNOT6L	9.15138	-0.0501297	0.692966	-0.0723407	0.942331	0.99342
CNOT7	26.4812	0.0793148	0.402935	0.196843	0.843951	0.99342
CNOT9	182.749	-0.176896	0.282719	-0.625694	0.531516	0.99342
CNP	12.8948	-0.735679	0.535854	-1.37291	0.16978	0.99342
CNPPD1	31.9344	0.885668	0.369731	2.39544	0.0166006	0.524521
CNPY2	52.3715	-0.350205	0.305618	-1.14589	0.251841	0.99342
CNPY3	11.507	0.583466	0.595233	0.980231	0.326972	0.99342
CNPY4	15.5598	0.306155	0.517916	0.591129	0.554434	0.99342
CNRIP1	13.6179	0.13888	0.651008	0.21333	0.831069	0.99342
CNTROB	7.3265	-1.80855	0.814771	-2.21971	0.0264388	0.686799
COA1	120.65	-0.4071	0.267062	-1.52436	0.127418	0.99342
COA3	119.85	0.350111	0.229001	1.52886	0.126299	0.99342
COA4	79.2679	-0.150586	0.270855	-0.555965	0.578235	0.99342
COA5	19.2163	0.702799	0.455601	1.54258	0.122934	0.99342
COA6	53.0474	0.123933	0.301575	0.410954	0.681107	0.99342
COA7	18.6443	0.115541	0.471611	0.244992	0.806463	0.99342
COA8	14.962	0.157758	0.574746	0.274482	0.783714	0.99342
COASY	22.0401	0.093014	0.438904	0.211924	0.832167	0.99342
COBLL1	17.8642	-0.170376	0.4419	-0.385555	0.699827	0.99342
COG2	13.1242	0.126942	0.534402	0.23754	0.812238	0.99342
COG4	37.6623	-0.158504	0.344206	-0.460491	0.645164	0.99342
COG5	15.5056	0.155767	0.533725	0.291849	0.770402	0.99342
COIL	19.5411	-0.233178	0.432293	-0.539398	0.589612	0.99342
COL4A1	20.4822	0.172537	0.460259	0.37487	0.707757	0.99342
COL8A1	21.5297	0.634467	0.420754	1.50793	0.131573	0.99342
COLGALT1	97.1444	-0.0187198	0.300312	-0.0623343	0.950297	0.99342
COMMD1	28.5184	-0.0455766	0.370221	-0.123107	0.902023	0.99342
COMMD10	34.0297	0.488845	0.37526	1.30268	0.192683	0.99342
COMMD2	42.4526	-0.139489	0.362295	-0.385016	0.700225	0.99342
COMMD3	105.236	0.238679	0.224064	1.06523	0.286773	0.99342
COMMD4	39.6296	0.0675244	0.320064	0.210972	0.832909	0.99342
COMMD5	8.95503	0.160797	0.685964	0.23441	0.814667	0.99342
COMMD6	212.5	0.122689	0.199015	0.616482	0.537576	0.99342
COMMD7	18.2151	-0.098772	0.483566	-0.204257	0.838152	0.99342
COMMD8	32.6115	0.186385	0.362585	0.514045	0.607221	0.99342
COMMD9	65.6507	0.311805	0.270227	1.15386	0.248556	0.99342
COMT	20.5423	-0.831684	0.450842	-1.84474	0.0650759	0.93512
COPA	74.6065	0.493539	0.282788	1.74526	0.0809392	0.959397
COPB1	46.8089	0.54645	0.321849	1.69785	0.0895367	0.98496
COPB2	101.246	0.0529739	0.238208	0.222385	0.824014	0.99342
COPE	26.9421	-0.409685	0.437804	-0.935772	0.349391	0.99342
COPG1	187.539	0.365509	0.221403	1.65088	0.0987628	0.99342
COPRS	8.0488	0.330802	0.711488	0.464944	0.641971	0.99342
COPS2	54.9366	-0.233356	0.283025	-0.824506	0.409652	0.99342
COPS3	76.8577	-0.27624	0.252081	-1.09584	0.27315	0.99342
COPS4	39.9261	-0.357375	0.320682	-1.11442	0.265098	0.99342
COPS5	121.604	0.0300344	0.227555	0.131988	0.894994	0.99342
COPS6	43.6994	-0.32704	0.334745	-0.976982	0.328578	0.99342
COPS7A	45.6682	0.313691	0.32499	0.965234	0.334428	0.99342
COPS8	114.673	0.140486	0.25046	0.560912	0.574857	0.99342
COPS9	32.7135	-0.263266	0.422244	-0.623492	0.532961	0.99342
COPZ1	196	0.078441	0.189385	0.414188	0.678737	0.99342
COQ10B	52.3866	0.306992	0.304549	1.00802	0.313444	0.99342
COQ3	23.4574	0.505258	0.400313	1.26216	0.206892	0.99342
COQ5	13.283	-0.0453582	0.539546	-0.0840673	0.933003	0.99342
COQ9	11.403	-0.166786	0.618248	-0.269772	0.787336	0.99342
CORO1C	114.385	0.0481678	0.269964	0.178423	0.858391	0.99342
COTL1	24.8125	-0.105101	0.412209	-0.25497	0.798746	0.99342
COX11	9.15304	-0.458429	0.627348	-0.730742	0.464937	0.99342
COX14	145.574	0.353149	0.204686	1.72532	0.0844696	0.966926
COX15	24.5134	-0.301023	0.384137	-0.783635	0.433254	0.99342
COX16	21.578	0.437678	0.447878	0.977227	0.328457	0.99342
COX17	264.922	0.054924	0.181368	0.302831	0.762018	0.99342
COX19	46.7532	0.00792412	0.32006	0.0247582	0.980248	0.997555
COX20	191.534	-0.0143507	0.221776	-0.064708	0.948407	0.99342
COX4I1	995.446	-0.018349	0.150875	-0.121617	0.903203	0.99342
COX5A	94.3425	-0.130761	0.295594	-0.442366	0.658224	0.99342
COX5B	196.575	-0.150278	0.21936	-0.685073	0.493298	0.99342
COX6A1	802.761	0.0689055	0.151151	0.455872	0.648482	0.99342
COX6B1	673.69	0.0546442	0.159243	0.343149	0.731487	0.99342
COX6C	763.811	0.198978	0.166448	1.19543	0.231917	0.99342
COX7A2	1005.15	0.122716	0.143027	0.857993	0.390896	0.99342
COX7A2L	257.86	0.295853	0.195776	1.51118	0.130743	0.99342
COX7B	578.028	0.0773129	0.160874	0.48058	0.630815	0.99342
COX7C	417.33	0.0435456	0.211243	0.20614	0.836681	0.99342
COX8A	727.438	0.0510897	0.177315	0.28813	0.773247	0.99342
CPEB1	15.2963	0.266709	0.533478	0.499943	0.617115	0.99342
CPNE1	80.9493	0.0757922	0.252665	0.299971	0.764199	0.99342
CPNE3	56.7828	0.113849	0.28582	0.398324	0.690391	0.99342
CPNE8	25.5077	-0.0892835	0.460166	-0.194025	0.846157	0.99342
CPPED1	29.795	0.324329	0.368877	0.879234	0.379275	0.99342
CPSF2	16.09	-0.0809273	0.505135	-0.160209	0.872716	0.99342
CPSF3	77.0844	-0.0925157	0.257017	-0.359959	0.718878	0.99342
CPSF4	9.18228	-0.486054	0.664707	-0.73123	0.464638	0.99342
CPSF6	37.0364	-0.123975	0.367621	-0.337236	0.735939	0.99342
CPSF7	8.56523	0.141394	0.689061	0.205199	0.837417	0.99342
CPT1A	7.30638	-0.0276022	0.861101	-0.0320545	0.974429	0.997452
CRBN	11.2125	0.511066	0.585287	0.873188	0.382561	0.99342
CRCP	24.9158	-0.345145	0.398818	-0.86542	0.386808	0.99342
CREB1	14.7932	-0.317289	0.519425	-0.610846	0.541301	0.99342
CREB3	21.6013	-0.0182677	0.43921	-0.0415923	0.966824	0.996374
CREB3L2	20.6919	0.139739	0.463137	0.301724	0.762863	0.99342
CREB5	10.2337	0.00260313	0.607598	0.00428429	0.996582	0.998994
CREM	17.8185	0.0359878	0.527177	0.0682651	0.945575	0.99342
CRIM1	153.479	-0.873529	0.258936	-3.37353	0.000742116	0.0729028
CRIP2	10.8226	0.19755	0.573729	0.344326	0.730601	0.99342
CRIPT	83.7664	0.0172033	0.251285	0.0684613	0.945418	0.99342
CRK	16.8433	-0.137146	0.505794	-0.271151	0.786275	0.99342
CRKL	12.5541	-0.254079	0.560395	-0.453392	0.650266	0.99342
CRLS1	10.0152	-0.745676	0.606543	-1.22939	0.218926	0.99342
CRNDE	9.39561	-0.255444	0.644108	-0.396585	0.691673	0.99342
CRNKL1	10.1382	0.938311	0.630577	1.48802	0.136746	0.99342
CRTAP	24.1222	0.274649	0.408811	0.671824	0.501696	0.99342
CRYAB	15.8974	0.748932	0.508137	1.47388	0.140515	0.99342
CRYBG1	10.1233	-1.59204	0.62125	-2.56264	0.010388	0.424483
CRYZ	164.376	0.133863	0.193906	0.690353	0.489972	0.99342
CRYZL1	25.1988	-0.249622	0.446237	-0.559394	0.575893	0.99342
CS	99.6975	-0.154599	0.225071	-0.68689	0.492152	0.99342
CSDE1	142.023	0.163119	0.212682	0.76696	0.443105	0.99342
CSE1L	157.049	-0.157631	0.211805	-0.744227	0.456739	0.99342
CSKMT	25.7243	0.449016	0.403318	1.11331	0.265576	0.99342
CSNK1A1	201.691	-0.305639	0.441072	-0.692946	0.488343	0.99342
CSNK1D	10.4917	0.176308	0.68496	0.257398	0.796871	0.99342
CSNK1G1	8.42522	0.273692	0.698577	0.391786	0.695217	0.99342
CSNK2A1	75.015	0.0306277	0.257112	0.119122	0.905179	0.99342
CSNK2B	186.416	-0.190282	0.199848	-0.952132	0.34103	0.99342
CSPP1	8.88097	-0.103545	0.710447	-0.145746	0.884122	0.99342
CSRP1	91.6507	-0.223707	0.240275	-0.931045	0.35183	0.99342
CSRP2	35.1048	-0.538984	0.349299	-1.54305	0.12282	0.99342
CST3	47.8555	-0.407325	0.342073	-1.19075	0.23375	0.99342
CSTB	203.263	0.470114	0.262758	1.78915	0.0735901	0.948943
CSTF1	47.3935	0.38991	0.310023	1.25768	0.208508	0.99342
CSTF2T	11.8014	0.0437974	0.545346	0.0803111	0.93599	0.99342
CSTF3	47.4588	0.180995	0.314597	0.575323	0.565073	0.99342
CTBP1	224.701	-0.262437	0.228079	-1.15064	0.24988	0.99342
CTBP2	12.0538	-0.0535235	0.593516	-0.0901804	0.928144	0.99342
CTDNEP1	11.1398	0.207783	0.564385	0.368159	0.712755	0.99342
CTDSP1	8.1054	-0.476157	0.661676	-0.719623	0.471757	0.99342
CTDSPL	7.88528	0.0570321	0.664609	0.0858131	0.931615	0.99342
CTDSPL2	20.4314	0.0792036	0.473326	0.167334	0.867107	0.99342
CTHRC1	10.8558	-0.700776	0.588203	-1.19139	0.233502	0.99342
CTNNA1	168.982	0.117755	0.202339	0.581969	0.560587	0.99342
CTNNAL1	32.9751	-0.658503	0.376429	-1.74934	0.0802317	0.959397
CTNNB1	643.282	-0.176122	0.227219	-0.775119	0.438269	0.99342
CTNNBL1	56.2849	0.202965	0.29511	0.687761	0.491603	0.99342
CTPS1	30.4118	-0.185232	0.367377	-0.504203	0.614119	0.99342
CTSA	31.9498	0.99949	0.380432	2.62725	0.00860789	0.391884
CTSB	39.5961	0.249109	0.33622	0.74091	0.458748	0.99342
CTSC	34.3602	0.244311	0.37263	0.65564	0.512056	0.99342
CTSD	64.0467	0.690024	0.314972	2.19075	0.0284702	0.707786
CTSL	33.329	0.249994	0.39486	0.633119	0.526656	0.99342
CTSS	9.69452	-0.077046	0.605234	-0.1273	0.898703	0.99342
CTSV	21.1716	0.0424211	0.452601	0.0937274	0.925326	0.99342
CTTN	257.415	0.338487	0.24594	1.3763	0.16873	0.99342
CUEDC2	19.3107	-0.238979	0.497695	-0.480171	0.631106	0.99342
CUL1	13.8363	0.209436	0.526437	0.397837	0.69075	0.99342
CUL2	29.8023	0.768283	0.393982	1.95004	0.0511709	0.872165
CUL3	7.75472	0.759271	0.747375	1.01592	0.309669	0.99342
CUL4A	11.1655	0.313074	0.611352	0.512102	0.60858	0.99342
CUL4B	10.522	0.609189	0.674417	0.903282	0.366376	0.99342
CUL5	8.42557	0.657786	0.739158	0.889914	0.373512	0.99342
CUTA	415.58	0.0398783	0.170765	0.233528	0.815351	0.99342
CUTC	29.3346	0.292522	0.379841	0.770117	0.441231	0.99342
CUX1	28.1903	-0.0796682	0.400546	-0.198899	0.842342	0.99342
CWC15	65.3499	-0.132565	0.270447	-0.490169	0.624014	0.99342
CWC22	12.554	-0.396464	0.560562	-0.707262	0.479403	0.99342
CWC25	17.3857	-0.379343	0.46628	-0.813552	0.415902	0.99342
CWC27	14.2249	-0.145897	0.537844	-0.271263	0.786189	0.99342
CWF19L1	32.8287	0.0140066	0.361558	0.0387394	0.969098	0.996447
CWF19L2	8.54758	0.563615	0.695316	0.810589	0.417602	0.99342
CXCL8	7.4788	-0.830267	0.672231	-1.23509	0.216797	0.99342
CXXC5	19.1808	-0.397945	0.429773	-0.925942	0.354476	0.99342
CXorf56	17.341	-0.152653	0.464146	-0.32889	0.742239	0.99342
CYB561A3	24.1213	-0.120175	0.41426	-0.290095	0.771743	0.99342
CYB561D2	11.732	0.504758	0.658203	0.766873	0.443157	0.99342
CYB5B	84.2062	0.319407	0.253325	1.26086	0.207359	0.99342
CYB5D2	8.79084	-0.355439	0.653547	-0.543861	0.586537	0.99342
CYB5R3	24.4657	-0.387065	0.437562	-0.884594	0.376376	0.99342
CYBA	126.063	-0.598644	0.269002	-2.22543	0.0260526	0.683311
CYC1	97.3182	-0.571749	0.284892	-2.00689	0.0447609	0.853917
CYCS	426.17	-0.176241	0.162357	-1.08552	0.277693	0.99342
CYP1B1	9.79689	0.339998	0.576316	0.589951	0.555224	0.99342
CYP20A1	36.3873	0.42799	0.370483	1.15522	0.247999	0.99342
CYP51A1	144.192	1.60681	0.249258	6.44639	1.14546e-10	6.87659e-08
CYREN	11.4211	-0.154183	0.571087	-0.269981	0.787175	0.99342
CYRIA	19.7477	1.77904	0.465014	3.82577	0.000130365	0.0195656
CYRIB	20.5252	0.145062	0.4549	0.318888	0.749811	0.99342
CYSTM1	61.0672	0.593263	0.282511	2.09996	0.0357321	0.78741
CYTH2	7.43604	-1.22783	0.705499	-1.74037	0.0817944	0.959397
CYTOR	101.317	-0.234084	0.233907	-1.00076	0.316945	0.99342
CZIB	41.3735	-0.218749	0.332187	-0.658512	0.510209	0.99342
DAB2	12.8543	1.27773	0.591542	2.15999	0.0307732	0.729243
DAD1	300.626	0.107663	0.193429	0.556603	0.577799	0.99342
DANCR	144.474	0.367822	0.237276	1.55018	0.121098	0.99342
DAP	30.8961	0.290779	0.364309	0.798165	0.424775	0.99342
DAP3	114.127	-0.238126	0.218945	-1.08761	0.276769	0.99342
DAPK3	7.75082	-1.03468	0.712187	-1.45283	0.146272	0.99342
DARS1	53.3889	-0.0838041	0.295204	-0.283886	0.776498	0.99342
DARS2	20.4863	0.024732	0.442312	0.0559152	0.955409	0.994428
DAXX	46.7059	0.166695	0.314868	0.529412	0.59652	0.99342
DAZAP1	16.8212	-0.212695	0.516663	-0.411671	0.680581	0.99342
DAZAP2	137.921	0.522985	0.249547	2.09574	0.0361056	0.78741
DBF4	25.2987	0.280824	0.407689	0.688818	0.490938	0.99342
DBI	835.649	0.677839	0.155337	4.36368	1.27895e-05	0.00265776
DBN1	21.3496	-0.588173	0.459882	-1.27897	0.200909	0.99342
DBNL	11.4078	-0.245409	0.59068	-0.415468	0.677799	0.99342
DBT	9.13132	0.374404	0.618573	0.605271	0.544999	0.99342
DCAF13	178.811	0.0443341	0.224448	0.197524	0.843417	0.99342
DCAF16	10.7496	-0.164668	0.630547	-0.261151	0.793976	0.99342
DCAF6	9.12476	0.362613	0.657035	0.551894	0.581021	0.99342
DCAF7	25.2943	0.482562	0.408042	1.18263	0.236956	0.99342
DCAF8	8.96727	-0.0392442	0.669149	-0.0586479	0.953233	0.99342
DCAKD	74.1736	0.102208	0.273589	0.373581	0.708716	0.99342
DCBLD2	270.073	-0.459332	0.236385	-1.94315	0.051998	0.872859
DCDC2	7.51641	0.202008	0.656689	0.307616	0.758374	0.99342
DCK	8.81446	-0.260521	0.628598	-0.414448	0.678546	0.99342
DCLRE1B	12.7029	0.013243	0.559706	0.0236607	0.981123	0.997555
DCLRE1C	17.3872	0.242673	0.481686	0.5038	0.614402	0.99342
DCP1A	16.2369	-0.234046	0.503879	-0.464488	0.642298	0.99342
DCP2	27.5164	-0.0939113	0.41944	-0.223897	0.822838	0.99342
DCPS	20.6556	-0.387233	0.443704	-0.872729	0.382811	0.99342
DCTD	11.2819	-0.380484	0.623906	-0.609842	0.541967	0.99342
DCTN1	22.6681	0.31457	0.459488	0.68461	0.49359	0.99342
DCTN2	19.5273	0.351817	0.461597	0.762174	0.445956	0.99342
DCTN3	25.0301	-0.618112	0.429358	-1.43962	0.149976	0.99342
DCTN4	19.3938	0.0129753	0.475802	0.0272704	0.978244	0.997555
DCTN5	17.603	0.0314164	0.474638	0.0661901	0.947226	0.99342
DCTN6	36.9396	-0.145829	0.335823	-0.434244	0.664111	0.99342
DCTPP1	37.0366	-0.241881	0.345656	-0.699772	0.484069	0.99342
DCUN1D1	56.4856	0.100861	0.318112	0.31706	0.751198	0.99342
DCUN1D4	21.9552	-0.170695	0.480379	-0.355334	0.722339	0.99342
DCXR	22.4815	-0.517736	0.454369	-1.13946	0.254511	0.99342
DDA1	7.32989	-0.581692	0.774005	-0.751536	0.45233	0.99342
DDAH1	23.9655	-0.0391939	0.420586	-0.093189	0.925753	0.99342
DDB1	42.6023	0.429683	0.331777	1.2951	0.195287	0.99342
DDB2	30.0105	-0.0129657	0.364535	-0.0355679	0.971627	0.996864
DDIT3	33.3319	1.46417	0.390038	3.75391	0.0001741	0.0235165
DDIT4	26.5667	0.535932	0.567448	0.94446	0.344935	0.99342
DDOST	150.796	0.202879	0.214353	0.94647	0.343909	0.99342
DDT	10.4854	-0.518384	0.60204	-0.861046	0.389213	0.99342
DDX1	55.8126	0.261446	0.297531	0.878719	0.379554	0.99342
DDX10	8.9597	-0.602747	0.641211	-0.940013	0.347211	0.99342
DDX17	30.468	0.478169	0.375917	1.27201	0.203371	0.99342
DDX18	141.698	-0.268184	0.209688	-1.27897	0.200909	0.99342
DDX19A	30.6675	0.0337548	0.379561	0.0889311	0.929137	0.99342
DDX19B	11.0449	-0.642251	0.614547	-1.04508	0.295986	0.99342
DDX21	89.8774	0.0562019	0.244705	0.229673	0.818346	0.99342
DDX23	21.4143	-0.0488244	0.47662	-0.102439	0.918408	0.99342
DDX24	37.2621	0.230999	0.345083	0.669403	0.503239	0.99342
DDX27	51.5625	0.163283	0.296195	0.551268	0.58145	0.99342
DDX39A	211.946	-0.119616	0.183578	-0.651578	0.514674	0.99342
DDX3X	139.742	-0.36083	0.248174	-1.45394	0.145963	0.99342
DDX3Y	14.9646	-0.238896	0.485761	-0.491797	0.622863	0.99342
DDX41	16.5488	0.232792	0.485783	0.47921	0.631789	0.99342
DDX42	11.8532	0.529177	0.586445	0.902347	0.366872	0.99342
DDX46	77.7552	-0.218535	0.287329	-0.760576	0.446911	0.99342
DDX47	28.4232	-0.0804272	0.370808	-0.216897	0.828288	0.99342
DDX5	300.977	-0.298352	0.186874	-1.59654	0.110368	0.99342
DDX50	31.6056	-0.233066	0.366177	-0.636485	0.524461	0.99342
DDX52	30.9277	-0.137531	0.353016	-0.389587	0.696842	0.99342
DDX56	19.0651	-0.513702	0.481001	-1.06799	0.285526	0.99342
DDX6	22.3614	0.307976	0.437373	0.704148	0.481341	0.99342
DECR1	99.8386	-0.175609	0.228956	-0.767001	0.443081	0.99342
DEDD	42.2219	-0.0792677	0.395108	-0.200623	0.840993	0.99342
DEF8	20.3632	-0.0283804	0.460953	-0.0615691	0.950906	0.99342
DEGS1	23.2414	-0.488457	0.43297	-1.12815	0.259255	0.99342
DEK	37.528	-0.242021	0.343353	-0.704875	0.480888	0.99342
DELE1	10.7729	0.379618	0.592178	0.641054	0.521488	0.99342
DENND10	13.6135	0.371852	0.553314	0.672045	0.501555	0.99342
DENND4C	7.3455	-0.602475	0.723138	-0.83314	0.404766	0.99342
DENR	29.2911	0.120514	0.400076	0.301229	0.76324	0.99342
DEPDC1	26.8217	-0.141782	0.39352	-0.360293	0.718628	0.99342
DEPP1	10.087	-0.280039	0.629832	-0.444625	0.656591	0.99342
DERA	29.993	-0.662552	0.363376	-1.82333	0.0682539	0.936599
DERL1	41.9838	0.166203	0.325321	0.510889	0.609429	0.99342
DERL2	62.4342	0.0672397	0.286961	0.234316	0.81474	0.99342
DESI1	10.7031	-0.526653	0.601257	-0.87592	0.381074	0.99342
DESI2	10.9016	-0.550161	0.708942	-0.776031	0.437731	0.99342
DFFA	52.2328	-0.175981	0.319051	-0.551578	0.581238	0.99342
DGCR8	22.1835	-0.421115	0.466578	-0.902562	0.366758	0.99342
DGLUCY	8.55152	0.591146	0.65554	0.901769	0.36718	0.99342
DGUOK	265.423	0.347784	0.186068	1.86912	0.0616054	0.917124
DHCR24	75.1489	1.38082	0.271667	5.08277	3.71971e-07	0.000105777
DHCR7	11.4214	1.16525	0.559939	2.08103	0.0374316	0.797047
DHDDS	18.2447	-0.173297	0.481463	-0.359938	0.718894	0.99342
DHFR	38.1959	-0.239579	0.329383	-0.727357	0.467007	0.99342
DHPS	25.2065	-0.0757226	0.40899	-0.185145	0.853115	0.99342
DHRS1	14.5213	-0.516386	0.541412	-0.953777	0.340197	0.99342
DHRS3	10.8972	0.648746	0.628558	1.03212	0.302017	0.99342
DHRS7	15.4293	0.0757058	0.494124	0.153212	0.878231	0.99342
DHRS7B	29.2656	0.135347	0.365185	0.370625	0.710917	0.99342
DHRSX	8.56625	0.270341	0.66961	0.403729	0.686412	0.99342
DHX15	69.8066	0.0476633	0.272785	0.174728	0.861293	0.99342
DHX29	10.9128	0.184466	0.611802	0.301513	0.763024	0.99342
DHX30	23.3731	0.133403	0.406717	0.328001	0.742911	0.99342
DHX33	8.52583	-0.690656	0.713379	-0.968147	0.332971	0.99342
DHX36	9.74487	-0.613681	0.626131	-0.980116	0.327029	0.99342
DHX8	19.6774	-0.486886	0.435265	-1.11859	0.263313	0.99342
DHX9	68.3057	0.0801568	0.279964	0.286311	0.77464	0.99342
DIAPH1	23.7271	0.424462	0.420377	1.00972	0.312631	0.99342
DIAPH3	42.8508	-0.806656	0.330932	-2.43753	0.0147881	0.502517
DKC1	60.6966	-0.168116	0.282477	-0.595149	0.551744	0.99342
DKK3	15.8022	-0.307557	0.541879	-0.567575	0.570324	0.99342
DLD	75.4549	0.134748	0.259459	0.519341	0.603523	0.99342
DLEU1	22.4149	0.184289	0.432659	0.425946	0.670147	0.99342
DLEU2	50.6654	-0.738348	0.292635	-2.5231	0.0116326	0.454877
DLG1	12.2627	-0.247868	0.571104	-0.434015	0.664277	0.99342
DLG5	69.1568	-0.0421883	0.267861	-0.157501	0.87485	0.99342
DLGAP1-AS1	8.40952	0.268021	0.721954	0.371243	0.710456	0.99342
DLGAP5	28.7679	-0.581376	0.370139	-1.5707	0.116253	0.99342
DMAC1	22.6191	-0.0890275	0.405966	-0.219298	0.826418	0.99342
DMAC2	26.7233	-0.546639	0.421007	-1.29841	0.194147	0.99342
DMAC2L	9.77945	0.95641	0.634054	1.5084	0.131451	0.99342
DNAJA1	292.515	-0.166229	0.179162	-0.927818	0.353502	0.99342
DNAJA2	42.2877	-0.397756	0.328442	-1.21104	0.225881	0.99342
DNAJA3	7.38156	-0.27874	0.721669	-0.386244	0.699316	0.99342
DNAJB1	30.8854	-0.150112	0.367467	-0.408506	0.682902	0.99342
DNAJB11	13.3042	-0.217725	0.548575	-0.396892	0.691447	0.99342
DNAJB12	52.4551	0.643445	0.308681	2.0845	0.037115	0.797047
DNAJB14	9.45586	0.495528	0.652715	0.75918	0.447745	0.99342
DNAJB4	19.6757	0.00473055	0.44628	0.0106	0.991543	0.998994
DNAJB6	69.1461	0.228161	0.283957	0.803505	0.421683	0.99342
DNAJC10	18.8026	0.392131	0.460742	0.851085	0.394722	0.99342
DNAJC13	8.01229	0.0223242	0.710537	0.0314187	0.974936	0.997555
DNAJC15	10.7613	0.370627	0.589732	0.628466	0.529699	0.99342
DNAJC16	11.7291	0.228032	0.567584	0.401758	0.687862	0.99342
DNAJC19	95.7057	-0.0692112	0.23278	-0.297325	0.766219	0.99342
DNAJC2	16.3377	-0.0687925	0.487069	-0.141238	0.887682	0.99342
DNAJC21	9.51854	-0.0534277	0.645894	-0.0827189	0.934075	0.99342
DNAJC3	61.2824	0.00400589	0.330526	0.0121197	0.99033	0.998994
DNAJC7	11.0249	-0.397428	0.627264	-0.63359	0.526348	0.99342
DNAJC8	224.947	0.297463	0.209208	1.42186	0.155068	0.99342
DNASE2	9.43907	-0.125417	0.635991	-0.197199	0.843672	0.99342
DNM1L	22.8584	0.265265	0.457155	0.580251	0.561746	0.99342
DNMT1	58.1034	-0.724808	0.608081	-1.19196	0.233277	0.99342
DNPEP	30.0514	-0.107401	0.365253	-0.294045	0.768723	0.99342
DNPH1	14.1898	-0.557673	0.552679	-1.00904	0.312957	0.99342
DNTTIP1	15.1036	-0.785588	0.565083	-1.39022	0.164463	0.99342
DNTTIP2	63.4879	0.103309	0.294054	0.351327	0.725343	0.99342
DOCK2	9.76208	-0.462776	0.662443	-0.69859	0.484808	0.99342
DOCK5	29.829	-0.39635	0.441614	-0.897504	0.36945	0.99342
DPAGT1	21.0916	0.197329	0.435696	0.452904	0.650618	0.99342
DPCD	64.8402	0.1235	0.280256	0.440668	0.659453	0.99342
DPF2	19.8138	-0.440904	0.45089	-0.977853	0.328147	0.99342
DPH2	12.8937	-0.233051	0.542543	-0.429553	0.667521	0.99342
DPH3	25.5408	0.228016	0.406946	0.560311	0.575267	0.99342
DPH5	38.8751	-0.298736	0.333333	-0.89621	0.37014	0.99342
DPH6	10.0171	0.00801756	0.581341	0.0137915	0.988996	0.998994
DPM1	44.3175	-0.0406324	0.306499	-0.132569	0.894534	0.99342
DPM2	37.4553	-0.204128	0.408874	-0.499243	0.617608	0.99342
DPM3	30.274	-0.172456	0.36599	-0.471204	0.637495	0.99342
DPP3	19.4557	0.129005	0.438443	0.294234	0.768579	0.99342
DPP4	20.5716	0.638367	0.442971	1.4411	0.149556	0.99342
DPP8	11.1406	-0.237866	0.602443	-0.394835	0.692965	0.99342
DPY19L4	7.62185	0.158669	0.7306	0.217177	0.828071	0.99342
DPY30	84.1036	-0.15577	0.244849	-0.636189	0.524654	0.99342
DPYSL2	33.8049	0.505784	0.400462	1.263	0.206588	0.99342
DPYSL3	20.1332	-0.323853	0.446441	-0.72541	0.4682	0.99342
DR1	39.8629	-0.13974	0.343783	-0.406476	0.684393	0.99342
DRAM1	15.7554	0.260127	0.507359	0.512707	0.608156	0.99342
DRAM2	39.6582	0.288727	0.326798	0.883503	0.376965	0.99342
DRAP1	22.5265	-0.684655	0.467194	-1.46546	0.142795	0.99342
DRG1	68.6764	-0.0614853	0.274781	-0.223761	0.822943	0.99342
DRG2	25.196	-0.26101	0.413975	-0.630497	0.52837	0.99342
DROSHA	12.3748	-0.683073	0.571558	-1.19511	0.232046	0.99342
DSG2	22.3188	0.174564	0.420454	0.415181	0.678009	0.99342
DSN1	34.33	-0.0454772	0.350902	-0.129601	0.896882	0.99342
DST	11.6753	0.145002	0.597113	0.242838	0.808131	0.99342
DSTN	123.018	-0.196061	0.213655	-0.917651	0.358802	0.99342
DSTNP2	7.70172	0.262105	0.718389	0.364852	0.715222	0.99342
DTD1	25.4659	-0.631733	0.421204	-1.49983	0.133659	0.99342
DTL	21.1643	-0.742749	0.438138	-1.69524	0.0900302	0.98496
DTWD1	17.3931	0.0721219	0.486529	0.148238	0.882155	0.99342
DTX3L	31.6596	-0.131094	0.382904	-0.342368	0.732074	0.99342
DTYMK	59.0647	-0.910555	0.331098	-2.75011	0.00595758	0.297334
DUSP1	12.3164	-0.717546	0.591987	-1.2121	0.225475	0.99342
DUSP10	20.1985	0.61139	0.497164	1.22976	0.218789	0.99342
DUSP11	33.622	0.112098	0.360652	0.31082	0.755937	0.99342
DUSP12	9.07824	-0.318116	0.698969	-0.455122	0.649021	0.99342
DUSP14	17.8386	-0.0516819	0.488873	-0.105717	0.915807	0.99342
DUSP22	7.92848	0.231382	0.660174	0.350486	0.725974	0.99342
DUSP23	20.3009	-0.670979	0.448439	-1.49626	0.134587	0.99342
DUSP3	20.3852	0.335071	0.462969	0.723744	0.469223	0.99342
DUT	25.7473	-0.488258	0.397894	-1.22711	0.219782	0.99342
DYNC1H1	22.9805	0.244647	0.420125	0.58232	0.560351	0.99342
DYNC1I2	141.862	-0.0416944	0.214662	-0.194232	0.845994	0.99342
DYNC1LI1	20.5753	-0.887695	0.45379	-1.95618	0.050444	0.868404
DYNC1LI2	21.8457	0.251203	0.422158	0.595044	0.551814	0.99342
DYNC2I2	18.1321	-1.12788	0.528717	-2.13324	0.0329048	0.753324
DYNC2LI1	13.6715	0.205481	0.524536	0.391739	0.695251	0.99342
DYNLL1	454.517	-0.257845	0.171782	-1.501	0.133356	0.99342
DYNLL2	13.4626	-0.252502	0.52877	-0.477528	0.632987	0.99342
DYNLT1	398.547	0.0270369	0.179648	0.150499	0.880371	0.99342
DYNLT3	46.6222	0.102393	0.329199	0.311035	0.755774	0.99342
DYRK1A	8.05438	-0.40785	0.688239	-0.592599	0.55345	0.99342
DYRK4	17.6556	0.34302	0.470341	0.729299	0.465819	0.99342
E2F4	10.4441	-0.138668	0.610337	-0.2272	0.820268	0.99342
E2F7	10.1914	0.14382	0.707344	0.203324	0.838882	0.99342
EAF1	30.0679	0.0836748	0.399834	0.209274	0.834234	0.99342
EAPP	18.812	0.217724	0.447257	0.486799	0.626401	0.99342
EBAG9	10.7689	-0.596073	0.56972	-1.04626	0.295443	0.99342
EBLN3P	9.70824	0.374771	0.626289	0.5984	0.549573	0.99342
EBNA1BP2	44.3403	-0.597794	0.321567	-1.859	0.0630266	0.927853
EBP	654.268	0.748618	0.235183	3.18313	0.0014569	0.126962
ECD	29.7335	-0.107297	0.382451	-0.28055	0.779055	0.99342
ECE1	7.60519	-0.467532	0.726272	-0.643742	0.519743	0.99342
ECH1	121.913	0.442001	0.243575	1.81464	0.069579	0.936599
ECHDC1	56.4395	0.604214	0.305774	1.97601	0.0481533	0.868404
ECHS1	73.963	0.00364302	0.270341	0.0134756	0.989248	0.998994
ECI1	11.8682	-0.463808	0.555882	-0.834364	0.404076	0.99342
ECI2	68.2961	-0.0742199	0.283048	-0.262217	0.793154	0.99342
ECPAS	17.5478	0.191257	0.4694	0.407449	0.683678	0.99342
ECT2	48.8035	-0.0865053	0.309673	-0.279344	0.779981	0.99342
EDC3	15.0736	0.125057	0.541651	0.230882	0.817407	0.99342
EDEM1	25.2563	-0.0464118	0.445169	-0.104257	0.916966	0.99342
EDEM3	7.54881	0.103235	0.717003	0.143981	0.885516	0.99342
EDF1	300.022	-0.0656602	0.19279	-0.34058	0.73342	0.99342
EDN1	8.46572	-0.42727	0.659533	-0.647838	0.51709	0.99342
EEA1	13.6191	0.629815	0.551125	1.14278	0.253129	0.99342
EED	14.7821	-0.830542	0.510688	-1.62632	0.103882	0.99342
EEF1A1	2882.99	0.0663501	0.224577	0.295444	0.767655	0.99342
EEF1AKMT1	41.0436	0.16121	0.326669	0.493496	0.621662	0.99342
EEF1AKMT2	14.1115	-1.06208	0.557531	-1.90498	0.0567831	0.892602
EEF1AKMT4	26.3621	0.0112763	0.423769	0.0266096	0.978771	0.997555
EEF1B2	879.306	-0.100728	0.191031	-0.527284	0.597996	0.99342
EEF1D	211.599	-0.43925	0.20755	-2.11636	0.0343144	0.772503
EEF1E1	77.6949	0.142711	0.265238	0.53805	0.590543	0.99342
EEF1G	2104.57	0.0773076	0.147199	0.525192	0.59945	0.99342
EEF2	100.176	0.149388	0.236698	0.631133	0.527953	0.99342
EEF2KMT	8.35538	0.15694	0.678064	0.231453	0.816963	0.99342
EFCAB14	13.0493	0.555637	0.546974	1.01584	0.309707	0.99342
EFHD2	14.0099	-0.615522	0.505047	-1.21874	0.222942	0.99342
EFNA1	8.8322	0.0702483	0.617643	0.113736	0.909447	0.99342
EFNA5	128.286	0.00183491	0.288354	0.0063634	0.994923	0.998994
EFR3A	10.7263	-0.365486	0.627707	-0.582257	0.560394	0.99342
EFTUD2	56.5759	0.214995	0.294633	0.729703	0.465572	0.99342
EGFLAM	21.7418	0.261485	0.420286	0.622159	0.533837	0.99342
EGFR	37.3429	0.654201	0.355622	1.8396	0.0658275	0.936531
EGLN1	7.90533	0.496506	0.706341	0.702928	0.482101	0.99342
EGLN3	33.0881	-0.0938995	0.345017	-0.272159	0.7855	0.99342
EGR1	11.8556	0.0318653	0.542473	0.0587408	0.953159	0.99342
EHBP1	9.36953	0.0645433	0.704877	0.0915668	0.927042	0.99342
EHD2	9.78442	0.169578	0.619534	0.27372	0.7843	0.99342
EI24	31.9269	-0.0751803	0.378433	-0.198662	0.842527	0.99342
EID1	40.0911	-0.294511	0.329715	-0.893227	0.371735	0.99342
EIF1	778.71	0.10596	0.167598	0.632223	0.527241	0.99342
EIF1AD	44.4637	-0.165719	0.342888	-0.483304	0.62888	0.99342
EIF1AX	52.1135	-0.243665	0.310291	-0.78528	0.43229	0.99342
EIF1AY	91.872	-0.152647	0.271506	-0.562223	0.573964	0.99342
EIF1B	34.807	-0.272619	0.37365	-0.72961	0.465629	0.99342
EIF2A	71.0816	-0.120367	0.259728	-0.463437	0.643051	0.99342
EIF2AK1	27.8659	0.29958	0.382725	0.782754	0.433772	0.99342
EIF2AK2	25.1806	-0.331328	0.402031	-0.824135	0.409863	0.99342
EIF2AK4	19.4293	-0.202514	0.455634	-0.444468	0.656705	0.99342
EIF2B1	8.30928	-0.325536	0.682741	-0.476808	0.633499	0.99342
EIF2B3	36.0722	-0.190685	0.347407	-0.548881	0.583087	0.99342
EIF2B4	10.3691	-0.0056984	0.613554	-0.00928752	0.99259	0.998994
EIF2B5	7.80036	0.188493	0.697254	0.270336	0.786902	0.99342
EIF2D	27.8552	0.300986	0.383387	0.78507	0.432413	0.99342
EIF2S1	106.998	-0.164093	0.27605	-0.594433	0.552222	0.99342
EIF2S2	144.963	-0.229605	0.232322	-0.988303	0.323004	0.99342
EIF2S3	364.119	-0.106669	0.21212	-0.502874	0.615053	0.99342
EIF3A	37.8401	0.300792	0.370345	0.812193	0.416681	0.99342
EIF3B	38.7365	0.44053	0.339133	1.29899	0.193948	0.99342
EIF3D	255.758	0.169839	0.181478	0.935865	0.349343	0.99342
EIF3E	527.817	-0.0111906	0.163733	-0.0683464	0.94551	0.99342
EIF3F	36.7458	-0.479062	0.350422	-1.3671	0.171593	0.99342
EIF3G	40.5822	-0.990747	0.6383	-1.55216	0.120623	0.99342
EIF3H	360.552	0.0571748	0.187124	0.305545	0.759951	0.99342
EIF3I	381.904	-0.249179	0.188062	-1.32498	0.185178	0.99342
EIF3J	23.4672	0.187618	0.456154	0.411305	0.680849	0.99342
EIF3K	293.703	0.13058	0.190385	0.685872	0.492794	0.99342
EIF3L	262.175	0.0831932	0.178175	0.46692	0.640557	0.99342
EIF3M	211.615	-0.1674	0.203579	-0.822284	0.410915	0.99342
EIF4A2	82.7081	0.179156	0.264011	0.678591	0.497397	0.99342
EIF4A3	16.9557	-0.294603	0.494336	-0.595957	0.551204	0.99342
EIF4B	95.3124	0.171593	0.238717	0.718815	0.472255	0.99342
EIF4E	162.433	-0.130922	0.205875	-0.635929	0.524823	0.99342
EIF4E2	157.529	0.0881818	0.22835	0.38617	0.699371	0.99342
EIF4EBP1	66.0993	-0.464147	0.334253	-1.38861	0.164951	0.99342
EIF4EBP2	62.8649	-0.0523148	0.306425	-0.170726	0.864439	0.99342
EIF4G1	17.5222	-0.52846	0.5216	-1.01315	0.310987	0.99342
EIF4G2	270.976	-0.140864	0.183713	-0.76676	0.443224	0.99342
EIF4G3	9.32846	-0.163771	0.642066	-0.255069	0.79867	0.99342
EIF4H	39.1004	-0.333857	0.366959	-0.909794	0.362931	0.99342
EIF5	85.4062	-0.0868331	0.253256	-0.342866	0.731699	0.99342
EIF5A	477.692	-0.738318	0.220453	-3.34909	0.000810761	0.078224
EIF5A2	66.3344	-0.219937	0.32331	-0.680268	0.496335	0.99342
EIF5B	124.228	-0.0391435	0.227683	-0.171921	0.8635	0.99342
EIF6	449.417	-0.18401	0.157094	-1.17134	0.241462	0.99342
EIPR1	9.56262	-0.752407	0.64112	-1.17358	0.240562	0.99342
ELAVL1	9.26285	0.0137196	0.637029	0.0215369	0.982817	0.997963
ELF2	12.2525	0.495295	0.570097	0.868791	0.384962	0.99342
ELK3	7.56478	-0.0870436	0.813048	-0.107058	0.914743	0.99342
ELK4	17.5519	0.0994528	0.539863	0.184219	0.853842	0.99342
ELL2	10.0783	-1.05611	0.721876	-1.463	0.143467	0.99342
ELMOD2	14.5065	0.200108	0.502031	0.398597	0.69019	0.99342
ELOA	16.4004	-0.280623	0.513986	-0.545974	0.585083	0.99342
ELOB	732.107	0.17496	0.151612	1.154	0.2485	0.99342
ELOC	284.98	-0.201949	0.177197	-1.13969	0.254416	0.99342
ELOF1	40.1046	-0.0321962	0.328042	-0.0981464	0.921816	0.99342
ELOVL1	94.7727	0.247272	0.246151	1.00455	0.315113	0.99342
ELOVL5	112.079	0.287612	0.216653	1.32752	0.184337	0.99342
ELOVL6	38.8843	0.769682	0.340869	2.258	0.0239457	0.653231
ELP2	29.5165	0.0689812	0.361816	0.190653	0.848798	0.99342
ELP3	14.2606	0.203406	0.517212	0.393275	0.694117	0.99342
ELP4	14.9181	0.140379	0.535878	0.261961	0.793352	0.99342
ELP5	34.4376	-0.207492	0.357015	-0.581186	0.561115	0.99342
ELP6	32.1357	-0.76513	0.379838	-2.01436	0.0439719	0.853917
EMC1	40.1157	-0.0703528	0.341578	-0.205964	0.836819	0.99342
EMC10	21.11	-0.262185	0.470976	-0.556685	0.577743	0.99342
EMC2	64.7005	-0.10553	0.259434	-0.406772	0.684175	0.99342
EMC3	94.531	-0.218608	0.236676	-0.923661	0.355663	0.99342
EMC3-AS1	8.20646	0.343372	0.731908	0.469146	0.638965	0.99342
EMC4	26.9247	-0.46537	0.388039	-1.19929	0.230416	0.99342
EMC7	59.8548	-0.73302	0.311157	-2.35579	0.0184832	0.56318
EMC8	8.13851	0.696375	0.680848	1.02281	0.3064	0.99342
EMC9	7.5637	-1.01782	0.77083	-1.32042	0.186694	0.99342
EMD	12.41	-0.566539	0.623962	-0.907971	0.363894	0.99342
EME1	7.43825	0.753387	0.766285	0.983168	0.325525	0.99342
EMG1	81.5116	-0.0100119	0.261499	-0.0382866	0.969459	0.996447
EML4	11.9493	-0.208544	0.592087	-0.352218	0.724675	0.99342
EMP2	30.5163	-0.258487	0.362359	-0.713346	0.475632	0.99342
EMP3	91.7425	-0.370916	0.303696	-1.22134	0.221958	0.99342
ENAH	55.5419	-0.593687	0.341798	-1.73695	0.0823955	0.959397
ENO1	2563.32	-0.0344921	0.137966	-0.250005	0.802584	0.99342
ENO2	27.0877	1.44884	0.423755	3.41906	0.000628389	0.0665723
ENOPH1	11.2935	-0.117978	0.603639	-0.195445	0.845045	0.99342
ENPP1	22.2746	0.148502	0.534261	0.277957	0.781045	0.99342
ENSA	54.4608	0.409242	0.302266	1.35392	0.175763	0.99342
ENTPD6	21.2941	-0.606418	0.425228	-1.4261	0.15384	0.99342
ENY2	355.425	0.0424111	0.166134	0.255282	0.798505	0.99342
EOLA1	7.93904	-0.0590584	0.699793	-0.0843942	0.932743	0.99342
EPAS1	8.04912	0.60434	0.716014	0.844034	0.398651	0.99342
EPB41L2	17.705	-0.644584	0.488861	-1.31854	0.187322	0.99342
EPDR1	22.7497	-0.13863	0.427545	-0.324246	0.745751	0.99342
EPM2AIP1	7.52144	-0.0665929	0.694463	-0.0958913	0.923607	0.99342
EPRS1	112.836	0.27061	0.232749	1.16267	0.244964	0.99342
EPS15	11.8978	0.39271	0.575489	0.682394	0.49499	0.99342
EPS8L2	7.70512	0.00583581	0.672616	0.00867629	0.993077	0.998994
ERAL1	51.5639	-0.114144	0.302481	-0.37736	0.705906	0.99342
ERAP2	28.6345	0.0413746	0.397915	0.103979	0.917186	0.99342
ERBIN	11.0514	0.90336	0.618027	1.46168	0.143828	0.99342
ERCC1	14.6388	-0.0543214	0.517157	-0.105038	0.916345	0.99342
ERCC3	21.3237	0.28319	0.460296	0.615233	0.538401	0.99342
ERCC8	10.3561	-0.0410051	0.591785	-0.0692906	0.944758	0.99342
EREG	10.728	-0.709651	0.569247	-1.24665	0.212527	0.99342
ERG28	47.4056	1.0556	0.304349	3.46838	0.000523601	0.057735
ERGIC1	46.2276	0.0408085	0.323724	0.12606	0.899685	0.99342
ERGIC2	60.0827	0.271854	0.289084	0.940398	0.347013	0.99342
ERGIC3	327.468	0.105951	0.180722	0.586265	0.557698	0.99342
ERH	406.941	-0.195985	0.1642	-1.19358	0.232644	0.99342
ERI3	53.9279	0.0847763	0.302184	0.280545	0.779059	0.99342
ERLEC1	16.5886	-0.123726	0.525891	-0.235268	0.814	0.99342
ERLIN1	20.8276	-0.342448	0.437444	-0.782838	0.433722	0.99342
ERO1A	85.0941	0.0293818	0.299468	0.0981134	0.921842	0.99342
ERP29	183.81	0.292511	0.194939	1.50052	0.133479	0.99342
ERP44	24.7413	0.424318	0.404398	1.04926	0.294059	0.99342
ERRFI1	47.6706	0.139288	0.332169	0.419328	0.674976	0.99342
ESCO2	8.48069	0.227838	0.711227	0.320345	0.748707	0.99342
ESD	137.046	-0.259468	0.225639	-1.14993	0.250174	0.99342
ESF1	39.6475	-0.264055	0.333617	-0.791492	0.428657	0.99342
ESRRA	9.6285	-0.399121	0.721542	-0.55315	0.580161	0.99342
ESYT1	22.9648	-0.143338	0.421701	-0.339904	0.733929	0.99342
ESYT2	9.91353	1.20453	0.670207	1.79725	0.0722967	0.944762
ETF1	30.2776	0.126583	0.406426	0.311454	0.755456	0.99342
ETFA	46.1966	0.207535	0.311784	0.665637	0.505643	0.99342
ETFB	53.3566	-0.0768775	0.320727	-0.239698	0.810565	0.99342
ETFRF1	12.3795	0.636944	0.564233	1.12887	0.258954	0.99342
ETNK1	49.182	0.0572407	0.305096	0.187615	0.851178	0.99342
ETS1	7.42321	0.313393	0.829947	0.377606	0.705724	0.99342
ETV3	9.23583	0.394709	0.686548	0.574918	0.565347	0.99342
ETV5	34.0191	-1.04701	0.409013	-2.55984	0.010472	0.424483
ETV6	10.5549	0.0160541	0.598745	0.0268129	0.978609	0.997555
EVA1A	7.60364	-0.547458	0.769249	-0.711679	0.476664	0.99342
EVI2A	8.46556	2.22313	0.746246	2.97908	0.00289117	0.20828
EWSR1	15.1131	-0.263026	0.519012	-0.506781	0.612308	0.99342
EXO1	13.765	-0.0283143	0.533734	-0.0530494	0.957693	0.995252
EXOC2	7.34201	-0.0181014	0.719694	-0.0251515	0.979934	0.997555
EXOC4	35.8115	0.28774	0.351978	0.817493	0.413647	0.99342
EXOC5	7.82473	0.728327	0.717284	1.0154	0.309917	0.99342
EXOC7	7.64688	-0.247816	0.700079	-0.353982	0.723352	0.99342
EXOSC1	92.4404	0.150652	0.237123	0.635334	0.52521	0.99342
EXOSC10	61.4497	-0.0520746	0.29416	-0.177028	0.859486	0.99342
EXOSC2	36.2596	0.0495646	0.34218	0.144849	0.88483	0.99342
EXOSC4	14.5425	-0.722016	0.586942	-1.23013	0.218648	0.99342
EXOSC5	48.4895	0.144288	0.313429	0.460351	0.645264	0.99342
EXOSC6	58.4263	0.27699	0.351464	0.788104	0.430636	0.99342
EXOSC7	75.7174	-0.268013	0.267124	-1.00333	0.315702	0.99342
EXOSC8	117.445	-0.19536	0.253079	-0.771934	0.440154	0.99342
EXOSC9	36.3665	-0.211833	0.365335	-0.579834	0.562026	0.99342
EXT1	23.0771	0.115024	0.41232	0.278969	0.780269	0.99342
EXT2	7.71371	0.384628	0.69631	0.552381	0.580688	0.99342
EXTL2	15.0391	0.48185	0.502218	0.959443	0.337336	0.99342
EYA3	46.4734	0.0251853	0.324606	0.0775873	0.938156	0.99342
EZH2	11.1328	0.209016	0.576839	0.362348	0.717092	0.99342
EZR	93.0434	-0.642557	0.248901	-2.58158	0.00983494	0.421447
F11R	28.6601	0.127733	0.370267	0.344974	0.730114	0.99342
F3	65.316	-1.54108	0.345802	-4.45655	8.32893e-06	0.00187505
FAAP20	14.5917	-0.102998	0.541427	-0.190234	0.849126	0.99342
FABP5	177.07	-0.370956	0.243814	-1.52147	0.128141	0.99342
FABP7	11.1599	-3.03243	1.22934	-2.46672	0.0136359	0.4965
FADS1	34.0556	1.52587	0.376912	4.04835	5.15794e-05	0.00992305
FADS2	40.3024	-0.117783	0.371697	-0.31688	0.751335	0.99342
FAF1	24.6483	-0.060321	0.414792	-0.145425	0.884376	0.99342
FAF2	23.4617	-0.254615	0.448076	-0.568242	0.569871	0.99342
FAH	69.6706	0.448703	0.264855	1.69414	0.0902379	0.98496
FAHD1	11.8026	0.596558	0.564673	1.05647	0.290755	0.99342
FAHD2A	8.12303	0.725094	0.743607	0.975104	0.329509	0.99342
FAIM	31.4083	-0.236101	0.356591	-0.662106	0.507904	0.99342
FAM104A	13.72	-0.509015	0.529805	-0.96076	0.336673	0.99342
FAM104B	44.9116	0.00931915	0.327771	0.0284319	0.977318	0.997555
FAM107B	12.3006	0.10454	0.591262	0.176808	0.859659	0.99342
FAM110B	10.4446	0.805088	0.611622	1.31632	0.188068	0.99342
FAM114A1	149.837	0.0213251	0.266729	0.0799506	0.936277	0.99342
FAM114A2	12.2757	0.235946	0.589457	0.400277	0.688953	0.99342
FAM117B	10.4155	0.547107	0.593531	0.921784	0.356641	0.99342
FAM118B	17.3466	-0.0302939	0.449365	-0.0674149	0.946251	0.99342
FAM120A	17.7491	0.31513	0.473821	0.665082	0.505998	0.99342
FAM120AOS	8.49973	0.404885	0.689771	0.586984	0.557214	0.99342
FAM126A	9.80048	-0.0324537	0.626732	-0.0517825	0.958702	0.995252
FAM133B	8.79598	-0.645487	0.70224	-0.919182	0.358	0.99342
FAM133CP	9.5466	-0.718783	0.633372	-1.13485	0.256438	0.99342
FAM136A	93.8212	0.149757	0.249741	0.599649	0.54874	0.99342
FAM162A	65.6233	0.287919	0.271387	1.06092	0.288727	0.99342
FAM168B	13.6511	0.517139	0.599357	0.862824	0.388234	0.99342
FAM171B	8.66917	0.539859	0.689098	0.783427	0.433376	0.99342
FAM174C	12.9609	0.720494	0.56507	1.27505	0.202291	0.99342
FAM177A1	7.52509	-0.259093	0.721098	-0.359304	0.719368	0.99342
FAM200B	38.5539	-0.605153	0.336706	-1.79727	0.0722925	0.944762
FAM204A	97.631	0.253522	0.250774	1.01096	0.312037	0.99342
FAM20B	9.29444	-0.300906	0.649192	-0.463509	0.643	0.99342
FAM210A	21.393	-0.0239011	0.472092	-0.050628	0.959622	0.995252
FAM229B	35.5756	0.218885	0.339898	0.643972	0.519594	0.99342
FAM32A	91.76	0.0583811	0.237957	0.245344	0.80619	0.99342
FAM3C	27.8422	0.616422	0.400846	1.5378	0.124097	0.99342
FAM50A	16.0087	-0.346063	0.547492	-0.632089	0.527329	0.99342
FAM76A	14.5716	0.445129	0.530854	0.838515	0.401741	0.99342
FAM83D	14.4363	-0.366689	0.524723	-0.698823	0.484663	0.99342
FAM91A1	13.8724	0.0943802	0.591588	0.159537	0.873246	0.99342
FAM98A	9.81737	-0.616727	0.683207	-0.902693	0.366689	0.99342
FAM98B	7.28825	-0.268027	0.762792	-0.351376	0.725306	0.99342
FANCD2	76.8383	-0.238868	0.277042	-0.862209	0.388573	0.99342
FANCI	28.6805	-0.2503	0.383579	-0.652539	0.514054	0.99342
FANCL	30.4446	-0.14115	0.359965	-0.392122	0.694968	0.99342
FAR1	8.56446	0.694959	0.717872	0.968082	0.333004	0.99342
FARP1	7.76411	0.0688145	0.742355	0.0926975	0.926144	0.99342
FARS2	14.9145	0.246021	0.505249	0.486931	0.626307	0.99342
FARSA	21.4447	-0.459998	0.447063	-1.02893	0.303511	0.99342
FARSB	135.599	-0.484611	0.222967	-2.17347	0.0297453	0.714284
FAS	13.3508	0.0416634	0.557657	0.0747117	0.940444	0.99342
FASN	16.1756	0.156331	0.534353	0.292561	0.769857	0.99342
FASTKD1	8.6422	0.715877	0.676424	1.05833	0.289907	0.99342
FASTKD2	29.2416	-0.0818265	0.387941	-0.210925	0.832946	0.99342
FASTKD3	14.0013	0.383603	0.545759	0.702879	0.482131	0.99342
FAT1	9.4016	0.359489	0.647791	0.554946	0.578931	0.99342
FAU	498.036	-0.275776	0.219887	-1.25417	0.209781	0.99342
FBL	31.1912	-0.230014	0.38086	-0.603932	0.545889	0.99342
FBXL15	25.3345	-0.630313	0.46636	-1.35156	0.176517	0.99342
FBXL5	7.37512	-0.0459931	0.683911	-0.0672501	0.946383	0.99342
FBXO17	18.866	-0.0211143	0.441241	-0.047852	0.961834	0.995391
FBXO22	12.0834	1.1611	0.6309	1.84039	0.0657107	0.936531
FBXO28	8.00123	0.185085	0.705136	0.262481	0.792951	0.99342
FBXO3	9.82041	-0.307035	0.608021	-0.504973	0.613578	0.99342
FBXO38	9.05082	0.0437293	0.65068	0.0672055	0.946418	0.99342
FBXO48	8.03911	-0.676482	0.651309	-1.03865	0.298968	0.99342
FBXO5	7.31278	-0.396499	0.692391	-0.572651	0.566881	0.99342
FBXO7	13.408	0.465145	0.564693	0.823714	0.410102	0.99342
FBXW2	11.0166	-0.0201382	0.624692	-0.032237	0.974283	0.997452
FBXW5	20.2522	-0.881028	0.495231	-1.77902	0.0752362	0.952155
FCF1	10.3538	0.204055	0.629529	0.324139	0.745833	0.99342
FDFT1	79.9484	1.5638	0.266131	5.87605	4.20167e-09	2.06378e-06
FDPS	197.328	1.04764	0.187611	5.58411	2.34906e-08	9.06569e-06
FDX2	10.6098	-1.03242	0.581935	-1.77412	0.0760427	0.952155
FECH	12.8693	0.0973532	0.54745	0.17783	0.858856	0.99342
FEM1A	18.7024	0.14251	0.469522	0.303522	0.761492	0.99342
FEN1	39.0874	0.045399	0.34074	0.133236	0.894006	0.99342
FER	8.55219	-0.127637	0.70765	-0.180367	0.856864	0.99342
FEZ2	9.35651	0.312689	0.674622	0.463502	0.643004	0.99342
FGD5-AS1	26.2829	-0.128359	0.43103	-0.297796	0.765859	0.99342
FGFR1	9.16001	0.666028	0.650383	1.02406	0.305809	0.99342
FGFR1OP2	16.6623	0.37202	0.49844	0.746368	0.455445	0.99342
FGFRL1	12.8512	0.0367937	0.542193	0.067861	0.945896	0.99342
FH	136.157	-0.138952	0.213461	-0.650947	0.515081	0.99342
FHL2	45.4332	-0.549607	0.307599	-1.78676	0.0739755	0.949327
FIBP	79.6319	-0.0122022	0.258551	-0.0471944	0.962358	0.995391
FIS1	155.41	-0.0385859	0.218183	-0.176851	0.859625	0.99342
FKBP10	11.1967	0.207448	0.627294	0.330703	0.740869	0.99342
FKBP14	14.4403	-0.103506	0.496232	-0.208583	0.834774	0.99342
FKBP15	12.4839	0.0830763	0.547055	0.151861	0.879297	0.99342
FKBP1A	90.0221	0.272028	0.271341	1.00253	0.316087	0.99342
FKBP3	22.8872	0.142544	0.437592	0.325746	0.744617	0.99342
FKBP4	25.8078	-0.410297	0.446794	-0.918314	0.358454	0.99342
FKBP7	23.2573	0.228968	0.459591	0.498199	0.618344	0.99342
FKBP9	171.125	0.232088	0.26972	0.860476	0.389527	0.99342
FLAD1	16.463	-0.230923	0.526178	-0.43887	0.660756	0.99342
FLCN	47.9372	1.33248	0.318948	4.17774	2.94419e-05	0.00589165
FLG	41.6348	-0.0968505	0.308826	-0.313608	0.753819	0.99342
FLII	51.4418	-1.2148	0.35203	-3.45085	0.00055883	0.0603872
FLNA	34.6255	-1.06941	0.358172	-2.98576	0.00282879	0.20828
FLNB	50.91	-0.120569	0.307384	-0.392242	0.694879	0.99342
FLNC	11.5045	-0.279371	0.609519	-0.458347	0.646703	0.99342
FLOT1	19.0984	-0.157046	0.503274	-0.312049	0.755003	0.99342
FLOT2	22.6974	-0.305667	0.419961	-0.727845	0.466709	0.99342
FMC1	66.2863	0.429429	0.273849	1.56812	0.116852	0.99342
FMNL3	12.1254	-1.19959	0.634525	-1.89053	0.0586868	0.905956
FMR1	12.8081	0.405094	0.586607	0.690572	0.489835	0.99342
FN1	67.6807	1.26158	0.278002	4.53801	5.67871e-06	0.00139464
FNDC3A	9.56547	-0.264917	0.630267	-0.420324	0.674249	0.99342
FNDC3B	22.6752	0.0577987	0.438566	0.13179	0.89515	0.99342
FNIP1	67.0161	0.349974	0.318121	1.10013	0.271276	0.99342
FNTA	8.25211	0.0941738	0.71445	0.131813	0.895132	0.99342
FOLR1	40.9766	0.183734	0.318779	0.576367	0.564367	0.99342
FOSL1	28.3441	-0.423973	0.420408	-1.00848	0.313224	0.99342
FOSL2	86.6776	0.219927	0.255203	0.861774	0.388812	0.99342
FOXJ3	7.41653	0.239126	0.716267	0.33385	0.738493	0.99342
FOXK1	7.35149	-0.100566	0.745141	-0.134962	0.892642	0.99342
FOXK2	18.9169	-0.114142	0.465706	-0.245095	0.806383	0.99342
FOXM1	22.2649	-0.450672	0.424678	-1.06121	0.288595	0.99342
FOXN2	9.31531	0.0263432	0.657302	0.0400778	0.968031	0.996447
FOXO3	11.9905	0.391516	0.551831	0.709485	0.478023	0.99342
FOXP1	54.3195	-0.605432	0.302753	-1.99976	0.0455266	0.857293
FOXRED1	8.49146	0.39402	0.646163	0.609784	0.542005	0.99342
FPGT	7.74611	0.239767	0.709325	0.338021	0.735347	0.99342
FRA10AC1	7.38626	-0.0814639	0.80401	-0.101322	0.919295	0.99342
FRG1	24.0816	-0.0920682	0.41382	-0.222484	0.823937	0.99342
FRG1BP	8.94783	0.241767	0.686988	0.351922	0.724896	0.99342
FRG1CP	16.2014	-0.399137	0.479843	-0.831807	0.405518	0.99342
FRG1HP	10.8372	0.621083	0.642766	0.966266	0.333911	0.99342
FRMD4A	7.77321	0.895831	0.688856	1.30046	0.193443	0.99342
FRMD8	16.095	-0.435001	0.523525	-0.830908	0.406026	0.99342
FRRS1	11.365	0.156289	0.559363	0.279406	0.779933	0.99342
FRYL	9.33663	0.349628	0.66082	0.529082	0.596749	0.99342
FSCN1	12.1101	0.24025	0.615206	0.390518	0.696153	0.99342
FSHR	23.7511	0.566415	0.421332	1.34434	0.178838	0.99342
FSTL1	56.9666	-0.365271	0.318178	-1.14801	0.250966	0.99342
FSTL3	11.483	-1.94723	0.659603	-2.95213	0.00315594	0.21861
FTH1	316.274	0.296582	0.255627	1.16021	0.245962	0.99342
FTL	5700.1	0.909893	0.137877	6.59932	4.13053e-11	2.78966e-08
FTO	28.683	0.0168126	0.400076	0.0420234	0.96648	0.996354
FTSJ1	22.2354	0.164649	0.435851	0.377765	0.705605	0.99342
FTSJ3	37.229	-0.185155	0.355631	-0.520638	0.602619	0.99342
FUBP1	110.164	-0.559392	0.228197	-2.45136	0.0142319	0.498927
FUBP3	7.56922	-0.441631	0.70484	-0.62657	0.530941	0.99342
FUCA2	14.2951	0.24623	0.519757	0.473741	0.635685	0.99342
FUNDC1	20.0516	0.286082	0.489718	0.584177	0.559101	0.99342
FUNDC2	89.4731	0.125714	0.264065	0.476074	0.634022	0.99342
FUS	28.3784	-0.410813	0.411051	-0.999422	0.317591	0.99342
FUT8	9.16535	-0.0646481	0.647292	-0.0998747	0.920444	0.99342
FXR1	82.6464	-0.0493368	0.248546	-0.198502	0.842652	0.99342
FXYD2	31.3158	0.675063	0.372569	1.81191	0.0699997	0.936599
FXYD5	76.4317	-0.391091	0.283381	-1.38009	0.167559	0.99342
FYTTD1	52.0811	-0.272206	0.300728	-0.905156	0.365383	0.99342
FZD5	11.0358	0.429005	0.568816	0.754208	0.450724	0.99342
FZD6	13.8697	0.377253	0.533609	0.706983	0.479577	0.99342
G2E3	8.75805	-0.366879	0.636937	-0.576006	0.564611	0.99342
G3BP1	53.6615	0.0137238	0.304771	0.0450298	0.964084	0.995657
G3BP2	47.9288	0.137309	0.294623	0.46605	0.64118	0.99342
G6PD	9.37594	-0.539077	0.640121	-0.842148	0.399705	0.99342
GABARAP	205.354	0.628168	0.201328	3.12012	0.00180778	0.155039
GABARAPL1	7.3663	0.514943	0.676375	0.761327	0.446462	0.99342
GABARAPL2	100.91	-0.0760564	0.266922	-0.284939	0.775691	0.99342
GABPB1	7.75816	-1.46873	0.707985	-2.07453	0.0380303	0.798552
GABPB2	9.1185	-1.1071	0.726299	-1.5243	0.127435	0.99342
GADD45A	13.993	-0.846563	0.657704	-1.28715	0.198043	0.99342
GADD45B	7.69874	-0.584995	0.792178	-0.738464	0.460233	0.99342
GADD45GIP1	69.0091	-0.838276	0.302863	-2.76784	0.00564287	0.284939
GAL3ST1	24.4185	-0.749289	0.392134	-1.9108	0.0560303	0.892602
GALE	16.3582	0.0196382	0.506112	0.038802	0.969048	0.996447
GALNT1	8.73829	0.248773	0.684325	0.36353	0.716209	0.99342
GALNT10	10.2943	0.684897	0.651135	1.05185	0.292868	0.99342
GALNT14	35.5314	-0.221383	0.348406	-0.635416	0.525157	0.99342
GALNT2	16.0916	-0.120852	0.499085	-0.242147	0.808666	0.99342
GALNT7	15.878	0.385718	0.502243	0.767991	0.442493	0.99342
GALT	10.1224	0.542967	0.62714	0.865782	0.38661	0.99342
GAMT	14.7922	-0.25155	0.524809	-0.479317	0.631713	0.99342
GANAB	22.7458	-0.0308209	0.441685	-0.0697803	0.944369	0.99342
GAPDH	7653.87	-0.14353	0.174547	-0.822297	0.410908	0.99342
GAPVD1	9.87811	0.108774	0.604735	0.17987	0.857255	0.99342
GAR1	11.2322	-0.780221	0.582452	-1.33955	0.180393	0.99342
GARS1	55.5733	-0.0133203	0.316917	-0.0420311	0.966474	0.996354
GART	81.9013	-0.148525	0.254757	-0.583006	0.559889	0.99342
GAS2L3	15.6058	-0.019039	0.484983	-0.0392571	0.968685	0.996447
GAS5	504.623	0.21302	0.203552	1.04651	0.295324	0.99342
GATAD1	8.04975	0.269453	0.704851	0.382284	0.702251	0.99342
GATAD2A	25.6406	-0.579056	0.427369	-1.35493	0.175439	0.99342
GATAD2B	10.0974	0.0558885	0.594196	0.0940573	0.925064	0.99342
GATB	7.93699	-0.333741	0.685885	-0.486584	0.626553	0.99342
GATC	7.52031	0.423733	0.735264	0.576301	0.564412	0.99342
GATD1	80.5896	-0.241378	0.255643	-0.944197	0.345069	0.99342
GBA	9.81058	1.46655	0.639718	2.2925	0.0218767	0.61877
GBE1	12.1131	1.1884	0.559443	2.12426	0.0336484	0.767099
GBP1	9.83795	-1.20836	0.597132	-2.02361	0.0430106	0.853917
GBP3	20.7471	-0.617925	0.446742	-1.38318	0.166609	0.99342
GCA	18.6799	-0.220256	0.496508	-0.44361	0.657324	0.99342
GCC2	9.12194	-0.36098	0.629862	-0.573109	0.566571	0.99342
GCFC2	7.83574	-0.309552	0.709855	-0.436078	0.66278	0.99342
GCLM	20.4218	-0.587211	0.496992	-1.18153	0.237392	0.99342
GCN1	13.2247	0.775038	0.593615	1.30562	0.191681	0.99342
GCNT1	9.98513	-0.942796	0.623139	-1.51298	0.130285	0.99342
GCSH	16.8242	0.486329	0.479431	1.01439	0.310397	0.99342
GDAP2	9.64174	-0.408283	0.633739	-0.644245	0.519416	0.99342
GDE1	10.1838	-0.00296461	0.611951	-0.00484452	0.996135	0.998994
GDI1	8.50242	-0.512676	0.760608	-0.674035	0.500289	0.99342
GDI2	364.445	-0.130851	0.18974	-0.689637	0.490423	0.99342
GDPGP1	20.9485	-0.0103415	0.435333	-0.0237553	0.981048	0.997555
GEMIN2	13.1302	-0.676187	0.554368	-1.21974	0.222563	0.99342
GEMIN6	54.1396	0.00182352	0.290903	0.00626848	0.994999	0.998994
GEMIN7	31.141	0.0364424	0.359444	0.101386	0.919244	0.99342
GEMIN8	16.8118	-0.00476058	0.514659	-0.00924997	0.99262	0.998994
GET1	68.4383	-0.180348	0.261151	-0.690587	0.489825	0.99342
GET3	14.7417	0.328768	0.565296	0.581586	0.560846	0.99342
GFM1	13.7116	0.696302	0.526462	1.32261	0.185966	0.99342
GFM2	9.73013	-0.150647	0.619506	-0.243172	0.807872	0.99342
GFPT1	23.2943	0.425714	0.423518	1.00518	0.314808	0.99342
GFRA1	12.2659	-0.644484	0.54031	-1.1928	0.232946	0.99342
GFUS	76.965	-0.340989	0.298334	-1.14298	0.253049	0.99342
GGA2	9.08024	0.730206	0.651068	1.12155	0.262054	0.99342
GGCT	166.04	-0.0258855	0.196536	-0.131709	0.895215	0.99342
GGCX	26.7812	0.274381	0.395219	0.69425	0.487525	0.99342
GGH	29.936	-0.474704	0.382793	-1.24011	0.214936	0.99342
GGNBP2	10.6569	-0.468659	0.566618	-0.827117	0.408171	0.99342
GGPS1	50.6244	0.209309	0.305642	0.684818	0.493459	0.99342
GHITM	283.768	0.192555	0.193029	0.997545	0.3185	0.99342
GID8	15.3015	-0.369278	0.495949	-0.744589	0.45652	0.99342
GIGYF2	16.1424	0.638348	0.564663	1.13049	0.258268	0.99342
GIHCG	54.4758	0.0203135	0.29474	0.0689199	0.945053	0.99342
GINM1	7.76009	-0.552359	0.699468	-0.789685	0.429712	0.99342
GINS1	11.5655	0.323455	0.595016	0.543608	0.586711	0.99342
GINS2	43.8056	-0.112324	0.335947	-0.334349	0.738116	0.99342
GINS3	10.3631	-0.0373921	0.639003	-0.0585163	0.953337	0.99342
GINS4	7.65263	-0.45477	0.700439	-0.649265	0.516167	0.99342
GIPC1	8.28045	0.553873	0.783288	0.707113	0.479496	0.99342
GJC1	11.037	0.24953	0.578426	0.431396	0.666181	0.99342
GLA	36.254	0.391182	0.336499	1.16251	0.245029	0.99342
GLB1	44.4421	0.676801	0.311331	2.17389	0.0297133	0.714284
GLE1	27.1193	0.174506	0.416154	0.41933	0.674975	0.99342
GLG1	95.3169	0.0864319	0.270903	0.319052	0.749687	0.99342
GLIPR1	11.4051	-0.959557	0.606019	-1.58338	0.113335	0.99342
GLO1	88.012	0.221237	0.244156	0.906132	0.364866	0.99342
GLOD4	56.142	0.146642	0.305061	0.480695	0.630733	0.99342
GLRX	25.9438	0.284291	0.458209	0.620439	0.534969	0.99342
GLRX2	13.4129	-0.455675	0.583602	-0.780797	0.434922	0.99342
GLRX3	56.0457	0.00202127	0.320965	0.00629746	0.994975	0.998994
GLS	62.1093	0.393937	0.268202	1.46881	0.141885	0.99342
GLT8D1	15.8276	-0.515786	0.515292	-1.00096	0.316848	0.99342
GLTP	20.6617	-0.139593	0.446419	-0.312696	0.754512	0.99342
GLUD1	70.7511	0.345858	0.286273	1.20814	0.226994	0.99342
GLYR1	11.7856	-0.00733578	0.547604	-0.0133961	0.989312	0.998994
GM2A	8.85053	0.154579	0.677014	0.228325	0.819393	0.99342
GMFB	17.5874	-0.134069	0.462493	-0.289884	0.771905	0.99342
GMNN	84.3721	-0.266296	0.255753	-1.04122	0.297772	0.99342
GMPPA	10.0048	-0.341057	0.650762	-0.524089	0.600217	0.99342
GMPPB	20.1204	0.246935	0.476894	0.517799	0.604599	0.99342
GMPR2	19.6574	-0.38759	0.431496	-0.898247	0.369054	0.99342
GMPS	14.9181	0.466961	0.534696	0.87332	0.382488	0.99342
GNA13	8.28277	-0.221396	0.706261	-0.313477	0.753919	0.99342
GNAI2	22.8478	0.482307	0.43743	1.10259	0.270204	0.99342
GNAI3	153.959	0.0231541	0.210389	0.110054	0.912367	0.99342
GNAQ	11.0305	0.904954	0.621016	1.45722	0.145057	0.99342
GNAS	141.989	0.366364	0.210246	1.74255	0.0814128	0.959397
GNB1	75.5916	0.148274	0.272293	0.544539	0.586071	0.99342
GNB5	7.38073	0.463654	0.753365	0.615444	0.538262	0.99342
GNG11	351.615	0.0203132	0.220383	0.0921723	0.926561	0.99342
GNG12	55.494	0.308202	0.291386	1.05771	0.290188	0.99342
GNG5	309.664	-0.045937	0.179802	-0.255487	0.798347	0.99342
GNL2	77.0937	-0.0974584	0.257272	-0.378815	0.704825	0.99342
GNL3	69.1583	0.081845	0.276402	0.296109	0.767147	0.99342
GNL3L	30.8248	-0.0289005	0.391729	-0.0737768	0.941188	0.99342
GNPAT	16.9732	-0.215623	0.523709	-0.411723	0.680543	0.99342
GNPDA1	35.2015	1.60043	0.358454	4.4648	8.01432e-06	0.00187505
GNPDA2	22.0327	-0.308861	0.423233	-0.729766	0.465533	0.99342
GNPNAT1	28.0193	0.181691	0.435045	0.417637	0.676212	0.99342
GNPTAB	7.46298	1.01596	0.752687	1.34978	0.177088	0.99342
GNPTG	9.22001	-0.612302	0.639317	-0.957743	0.338192	0.99342
GNS	14.6651	0.905822	0.529787	1.70979	0.0873055	0.977833
GOLGA2	9.49755	1.49882	0.71359	2.10039	0.0356944	0.78741
GOLGA3	22.747	0.363177	0.468476	0.77523	0.438204	0.99342
GOLGA4	10.6295	0.160334	0.641677	0.249868	0.80269	0.99342
GOLGB1	13.8959	0.314622	0.570342	0.551638	0.581196	0.99342
GOLIM4	238.849	-0.297428	0.23542	-1.26339	0.206448	0.99342
GOLM1	16.2434	0.736329	0.537706	1.36939	0.170877	0.99342
GOLM2	13.3884	-0.32178	0.519281	-0.619664	0.535479	0.99342
GOLPH3	13.8879	0.790574	0.567117	1.39402	0.163311	0.99342
GOLPH3L	19.6278	-0.125433	0.434522	-0.288669	0.772835	0.99342
GOLT1B	72.8782	0.16328	0.267237	0.610994	0.541204	0.99342
GON4L	13.0737	0.646278	0.548121	1.17908	0.238367	0.99342
GON7	22.4976	0.581573	0.422518	1.37645	0.168684	0.99342
GORAB	11.0192	0.0304507	0.630181	0.0483207	0.961461	0.995391
GORASP2	19.2966	0.46383	0.445248	1.04174	0.297535	0.99342
GOSR1	36.0564	0.35928	0.342211	1.04988	0.293775	0.99342
GOSR2	50.0511	0.205622	0.311889	0.659279	0.509717	0.99342
GOT1	71.1312	0.111885	0.274718	0.407271	0.683809	0.99342
GOT2	17.6406	0.188565	0.481837	0.391345	0.695542	0.99342
GPAA1	22.9799	-0.655374	0.446525	-1.46772	0.14218	0.99342
GPATCH11	8.17065	0.111593	0.703687	0.158583	0.873998	0.99342
GPATCH2	10.1492	-1.42771	0.637336	-2.24012	0.0250833	0.673316
GPATCH2L	8.07795	0.519031	0.70441	0.736831	0.461225	0.99342
GPATCH4	47.3495	-0.327805	0.328877	-0.99674	0.318891	0.99342
GPATCH8	9.53407	0.0835557	0.613893	0.136108	0.891736	0.99342
GPBP1	8.23352	-0.0926195	0.657773	-0.140808	0.888022	0.99342
GPBP1L1	29.0435	-0.0623876	0.374645	-0.166524	0.867744	0.99342
GPI	305.187	0.000983004	0.195588	0.0050259	0.99599	0.998994
GPN1	45.0414	-0.0840059	0.318774	-0.263528	0.792144	0.99342
GPN3	16.5117	-0.184141	0.504608	-0.364919	0.715172	0.99342
GPR107	18.6192	-0.245885	0.508433	-0.483615	0.628659	0.99342
GPR15	10.694	0.2361	0.587835	0.401644	0.687946	0.99342
GPR162	31.751	-0.00579589	0.377697	-0.0153453	0.987757	0.998994
GPR180	7.347	-0.302871	0.744844	-0.406623	0.684285	0.99342
GPS1	12.9073	-1.34428	0.627226	-2.14321	0.0320961	0.747479
GPS2	20.7295	0.0647237	0.453015	0.142873	0.88639	0.99342
GPX1	61.5748	-0.282972	0.303402	-0.932664	0.350994	0.99342
GPX3	11.2328	-0.267637	0.606299	-0.441427	0.658904	0.99342
GPX4	142.658	-0.227092	0.235721	-0.963396	0.335349	0.99342
GPX8	35.2641	0.0198625	0.381869	0.052014	0.958518	0.995252
GRB10	8.37143	0.0728733	0.67937	0.107266	0.914578	0.99342
GRB2	32.8966	-0.308805	0.39107	-0.789641	0.429737	0.99342
GRHPR	14.5619	-0.358538	0.514193	-0.697282	0.485626	0.99342
GRN	18.6948	0.131912	0.490166	0.269116	0.78784	0.99342
GRPEL1	139.774	0.118928	0.205265	0.579385	0.562329	0.99342
GRSF1	24.9893	0.710894	0.403597	1.7614	0.0781712	0.959376
GSDMD	9.18901	0.536786	0.636445	0.843413	0.398997	0.99342
GSDME	7.87737	1.11409	0.766884	1.45275	0.146292	0.99342
GSKIP	11.8008	0.90498	0.577265	1.5677	0.116951	0.99342
GSPT1	17.5927	0.0223677	0.470501	0.0475403	0.962083	0.995391
GSR	16.7935	0.884307	0.486651	1.81713	0.0691978	0.936599
GSS	32.9441	0.281757	0.368811	0.763961	0.444891	0.99342
GSTCD	9.54304	-0.454453	0.696242	-0.652723	0.513935	0.99342
GSTK1	102.787	-0.00777507	0.235083	-0.0330737	0.973616	0.99743
GSTM1	8.0809	-0.199843	0.688909	-0.290086	0.771751	0.99342
GSTM3	10.6928	0.70149	0.600306	1.16855	0.242584	0.99342
GSTO1	43.2587	-0.548505	0.367949	-1.49071	0.136037	0.99342
GSTP1	406.158	-0.133422	0.179313	-0.744074	0.456832	0.99342
GSTT1	28.4908	0.0356418	0.376889	0.0945685	0.924658	0.99342
GSTZ1	13.4989	0.785874	0.559015	1.40582	0.159778	0.99342
GTF2A2	255.329	-0.0272841	0.1754	-0.155554	0.876384	0.99342
GTF2B	32.262	-0.186563	0.368533	-0.506233	0.612693	0.99342
GTF2E1	8.1326	-0.0315285	0.659552	-0.0478029	0.961873	0.995391
GTF2F1	8.17755	0.0527107	0.669796	0.0786965	0.937274	0.99342
GTF2F2	16.7745	-0.359914	0.533232	-0.674967	0.499697	0.99342
GTF2H1	20.5651	0.232113	0.435481	0.533003	0.594032	0.99342
GTF2H3	11.9031	-0.322498	0.561976	-0.573865	0.566059	0.99342
GTF2H5	129.322	-0.129381	0.221461	-0.584217	0.559074	0.99342
GTF3A	30.6068	-0.0496278	0.380808	-0.130322	0.896311	0.99342
GTF3C2	19.7617	0.0453609	0.47482	0.0955328	0.923892	0.99342
GTF3C3	24.2497	-0.0532296	0.419405	-0.126917	0.899006	0.99342
GTF3C4	9.32131	0.244068	0.674277	0.36197	0.717374	0.99342
GTF3C5	7.42505	-1.14756	0.754328	-1.5213	0.128184	0.99342
GTF3C6	47.3975	-0.27005	0.318945	-0.846699	0.397163	0.99342
GTPBP10	19.6101	-0.16661	0.455556	-0.36573	0.714567	0.99342
GTPBP4	74.1476	0.149535	0.264485	0.565379	0.571816	0.99342
GTPBP8	13.0027	-0.731284	0.534115	-1.36915	0.170952	0.99342
GTSE1	13.1984	-0.589262	0.574724	-1.02529	0.305224	0.99342
GUCD1	25.3655	0.132289	0.409005	0.32344	0.746362	0.99342
GUCY1B1	7.38739	0.773438	0.709792	1.08967	0.275859	0.99342
GUK1	200.896	-0.355274	0.238382	-1.49036	0.13613	0.99342
GUSB	12.4512	0.167962	0.590097	0.284635	0.775924	0.99342
GYG1	22.4069	-0.057147	0.418086	-0.136687	0.891278	0.99342
GYPC	21.0416	-0.466569	0.461667	-1.01062	0.312199	0.99342
H1-2	26.8198	-0.750671	0.448793	-1.67265	0.0943971	0.99342
H1-3	13.8534	0.153045	0.635761	0.240727	0.809767	0.99342
H2AX	7.50322	-0.396295	0.700727	-0.565549	0.5717	0.99342
H2AZ1	1470.52	-0.222939	0.152803	-1.459	0.144566	0.99342
H2AZ2	110.629	-0.299727	0.227638	-1.31669	0.187944	0.99342
H2BC12	12.0707	-0.443435	0.603502	-0.73477	0.462479	0.99342
H3-3B	1567.52	-0.21674	0.155763	-1.39147	0.164082	0.99342
H4C3	202.759	0.0910466	0.412883	0.220514	0.825471	0.99342
H6PD	18.5223	0.396736	0.470786	0.842712	0.39939	0.99342
HACD2	7.76335	0.052384	0.700362	0.0747955	0.940377	0.99342
HACD3	77.0486	0.000884442	0.244182	0.00362206	0.99711	0.998994
HACL1	10.588	-0.0646299	0.629611	-0.102651	0.91824	0.99342
HADH	39.2415	0.242706	0.365528	0.663986	0.506699	0.99342
HADHA	160.204	-0.010983	0.195916	-0.0560597	0.955294	0.994428
HADHB	80.7157	-0.0989489	0.251304	-0.393742	0.693772	0.99342
HARS1	25.4918	-0.0686524	0.392782	-0.174785	0.861249	0.99342
HARS2	25.2667	0.707067	0.405195	1.745	0.0809844	0.959397
HAT1	115.579	-0.0201002	0.224318	-0.0896058	0.9286	0.99342
HAUS1	54.3604	0.205426	0.317012	0.648009	0.516979	0.99342
HAUS2	22.6113	-0.292055	0.443428	-0.658632	0.510132	0.99342
HAUS6	12.6065	0.905531	0.599042	1.51163	0.130627	0.99342
HAUS7	10.2629	-0.157013	0.623479	-0.251834	0.801169	0.99342
HAUS8	41.2883	-0.390097	0.331757	-1.17585	0.239654	0.99342
HAVCR1	10.0372	0.465534	0.603997	0.770756	0.440852	0.99342
HAX1	205.152	-0.1101	0.209486	-0.525573	0.599185	0.99342
HBS1L	61.9272	0.0637052	0.308287	0.206642	0.836289	0.99342
HCCS	11.5271	-0.113453	0.606067	-0.187196	0.851507	0.99342
HCFC1	9.51058	0.495854	0.659168	0.752242	0.451906	0.99342
HCFC1R1	26.9855	0.432679	0.394979	1.09545	0.27332	0.99342
HDAC1	71.9184	-0.144136	0.284766	-0.506155	0.612748	0.99342
HDAC2	13.2611	-0.0506891	0.532934	-0.0951131	0.924225	0.99342
HDAC3	11.7582	0.732454	0.568803	1.28771	0.197847	0.99342
HDAC7	8.73914	0.473793	0.68928	0.687374	0.491847	0.99342
HDAC8	15.8072	0.460467	0.503288	0.914917	0.360235	0.99342
HDDC2	87.269	-0.166592	0.269883	-0.617277	0.537052	0.99342
HDGF	118.71	-0.949461	0.628745	-1.51009	0.131021	0.99342
HDGFL3	19.0083	-0.0776829	0.481345	-0.161387	0.871788	0.99342
HDHD2	14.4789	-0.421941	0.523598	-0.805849	0.42033	0.99342
HDLBP	97.5634	0.663484	0.238661	2.78003	0.00543535	0.279688
HECTD3	8.57532	0.946375	0.711357	1.33038	0.183393	0.99342
HELLS	10.3523	-0.119253	0.621798	-0.191788	0.847908	0.99342
HELZ	7.64398	0.227236	0.675243	0.336525	0.736475	0.99342
HEMK1	7.79494	-0.642171	0.685805	-0.936375	0.34908	0.99342
HERC4	14.8433	0.0839353	0.501543	0.167354	0.867091	0.99342
HERPUD1	9.86725	0.224758	0.619408	0.36286	0.71671	0.99342
HERPUD2	29.0833	-0.0889792	0.403148	-0.220711	0.825318	0.99342
HEXA	31.6164	0.633659	0.359805	1.76112	0.0782187	0.959376
HGD	15.5011	0.349166	0.505691	0.690474	0.489896	0.99342
HHAT	7.31177	1.09536	0.731145	1.49815	0.134095	0.99342
HIBADH	11.8598	0.0430421	0.595871	0.072234	0.942416	0.99342
HIBCH	22.3958	0.220653	0.41865	0.527058	0.598153	0.99342
HIF1AN	19.1281	-0.392105	0.472347	-0.830121	0.40647	0.99342
HIGD1A	243.695	0.0190578	0.179423	0.106217	0.91541	0.99342
HIGD2A	271.026	0.346413	0.185499	1.86747	0.0618364	0.917863
HIKESHI	42.7606	-0.301032	0.316207	-0.95201	0.341092	0.99342
HILPDA	35.5018	0.0220234	0.338352	0.0650901	0.948102	0.99342
HINT1	1779	-0.0577348	0.15177	-0.38041	0.703641	0.99342
HINT2	9.04474	0.346719	0.636649	0.544599	0.586029	0.99342
HIPK1	12.3928	-0.227943	0.573856	-0.397213	0.691211	0.99342
HIPK2	40.381	0.0829244	0.321398	0.258011	0.796398	0.99342
HIRIP3	9.92518	-0.0394938	0.663333	-0.0595383	0.952523	0.99342
HJURP	54.311	-0.486972	0.291365	-1.67135	0.094653	0.99342
HK1	25.3698	-1.0963	0.50067	-2.18967	0.0285485	0.707786
HK2	17.0672	0.401956	0.498894	0.805695	0.420419	0.99342
HKDC1	130.573	-0.202646	0.226872	-0.893215	0.371742	0.99342
HLA-A	96.8168	-0.435068	0.317912	-1.36852	0.17115	0.99342
HLA-B	75.2948	-0.127001	0.275845	-0.460407	0.645224	0.99342
HLA-C	37.4879	0.0803008	0.359681	0.223256	0.823336	0.99342
HLA-DPA1	9.73926	0.104528	0.629644	0.166011	0.868148	0.99342
HLA-DRA	25.1248	-0.71579	0.433815	-1.64999	0.0989449	0.99342
HLA-DRB1	8.46655	0.445547	0.683399	0.651957	0.514429	0.99342
HLA-E	24.2702	0.27409	0.418747	0.654548	0.512759	0.99342
HLA-F-AS1	9.72467	-0.109325	0.652642	-0.167512	0.866967	0.99342
HLTF	17.7368	-0.0610185	0.476974	-0.127928	0.898206	0.99342
HM13	37.0535	-0.331337	0.373692	-0.886657	0.375264	0.99342
HMBS	8.42054	-0.590892	0.706796	-0.836014	0.403147	0.99342
HMCES	8.57343	0.158741	0.647679	0.245092	0.806386	0.99342
HMG20A	9.79877	-0.330777	0.594433	-0.556459	0.577897	0.99342
HMGB1	969.982	-0.261435	0.15082	-1.73343	0.0830195	0.959397
HMGB2	91.7916	-0.461012	0.230273	-2.00202	0.0452821	0.857293
HMGB3	130.793	-0.177409	0.241613	-0.734271	0.462784	0.99342
HMGCL	57.7401	0.804661	0.288696	2.78722	0.00531616	0.276185
HMGCR	20.5354	1.25033	0.451431	2.76969	0.00561094	0.284939
HMGCS1	338.704	2.05766	0.186355	11.0416	2.40712e-28	6.50284e-25
HMGN1	66.1971	-0.12868	0.285927	-0.450044	0.652679	0.99342
HMGN2	1110.2	-0.159242	0.18707	-0.851245	0.394633	0.99342
HMGN3	200.928	0.0442498	0.199507	0.221796	0.824472	0.99342
HMGN4	17.76	-0.0416165	0.474357	-0.0877323	0.930089	0.99342
HMGN5	13.3746	0.475107	0.541134	0.877985	0.379952	0.99342
HMGXB4	14.2145	-1.05309	0.562976	-1.87059	0.0614024	0.917124
HMMR	50.3834	-0.579637	0.299713	-1.93398	0.0531159	0.877631
HMOX2	54.0236	-0.0483305	0.297127	-0.162659	0.870787	0.99342
HNF1B	14.1927	-0.0977629	0.479843	-0.203739	0.838557	0.99342
HNRNPA0	68.0539	-0.543608	0.288114	-1.88678	0.0591898	0.905956
HNRNPA1	676.294	-0.323419	0.164239	-1.96919	0.0489309	0.868404
HNRNPA2B1	531.122	-0.318369	0.155228	-2.05098	0.040269	0.825448
HNRNPA3	104.864	-0.154938	0.256669	-0.603648	0.546077	0.99342
HNRNPAB	38.7128	0.147566	0.368677	0.400258	0.688967	0.99342
HNRNPC	556.022	0.0749608	0.161934	0.462909	0.64343	0.99342
HNRNPD	41.7538	-0.253554	0.337942	-0.750288	0.453081	0.99342
HNRNPDL	250.945	-0.561939	0.190746	-2.94601	0.00321898	0.219776
HNRNPF	217.68	0.191545	0.18257	1.04916	0.294104	0.99342
HNRNPH1	844.681	-0.422236	0.221387	-1.90723	0.0564904	0.892602
HNRNPH3	76.9964	-0.334526	0.252447	-1.32513	0.185127	0.99342
HNRNPK	652.439	0.0605013	0.176957	0.341898	0.732428	0.99342
HNRNPL	238.566	-0.176999	0.236542	-0.748278	0.454293	0.99342
HNRNPM	33.9417	-0.195274	0.363922	-0.536584	0.591555	0.99342
HNRNPR	38.8081	0.377538	0.341661	1.10501	0.269156	0.99342
HNRNPU	143.618	-0.419997	0.231825	-1.8117	0.0700326	0.936599
HNRNPUL1	20.6178	0.0577988	0.521381	0.110857	0.91173	0.99342
HNRNPUL2	7.71801	-0.671744	0.682895	-0.983671	0.325277	0.99342
HOGA1	30.5118	0.885178	0.375741	2.35582	0.0184818	0.56318
HOOK3	8.77213	-0.748655	0.670725	-1.11619	0.264342	0.99342
HOTAIRM1	9.19577	-0.496146	0.641119	-0.773875	0.439005	0.99342
HOXA-AS2	7.41229	0.467446	0.685422	0.681983	0.495249	0.99342
HOXA10	19.1812	-0.386178	0.443335	-0.871075	0.383713	0.99342
HOXA3	46.7937	-1.10576	0.308682	-3.58221	0.000340705	0.0391665
HOXB7	22.0689	0.0684795	0.430649	0.159015	0.873657	0.99342
HP1BP3	39.0019	0.0112566	0.332745	0.0338297	0.973013	0.997002
HPCAL1	19.126	0.266124	0.488196	0.545117	0.585673	0.99342
HPF1	7.87916	-0.683523	0.73543	-0.929419	0.352672	0.99342
HPRT1	56.4597	-0.410526	0.280429	-1.46392	0.143216	0.99342
HPS4	7.80827	-0.576872	0.697908	-0.826573	0.408479	0.99342
HRAS	12.4281	-1.51157	0.613152	-2.46524	0.0136921	0.4965
HSBP1	472.916	0.115085	0.187471	0.613881	0.539294	0.99342
HSCB	8.67802	0.307125	0.683679	0.449224	0.65327	0.99342
HSD17B10	25.4089	-0.3955	0.417213	-0.947957	0.343151	0.99342
HSD17B11	38.1538	0.120904	0.321823	0.375686	0.70715	0.99342
HSD17B4	26.5361	0.620639	0.399	1.55549	0.11983	0.99342
HSD17B7	15.4926	1.456	0.511116	2.84867	0.00439022	0.24777
HSDL2	31.8247	-0.0299892	0.367249	-0.0816593	0.934918	0.99342
HSF2	10.55	0.547102	0.619323	0.883388	0.377027	0.99342
HSF2BP	11.7578	0.348525	0.615477	0.566268	0.571212	0.99342
HSP90AA1	371.228	-0.331399	0.212047	-1.56286	0.118086	0.99342
HSP90AB1	1089.97	-0.212336	0.16114	-1.31772	0.187599	0.99342
HSP90B1	145.915	0.0234534	0.203511	0.115244	0.908252	0.99342
HSPA12A	7.47842	0.847382	0.697723	1.2145	0.224558	0.99342
HSPA13	19.1926	-0.770396	0.4874	-1.58062	0.113964	0.99342
HSPA14	30.8225	-0.465852	0.388182	-1.20009	0.230106	0.99342
HSPA1B	45.1134	0.144478	0.367828	0.392787	0.694477	0.99342
HSPA4	184.276	0.090618	0.282944	0.320268	0.748765	0.99342
HSPA4L	11.007	-0.124371	0.592001	-0.210086	0.8336	0.99342
HSPA5	126.175	-0.458962	0.21644	-2.12051	0.0339632	0.770988
HSPA8	1433.53	-0.216368	0.155959	-1.38733	0.16534	0.99342
HSPA9	66.4212	0.247653	0.293571	0.84359	0.398898	0.99342
HSPB1	583.96	-0.684214	0.183991	-3.71874	0.000200219	0.0263849
HSPB11	136.596	-0.215902	0.212415	-1.01641	0.309432	0.99342
HSPBP1	11.1127	-0.688114	0.646017	-1.06516	0.286801	0.99342
HSPD1	1006.23	-0.143302	0.138441	-1.03512	0.300614	0.99342
HSPE1	1095.52	-0.0806248	0.150256	-0.536584	0.591555	0.99342
HSPH1	31.361	0.460546	0.420072	1.09635	0.272926	0.99342
HTATIP2	10.5744	-0.450999	0.610403	-0.738853	0.459996	0.99342
HTATSF1	15.8462	0.0548809	0.489183	0.112189	0.910674	0.99342
HTRA1	10.7465	-0.0211895	0.656904	-0.0322566	0.974267	0.997452
HTT	8.35785	0.529462	0.712798	0.742795	0.457606	0.99342
HUS1	28.785	-0.215797	0.391835	-0.550734	0.581816	0.99342
HUWE1	17.5911	0.13562	0.475276	0.285349	0.775377	0.99342
HYLS1	12.6836	-0.364405	0.535264	-0.680794	0.496002	0.99342
HYOU1	27.503	-0.197132	0.438348	-0.449715	0.652916	0.99342
IAH1	100.646	-0.149599	0.250203	-0.597908	0.549901	0.99342
IARS1	176.168	0.208489	0.212756	0.979942	0.327115	0.99342
IARS2	20.287	0.39335	0.462004	0.8514	0.394547	0.99342
IBTK	17.7895	0.909882	0.50458	1.80325	0.0713494	0.943261
ICAM1	13.9214	0.430338	0.527886	0.815209	0.414953	0.99342
ICAM3	7.51256	0.369307	0.72888	0.506678	0.612381	0.99342
ICE2	14.2598	0.0268746	0.515181	0.0521653	0.958397	0.995252
ICMT	20.7277	0.572973	0.48287	1.1866	0.235386	0.99342
ID1	22.2093	-0.173961	0.423634	-0.410639	0.681337	0.99342
ID2	82.3359	0.601608	0.25407	2.36788	0.0178902	0.557496
ID3	82.4835	-0.361215	0.257681	-1.40179	0.160977	0.99342
IDE	10.9718	0.372826	0.583036	0.639456	0.522527	0.99342
IDH1	88.8412	1.01193	0.256077	3.95166	7.76121e-05	0.0130436
[truncated: 3,404 more rows]

## Sheet: deseq2_ab668_CX
	baseMean	log2FoldChange	lfcSE	stat	pvalue	padj
AAAS	42.1641	-0.25298	0.310049	-0.815936	0.414537	0.779501
AAGAB	52.7993	-0.151095	0.29689	-0.508925	0.610805	0.879788
AAK1	17.4344	-0.294226	0.43209	-0.680937	0.495911	0.828096
AAMDC	54.2193	-0.0968674	0.288021	-0.33632	0.736629	0.927861
AAMP	30.5728	-0.165897	0.335332	-0.494725	0.620794	0.883416
AAR2	31.4362	0.0530714	0.33727	0.157355	0.874965	0.968913
AARS1	41.3617	-0.149932	0.284563	-0.526885	0.598273	0.874332
AASDHPPT	30.7746	-0.0321532	0.336636	-0.0955132	0.923907	0.979842
AATF	15.7235	0.0368525	0.465887	0.0791018	0.936952	0.986341
ABCA1	171.986	0.757443	0.399356	1.89666	0.0578723	0.329888
ABCA11P	8.03918	0.889988	0.661289	1.34584	0.178355	0.5669
ABCB11	7.03111	-0.798549	0.654965	-1.21922	0.222759	0.612411
ABCB7	13.4966	1.16433	0.533133	2.18393	0.0289673	0.229858
ABCC4	6.93563	1.29963	0.710569	1.829	0.0674001	0.353677
ABCD3	10.6907	-0.203908	0.541267	-0.376723	0.706379	0.917954
ABCE1	31.799	-0.806453	0.349004	-2.31073	0.0208479	0.188956
ABCF1	23.8854	-0.0354955	0.380239	-0.0933503	0.925625	0.98111
ABCF2	68.3427	0.0588332	0.244123	0.240998	0.809557	0.948137
ABCF3	31.8839	0.392817	0.334065	1.17587	0.239647	0.6309
ABHD10	9.44537	-0.169756	0.587931	-0.288735	0.772784	0.938377
ABHD14B	7.64043	0.978041	0.694897	1.40746	0.159291	0.539464
ABHD2	6.47256	0.805537	0.715906	1.1252	0.260505	0.656085
ABHD4	7.2883	3.04997	0.829606	3.67641	0.000236536	0.00771265
ABI1	34.4198	0.147384	0.325452	0.452858	0.650651	0.89542
ABI2	8.60229	-1.15256	0.631267	-1.82579	0.0678821	0.354252
ABL2	8.9218	0.279663	0.609295	0.458995	0.646238	0.894752
ABLIM1	10.6354	0.637898	0.554105	1.15122	0.249641	0.641984
ABLIM3	19.7983	0.0071755	0.404752	0.0177281	0.985856	0.996187
ABR	15.6512	-0.613361	0.49806	-1.2315	0.218136	0.60708
ABRACL	147.388	0.51306	0.190096	2.69896	0.00695575	0.0917883
ABRAXAS1	5.9152	0.192218	0.794241	0.242014	0.808769	0.947835
ABRAXAS2	8.98129	0.614068	0.625509	0.981709	0.326243	0.71154
ABT1	8.49489	-0.15833	0.607133	-0.260782	0.79426	0.945067
ACAA2	25.9412	-0.715901	0.356006	-2.01092	0.0443338	0.284372
ACAD9	13.7343	0.398796	0.515065	0.774263	0.438775	0.791202
ACADM	34.2125	0.33083	0.33389	0.990836	0.321766	0.706894
ACADVL	20.6812	0.0406186	0.418135	0.0971423	0.922613	0.979661
ACAP2	9.1379	-0.205448	0.594847	-0.345379	0.729809	0.92594
ACAT1	57.8812	0.465582	0.273906	1.69979	0.0891704	0.405942
ACAT2	92.2126	1.77871	0.234979	7.56964	3.7426e-14	6.29827e-12
ACBD3	12.7721	0.212056	0.490451	0.432369	0.665473	0.902615
ACBD5	6.30455	0.154051	0.708226	0.217516	0.827806	0.953728
ACBD6	7.17573	0.785536	0.666773	1.17812	0.23875	0.629279
ACBD7	8.83616	0.696857	0.641587	1.08615	0.277414	0.677242
ACD	7.80742	-1.19748	0.639223	-1.87333	0.0610227	0.338193
ACLY	100.047	0.299887	0.211613	1.41714	0.156441	0.534037
ACO2	15.1564	0.368476	0.466382	0.790073	0.429485	0.784353
ACOT13	63.2472	0.54	0.271284	1.99054	0.0465318	0.291908
ACOT7	37.3254	-0.0953394	0.315372	-0.302308	0.762417	0.936274
ACOT9	67.026	-0.0165605	0.251556	-0.0658324	0.947511	0.98809
ACOX1	19.8315	0.057813	0.422778	0.136745	0.891232	0.971504
ACP1	306.13	-0.0292226	0.153805	-0.189998	0.849311	0.96069
ACSL3	16.1432	0.655469	0.482811	1.35761	0.174587	0.562642
ACSL4	19.6347	-0.0676203	0.421542	-0.160412	0.872557	0.968634
ACTB	3660.54	-0.714806	0.17543	-4.0746	4.60928e-05	0.00203046
ACTG1	2101.51	-0.351248	0.123476	-2.84466	0.00444592	0.0681214
ACTL6A	103.424	0.039485	0.209468	0.188501	0.850484	0.961186
ACTN1	16.2849	-0.0364195	0.450404	-0.0808597	0.935554	0.986341
ACTN4	40.0621	-1.05839	0.399672	-2.64816	0.00809312	0.0999709
ACTR10	36.8065	0.676156	0.318779	2.12108	0.0339151	0.249631
ACTR1A	61.7537	0.336756	0.249403	1.35025	0.176936	0.565073
ACTR1B	12.4748	-0.432427	0.500407	-0.864151	0.387505	0.75829
ACTR2	66.9058	-0.359147	0.238846	-1.50368	0.132664	0.491299
ACTR3	43.7624	0.10918	0.311765	0.350199	0.72619	0.925438
ACTR3C	7.61945	2.73131	0.852145	3.20521	0.00134963	0.0273163
ACTR6	15.1927	0.24486	0.461831	0.530193	0.595978	0.873573
ACVR2A	7.57102	-0.312116	0.670009	-0.465839	0.641331	0.892158
ACYP1	30.48	-0.184148	0.339096	-0.543055	0.587092	0.869796
ACYP2	8.58251	0.126371	0.623265	0.202756	0.839326	0.958154
ADAL	9.85821	0.0826282	0.629115	0.13134	0.895506	0.971613
ADAM10	152.442	0.294613	0.219199	1.34404	0.178935	0.5669
ADAM19	75.5966	-1.57126	0.477733	-3.289	0.00100544	0.0213603
ADAM9	20.436	1.14221	0.428184	2.66757	0.00764028	0.0973151
ADAMTS1	8.43278	1.12912	0.655583	1.72231	0.0850131	0.397389
ADAR	33.4162	-0.0228568	0.318417	-0.0717826	0.942775	0.98809
ADAT1	7.53858	0.0942534	0.67126	0.140413	0.888334	0.971279
ADD1	17.1619	-0.111792	0.438506	-0.254938	0.798771	0.946233
ADD3	8.55078	1.48421	0.666634	2.22643	0.0259857	0.216523
ADGRE5	9.39793	-0.952398	0.608788	-1.56442	0.11772	0.469866
ADGRG1	13.4423	-0.483679	0.493211	-0.980674	0.326754	0.711848
ADGRL2	8.99145	0.106312	0.592817	0.179333	0.857676	0.96386
ADH5	105.793	0.335468	0.214386	1.56479	0.117633	0.469866
ADI1	21.2524	-0.709886	0.42636	-1.66499	0.0959145	0.422518
ADIPOR1	23.7715	-0.10176	0.396892	-0.256392	0.797648	0.946233
ADIPOR2	8.76205	-0.605131	0.599882	-1.00875	0.313094	0.702226
ADK	67.5197	-0.194902	0.264545	-0.736746	0.461277	0.807748
ADM	9.59559	-0.485795	0.555022	-0.875271	0.381426	0.756163
ADNP	58.9986	0.326081	0.296133	1.10113	0.27084	0.667738
ADPGK	7.74558	0.169784	0.614244	0.276411	0.782232	0.941257
ADPRS	10.7641	-0.637765	0.558091	-1.14276	0.253138	0.646836
ADRM1	80.7241	-1.25591	0.313141	-4.01068	6.05432e-05	0.00250212
ADSL	96.3288	-0.206762	0.217736	-0.949598	0.342316	0.725084
ADSS2	13.9891	0.394902	0.480821	0.821309	0.41147	0.776905
AEBP2	17.9719	0.863027	0.454507	1.89882	0.0575881	0.329498
AEN	15.3987	-0.592037	0.463963	-1.27604	0.20194	0.592722
AFDN	19.0408	-0.15916	0.446873	-0.356165	0.721717	0.92393
AFF1	8.12987	1.22549	0.651185	1.88194	0.0598439	0.33507
AFF4	10.6613	0.325729	0.545497	0.597124	0.550425	0.853414
AFG3L2	6.75991	-0.176123	0.716236	-0.245901	0.805759	0.947263
AFMID	43.5763	0.108611	0.314932	0.344871	0.730191	0.926228
AFTPH	6.76804	0.431185	0.674895	0.638893	0.522893	0.837787
AGA	15.1001	0.632987	0.486428	1.3013	0.193157	0.584743
AGAP3	6.45613	-0.763895	0.68134	-1.12117	0.262218	0.658401
AGFG1	8.20097	0.230093	0.643965	0.357307	0.720862	0.92393
AGK	16.5315	0.0816874	0.453728	0.180036	0.857124	0.963805
AGO1	17.6295	0.363024	0.474242	0.765483	0.443984	0.794672
AGO2	15.5399	-0.10176	0.500821	-0.203187	0.838989	0.958119
AGO3	9.21279	-0.999167	0.621268	-1.60827	0.107776	0.449016
AGPAT1	10.1716	0.351302	0.556572	0.631188	0.527918	0.840097
AGPAT2	9.07181	-0.783178	0.629243	-1.24463	0.213266	0.602394
AGPAT3	9.00296	0.180393	0.611075	0.295207	0.767836	0.937412
AGPAT4	11.4501	0.783552	0.533158	1.46964	0.141658	0.507679
AGPAT5	6.07838	0.382441	0.695203	0.550114	0.582241	0.86771
AGPS	16.9422	-0.179252	0.438489	-0.408796	0.68269	0.908754
AGRN	9.90716	-0.54977	0.585047	-0.939702	0.347371	0.72843
AGTRAP	35.6304	0.18858	0.321174	0.587157	0.557098	0.856895
AHCY	135.521	0.249336	0.216991	1.14906	0.25053	0.642796
AHCYL1	32.4129	0.847923	0.34481	2.4591	0.0139285	0.14397
AHI1	6.11108	-0.33551	0.731623	-0.458583	0.646533	0.894752
AHNAK	49.5441	0.437189	0.275505	1.58686	0.112544	0.459622
AHR	7.73068	0.736791	0.658773	1.11843	0.263383	0.660468
AHSA1	13.3102	-0.327047	0.487302	-0.671139	0.502132	0.828497
AIDA	22.8962	0.0596814	0.409882	0.145606	0.884232	0.971279
AIFM1	26.979	0.655452	0.391234	1.67535	0.0938664	0.417651
AIFM2	8.36656	0.452706	0.667157	0.678561	0.497416	0.828096
AIG1	96.0288	1.10372	0.22755	4.85047	1.23172e-06	8.10902e-05
AIMP1	92.0055	-0.294964	0.231094	-1.27638	0.201821	0.5927
AIMP2	13.8062	-0.0276633	0.525915	-0.0526003	0.95805	0.989088
AIP	14.0048	-0.358043	0.521589	-0.686446	0.492432	0.82707
AJUBA	14.2944	0.206163	0.484918	0.425149	0.670728	0.904689
AK1	19.058	0.594653	0.433061	1.37314	0.169709	0.557111
AK2	80.4237	-0.124005	0.232314	-0.533783	0.593492	0.873187
AK4	46.9999	0.0850417	0.284296	0.299131	0.76484	0.937107
AK6	59.0835	0.197885	0.262537	0.753741	0.451004	0.799872
AKAP13	7.16699	-1.03445	0.692029	-1.49481	0.134964	0.495447
AKAP9	18.7365	-0.436656	0.414757	-1.0528	0.292433	0.68615
AKIP1	12.2292	-0.681571	0.529331	-1.28761	0.197882	0.587801
AKIRIN1	6.80659	0.264214	0.697474	0.378816	0.704825	0.917954
AKR1A1	162.444	-0.230637	0.196427	-1.17416	0.240331	0.630947
AKR1B1	935.118	1.70297	0.134187	12.6911	6.62785e-37	5.90238e-34
AKR1B10	6.56029	2.19755	0.825865	2.6609	0.0077931	0.0982915
AKR1C3	13.3349	1.95887	0.555606	3.52564	0.000422461	0.011199
AKT2	8.69993	0.405257	0.613061	0.661039	0.508587	0.833124
AKT3	6.49505	-0.111086	0.709711	-0.156522	0.875621	0.968913
ALAS1	36.9504	-0.0206726	0.311829	-0.0662947	0.947143	0.98809
ALCAM	30.3354	0.516312	0.340355	1.51698	0.129271	0.48739
ALDH16A1	21.8053	-0.537544	0.400096	-1.34354	0.179098	0.5669
ALDH18A1	28.813	0.064775	0.359383	0.180239	0.856965	0.963805
ALDH1A1	104.89	1.92523	0.254067	7.57763	3.51924e-14	6.27509e-12
ALDH1B1	27.3391	-0.266872	0.367597	-0.725989	0.467845	0.812148
ALDH6A1	7.33934	0.205206	0.658431	0.31166	0.755299	0.933918
ALDH7A1	20.909	-0.16455	0.426904	-0.38545	0.699904	0.916931
ALDH9A1	33.6092	-0.536993	0.318002	-1.68865	0.0912869	0.411821
ALG13	16.3268	0.206254	0.493575	0.417877	0.676037	0.906547
ALG14	46.0355	-0.291902	0.291224	-1.00233	0.316185	0.702984
ALG3	35.182	-0.0777526	0.328732	-0.236523	0.813027	0.948737
ALG5	43.0312	-0.170468	0.287908	-0.59209	0.55379	0.854204
ALG6	7.88624	-0.0312271	0.635466	-0.0491405	0.960807	0.989428
ALG8	60.9631	0.246999	0.271163	0.910886	0.362356	0.741082
ALKBH2	11.1817	-0.643337	0.538068	-1.19564	0.231836	0.622782
ALKBH5	15.3594	-0.0612333	0.529508	-0.115642	0.907936	0.974811
ALKBH7	12.2192	0.758279	0.559649	1.35492	0.175443	0.563534
ALOX5AP	5.91617	-1.35951	0.763718	-1.78012	0.0750559	0.377865
ALPK2	7.44812	0.352101	0.654892	0.537648	0.59082	0.871801
ALS2	8.73819	0.798294	0.611932	1.30455	0.192047	0.58398
ALYREF	117.32	-1.07418	0.268225	-4.00478	6.20754e-05	0.00254722
AMD1	30.5872	0.216388	0.392117	0.551846	0.581054	0.86771
AMFR	85.8181	-0.378302	0.248617	-1.52163	0.128102	0.485114
AMIGO2	25.0018	-0.516359	0.400149	-1.29042	0.196906	0.587801
AMMECR1	8.58678	1.22559	0.664193	1.84523	0.0650035	0.348644
AMOTL1	8.27095	-0.786318	0.644786	-1.2195	0.222653	0.612411
AMOTL2	11.5596	1.18443	0.557879	2.12309	0.033746	0.249288
AMPD2	15.2695	0.748941	0.473427	1.58196	0.113659	0.462277
AMZ2	59.4901	-0.0458958	0.254413	-0.180399	0.856839	0.963805
AMZ2P1	13.3678	-0.177395	0.527366	-0.336379	0.736585	0.927861
ANAPC1	6.90747	-0.411061	0.65245	-0.630026	0.528678	0.840097
ANAPC10	20.1863	-0.293619	0.412174	-0.712367	0.476238	0.817067
ANAPC11	243.194	0.0581668	0.167641	0.346973	0.728612	0.92594
ANAPC13	42.1683	0.603555	0.298321	2.02317	0.0430553	0.281869
ANAPC15	73.1504	0.363114	0.258285	1.40586	0.159764	0.540762
ANAPC16	216.942	0.21465	0.178341	1.20359	0.228747	0.619261
ANAPC5	72.2622	-0.208106	0.256433	-0.811542	0.417055	0.782027
ANAPC7	12.1701	-0.191819	0.53946	-0.355576	0.722158	0.92393
ANGPTL4	8.97457	-2.49994	0.692238	-3.61139	0.000304566	0.00930946
ANKIB1	10.0188	-0.369415	0.571675	-0.646198	0.518151	0.836016
ANKMY2	17.9132	0.730332	0.441251	1.65514	0.0978967	0.425925
ANKRA2	6.12693	0.627461	0.726788	0.863334	0.387954	0.75829
ANKRD1	36.9912	-0.520672	0.322046	-1.61676	0.10593	0.44389
ANKRD10	7.83585	0.519949	0.671084	0.774791	0.438463	0.791202
ANKRD11	10.2925	-1.01142	0.558	-1.81257	0.0698975	0.362246
ANKRD12	11.2855	1.15446	0.554535	2.08185	0.0373566	0.26272
ANKRD13A	8.69411	-1.2851	0.661508	-1.94269	0.0520537	0.309959
ANKRD17	11.993	-0.288621	0.538695	-0.535777	0.592113	0.872656
ANKRD28	11.652	-0.565135	0.508133	-1.11218	0.266061	0.662743
ANKRD33B	7.0336	3.1377	0.903365	3.47335	0.000514003	0.0130894
ANKRD39	14.3082	-0.512431	0.485617	-1.05522	0.291327	0.68615
ANKRD40	61.4277	0.149957	0.272955	0.549383	0.582743	0.868028
ANKRD52	13.6122	-0.843451	0.505236	-1.66942	0.0950343	0.420274
ANKS3	7.392	-0.551167	0.756516	-0.72856	0.466271	0.810395
ANLN	66.6016	-0.636039	0.250281	-2.5413	0.0110441	0.123674
ANP32A	17.6262	0.0486018	0.463769	0.104797	0.916536	0.978359
ANP32B	45.6281	-0.356987	0.285342	-1.25109	0.210903	0.599967
ANP32E	185.835	0.187371	0.381752	0.490819	0.623555	0.88545
ANXA1	771.012	-0.139912	0.130952	-1.06842	0.28533	0.683037
ANXA11	22.2598	0.0141094	0.386681	0.0364886	0.970893	0.99192
ANXA2	3457.53	0.0410575	0.124925	0.328657	0.742415	0.931266
ANXA2R	6.40575	1.11175	0.730292	1.52233	0.127925	0.485114
ANXA3	28.3678	0.317431	0.367812	0.863025	0.388124	0.75829
ANXA4	219.935	1.91476	0.18403	10.4046	2.36198e-25	1.57229e-22
ANXA5	456.173	0.243367	0.151077	1.61089	0.107204	0.44805
ANXA6	112.245	0.209455	0.206099	1.01629	0.309493	0.699346
ANXA7	211.446	0.00515155	0.164523	0.0313121	0.975021	0.993609
AOPEP	10.8459	0.0634761	0.557576	0.113843	0.909362	0.975229
AP1G1	64.5973	-0.0164492	0.284217	-0.0578756	0.953848	0.988123
AP1M1	11.3645	-1.27478	0.575831	-2.21381	0.0268416	0.221581
AP1M2	39.6144	1.90784	0.334594	5.70194	1.18451e-08	1.24303e-06
AP1S2	24.2019	-0.450132	0.396778	-1.13447	0.256598	0.651112
AP1S3	14.3341	1.78356	0.524791	3.39862	0.000677274	0.0162187
AP2B1	25.7231	-0.277143	0.379337	-0.730597	0.465025	0.809654
AP2M1	174.887	-0.123238	0.180939	-0.681105	0.495805	0.828096
AP2S1	109.187	-0.750526	0.259762	-2.88928	0.00386127	0.0607161
AP3B1	6.52079	1.07179	0.68561	1.56327	0.117989	0.469995
AP3D1	13.4586	-0.193353	0.486046	-0.397809	0.690771	0.912147
AP3M1	32.8865	-0.344166	0.325392	-1.0577	0.290194	0.68615
AP3M2	6.90069	-0.0947267	0.657246	-0.144127	0.885401	0.971279
AP3S1	53.4302	-0.167751	0.266459	-0.629557	0.528984	0.840097
AP4B1	10.0137	-0.346908	0.60436	-0.574009	0.565961	0.861027
AP5M1	8.46966	1.16859	0.637676	1.83257	0.0668667	0.352582
APBB1IP	8.83238	1.0097	0.652916	1.54645	0.121997	0.475661
APCDD1L-DT	12.8447	-0.41077	0.526187	-0.780654	0.435006	0.789279
APEH	23.435	-0.392664	0.394593	-0.99511	0.319683	0.704643
APEX1	98.8668	0.193507	0.223647	0.865231	0.386912	0.75829
APEX2	28.5141	-0.293264	0.350133	-0.837579	0.402267	0.76898
APH1A	14.4116	0.0421108	0.466679	0.0902351	0.9281	0.982134
APH1B	7.08517	0.259591	0.65892	0.393964	0.693607	0.914079
API5	36.0648	-0.254158	0.329844	-0.770542	0.440978	0.79265
APIP	29.5363	-0.0169871	0.330871	-0.0513406	0.959054	0.989373
APLP2	27.3615	0.560645	0.370339	1.51387	0.13006	0.487397
APMAP	14.8907	-0.787053	0.483785	-1.62687	0.103766	0.439775
APOBEC3B	18.8847	0.910619	0.437523	2.0813	0.0374061	0.26272
APOBEC3C	140.883	0.783807	0.21453	3.6536	0.000258592	0.00821786
APOL1	207.52	1.16729	0.190702	6.12104	9.2966e-10	1.13665e-07
APOL2	558.506	1.07867	0.220237	4.89778	9.69245e-07	6.67442e-05
APOL6	13.8685	0.185956	0.498458	0.373063	0.709102	0.919331
APOO	33.6527	-0.449335	0.336683	-1.33459	0.18201	0.570738
APOOL	6.62326	0.390194	0.698371	0.55872	0.576353	0.865767
APP	38.9187	0.151208	0.310081	0.487642	0.625803	0.886397
APPL1	15.1187	0.0551214	0.453561	0.12153	0.903271	0.974185
APRT	57.5149	-0.302803	0.326766	-0.926667	0.3541	0.733221
APTR	6.19812	0.416142	0.732569	0.568059	0.569995	0.861969
APTX	47.4079	-0.275756	0.272504	-1.01193	0.311571	0.701737
AQR	10.035	0.599863	0.57372	1.04557	0.295761	0.68892
ARAF	8.6176	0.195178	0.632252	0.308702	0.757548	0.933918
ARCN1	16.2957	0.132757	0.439752	0.301892	0.762735	0.936274
ARF1	74.0878	-0.212735	0.264852	-0.803223	0.421846	0.782803
ARF3	15.2786	0.231783	0.494035	0.469163	0.638953	0.890639
ARF4	302.966	-0.0414491	0.159534	-0.259813	0.795008	0.945166
ARF5	48.9562	0.00359884	0.276163	0.0130316	0.989603	0.997313
ARF6	111.793	-0.32152	0.241135	-1.33336	0.182413	0.57097
ARFGAP1	10.9356	-0.603378	0.593051	-1.01741	0.308957	0.699267
ARFGAP2	23.8613	0.401887	0.382794	1.04988	0.293775	0.686535
ARFGAP3	37.5827	-0.221209	0.31854	-0.694448	0.487401	0.823382
ARFGEF1	9.48452	0.784928	0.615378	1.27552	0.202125	0.592722
ARFGEF2	6.36405	-0.5272	0.707128	-0.745551	0.455939	0.803646
ARFIP1	11.153	0.222808	0.583508	0.381842	0.702579	0.917954
ARFIP2	9.90188	-0.339248	0.570372	-0.594785	0.551987	0.853922
ARGLU1	53.9554	-0.105268	0.296365	-0.355198	0.722441	0.92393
ARHGAP1	89.9609	-0.492654	0.233123	-2.11328	0.034577	0.252315
ARHGAP11A	6.07583	0.0411451	0.745408	0.0551981	0.955981	0.988598
ARHGAP18	9.64673	-0.685155	0.566259	-1.20997	0.226292	0.615954
ARHGAP21	6.40287	0.670389	0.716407	0.935765	0.349394	0.729122
ARHGAP29	8.35635	1.12602	0.669475	1.68194	0.0925804	0.415157
ARHGAP5	6.9826	0.535601	0.67994	0.787718	0.430862	0.785255
ARHGDIA	11.5342	-0.756595	0.52947	-1.42897	0.153014	0.528055
ARID1A	11.015	0.0999841	0.582196	0.171736	0.863645	0.965426
ARID2	18.7459	0.858041	0.485347	1.76789	0.077079	0.381908
ARID4B	7.79491	-0.0629545	0.646496	-0.0973779	0.922426	0.979661
ARID5B	16.8914	0.86616	0.517957	1.67226	0.0944727	0.419871
ARIH1	9.981	-0.165131	0.548642	-0.300982	0.763429	0.936274
ARIH2	17.1706	0.554602	0.472728	1.1732	0.240717	0.631684
ARL1	104.007	0.27711	0.212552	1.30373	0.192326	0.58398
ARL14EP	19.2686	0.333851	0.417518	0.799609	0.423937	0.783167
ARL16	11.5276	-1.25375	0.5504	-2.27789	0.0227331	0.199114
ARL2	29.4822	-0.280891	0.335969	-0.836062	0.40312	0.769058
ARL2BP	20.1764	-1.48639	0.416865	-3.56565	0.000362957	0.0103547
ARL3	95.446	0.310457	0.241342	1.28638	0.198312	0.588163
ARL4A	26.3312	-0.285975	0.373437	-0.765792	0.4438	0.794672
ARL4C	60.477	0.597383	0.272317	2.19371	0.0282565	0.226317
ARL5A	15.5539	-0.146319	0.480127	-0.30475	0.760556	0.935755
ARL6IP1	450.101	-0.0956087	0.182213	-0.524709	0.599785	0.874446
ARL6IP4	59.9708	-0.402188	0.266387	-1.50979	0.131097	0.487526
ARL6IP5	107.543	0.785497	0.218542	3.59427	0.000325306	0.00963365
ARL6IP6	9.58071	0.226332	0.610087	0.370982	0.710651	0.919646
ARL8B	10.6055	0.663039	0.567734	1.16787	0.24286	0.634528
ARMC1	36.0393	0.312628	0.313782	0.996322	0.319094	0.704122
ARMC8	24.9302	-0.0977391	0.36087	-0.270843	0.786512	0.9424
ARMC9	14.8568	1.12455	0.511103	2.20024	0.0277901	0.225697
ARMCX3	20.5538	0.933538	0.402492	2.3194	0.0203735	0.187436
ARMCX6	30.816	1.0706	0.354992	3.01585	0.00256261	0.0450223
ARMT1	36.5048	1.27354	0.329455	3.8656	0.000110816	0.004073
ARNT	18.1979	0.344197	0.455866	0.75504	0.450225	0.799211
ARNTL2	9.39392	-0.793494	0.635361	-1.24889	0.211706	0.599967
ARPC1A	279.869	-0.441035	0.172917	-2.55056	0.010755	0.121572
ARPC1B	77.8375	-0.708879	0.248751	-2.84975	0.00437532	0.0672117
ARPC2	215.076	-0.800215	0.201621	-3.9689	7.2204e-05	0.00288383
ARPC3	373.456	-0.0640365	0.178287	-0.359176	0.719463	0.92393
ARPC4	249.808	0.0110881	0.222174	0.0499073	0.960196	0.98942
ARPC5	48.4212	-0.26888	0.281465	-0.955288	0.339432	0.724089
ARPC5L	28.2568	-0.772664	0.367245	-2.10394	0.0353833	0.255399
ARPP19	45.0273	0.0405676	0.279902	0.144935	0.884762	0.971279
ARRDC3	90.3381	1.03832	0.247008	4.2036	2.62706e-05	0.00126925
ARSB	7.74686	-1.39692	0.673974	-2.07266	0.0382039	0.265165
ARV1	7.53703	-0.127651	0.635981	-0.200714	0.840922	0.959021
ASAH1	52.7335	0.899455	0.2878	3.12528	0.00177636	0.033466
ASAP1	18.774	-0.333022	0.438921	-0.75873	0.448014	0.797912
ASB16-AS1	8.14045	0.723256	0.641218	1.12794	0.259345	0.655584
ASB8	12.1057	0.919015	0.517862	1.77463	0.0759583	0.379915
ASCC1	22.3478	0.691069	0.411089	1.68107	0.0927499	0.415358
ASCC3	8.12167	-0.39595	0.640905	-0.617798	0.536708	0.844172
ASF1A	18.9002	0.369803	0.421604	0.877135	0.380413	0.755671
ASF1B	19.0372	0.192543	0.427093	0.450823	0.652117	0.896269
ASH1L	9.73803	-0.0466375	0.579195	-0.0805213	0.935823	0.986341
ASL	9.20312	-0.055932	0.611407	-0.0914808	0.927111	0.981752
ASMTL	6.98489	-0.762461	0.698117	-1.09217	0.27476	0.673246
ASNSD1	18.8035	-0.39884	0.438237	-0.910101	0.362769	0.741082
ASPH	66.7995	-0.552897	0.275855	-2.0043	0.0450376	0.287349
ASPHD1	10.0023	0.974637	0.603408	1.61522	0.106263	0.444879
ASPM	21.4457	-0.224405	0.445563	-0.503644	0.614512	0.880581
ASXL1	11.81	-0.386527	0.51653	-0.748314	0.454271	0.803152
ASXL2	6.3868	1.43069	0.741564	1.92928	0.0536955	0.316002
ATAD1	32.5585	0.251349	0.325258	0.772766	0.439661	0.791707
ATAD2	25.3732	-0.409656	0.385212	-1.06346	0.287575	0.685621
ATAD5	12.2819	-0.199112	0.508664	-0.391442	0.695471	0.914535
ATF2	15.2807	0.640966	0.478015	1.34089	0.179956	0.567656
ATF4	88.6329	-0.422754	0.240659	-1.75665	0.0789779	0.382813
ATF6	16.9358	-0.0211488	0.445907	-0.0474288	0.962172	0.989896
ATF6B	6.99276	1.64926	0.774531	2.12936	0.0332243	0.247534
ATF7	14.3529	0.262691	0.475331	0.552648	0.580504	0.86746
ATG101	12.4886	-0.457237	0.506644	-0.902482	0.366801	0.744664
ATG12	145.62	0.20272	0.188108	1.07768	0.281176	0.680463
ATG13	14.6686	-0.320297	0.458357	-0.698794	0.484681	0.820607
ATG16L1	5.9484	0.164934	0.71964	0.229189	0.818722	0.950022
ATG3	66.7824	-0.279107	0.247277	-1.12873	0.259014	0.6553
ATG4A	6.1919	-0.634294	0.707254	-0.89684	0.369804	0.748225
ATG4C	10.2573	-0.349753	0.588103	-0.594714	0.552035	0.853922
ATG5	9.97084	-0.0368464	0.552129	-0.0667352	0.946793	0.98809
ATG7	8.26221	0.197561	0.632804	0.3122	0.754889	0.933918
ATG9A	19.5276	-0.922907	0.532229	-1.73404	0.0829103	0.393594
ATIC	107.339	0.0529655	0.209355	0.252994	0.800273	0.946742
ATL2	6.48207	0.276182	0.668715	0.413004	0.679603	0.907602
ATL3	44.3136	-0.715746	0.307593	-2.32693	0.0199691	0.184173
ATM	6.83328	-0.470162	0.700019	-0.671643	0.501811	0.828497
ATOX1	166.17	-0.254159	0.179693	-1.41441	0.157242	0.534653
ATP13A3	17.9319	0.913908	0.452309	2.02054	0.0433276	0.282678
ATP1A1	48.6773	0.218827	0.297356	0.735912	0.461784	0.807752
ATP1B1	356.641	1.73745	0.197714	8.78769	1.52666e-18	5.7164e-16
ATP1B3	28.7013	0.109124	0.366113	0.298061	0.765656	0.937107
ATP2A2	7.75469	0.449219	0.673852	0.666644	0.505	0.830924
ATP2B1	15.593	-0.393753	0.448916	-0.87712	0.380421	0.755671
ATP2B4	10.1936	-0.366092	0.542649	-0.674639	0.499905	0.828497
ATP2C1	11.7421	-0.225571	0.528916	-0.426478	0.669759	0.904689
ATP5F1A	353.443	0.23894	0.153047	1.56121	0.118473	0.470984
ATP5F1B	276.748	-0.0690827	0.153636	-0.449651	0.652962	0.897224
ATP5F1C	477.234	0.38515	0.141299	2.72579	0.00641476	0.0865559
ATP5F1D	24.8936	-0.755753	0.409124	-1.84725	0.064711	0.348107
ATP5F1E	966.584	0.291088	0.144432	2.0154	0.0438632	0.283619
ATP5IF1	307.479	0.460551	0.457695	1.00624	0.3143	0.702984
ATP5MC1	487.942	0.608281	0.166377	3.65603	0.00025615	0.00820637
ATP5MC2	717.714	0.406129	0.160394	2.53207	0.0113393	0.126506
ATP5MC3	642.234	0.306273	0.178598	1.71488	0.0863681	0.400799
ATP5MD	733.791	0.197868	0.139923	1.41412	0.157327	0.534653
ATP5ME	1066.21	0.327484	0.141293	2.31777	0.0204617	0.187728
ATP5MF	907.741	0.375333	0.164551	2.28095	0.0225516	0.198979
ATP5MG	646.983	0.266396	0.141977	1.87633	0.0606093	0.336823
ATP5MPL	369.57	0.10464	0.166074	0.630077	0.528644	0.840097
ATP5PB	372.072	0.251552	0.155172	1.62112	0.104991	0.441981
ATP5PD	360.259	0.424933	0.149641	2.83967	0.00451596	0.0683897
ATP5PF	438.96	0.399548	0.156585	2.55164	0.0107219	0.121427
ATP5PO	483.314	0.134412	0.142734	0.941693	0.34635	0.727808
ATP6AP1	17.6446	0.378814	0.441506	0.858004	0.39089	0.759944
ATP6AP2	62.0266	0.431903	0.261874	1.64928	0.0990912	0.429831
ATP6V0B	112.356	-0.236072	0.230377	-1.02472	0.305494	0.696693
ATP6V0C	19.5697	-0.0219853	0.409349	-0.0537081	0.957168	0.9888
ATP6V0D1	63.4053	0.723625	0.271935	2.66102	0.00779039	0.0982915
ATP6V0E1	489.938	0.502696	0.145939	3.44456	0.000571983	0.0141601
ATP6V1A	26.8852	1.01184	0.381233	2.65414	0.00795108	0.0996547
ATP6V1C1	50.4489	0.95495	0.279261	3.41956	0.000627229	0.0152135
ATP6V1D	36.8915	0.12973	0.315244	0.411521	0.68069	0.908042
ATP6V1E1	103.374	0.70828	0.210638	3.36254	0.000772283	0.0174247
ATP6V1F	387.606	0.434043	0.157497	2.75588	0.00585346	0.0825132
ATP6V1G1	254.992	0.204219	0.156436	1.30544	0.191742	0.583889
ATP6V1H	20.1983	0.688313	0.401666	1.71364	0.0865941	0.400816
ATPSCKMT	21.1117	-0.143817	0.398853	-0.360577	0.718416	0.923614
ATR	6.27549	-0.771092	0.705729	-1.09262	0.274562	0.673036
ATRAID	120.735	0.387834	0.205456	1.88767	0.0590699	0.331908
ATRX	21.1179	0.501879	0.422981	1.18653	0.235413	0.626491
ATXN10	13.6004	-0.153376	0.479679	-0.319748	0.74916	0.932389
ATXN7	21.1321	-0.329772	0.433934	-0.759958	0.44728	0.797331
ATXN7L3B	9.21861	0.461341	0.581469	0.793407	0.427541	0.784353
AUNIP	7.42404	0.110672	0.670313	0.165105	0.868862	0.967999
AUP1	37.7178	-0.0398923	0.313171	-0.127382	0.898638	0.971742
AURKA	113.769	-0.124901	0.211787	-0.589749	0.555359	0.85531
AURKAIP1	84.7424	-0.736927	0.257824	-2.85825	0.00425984	0.0661158
AURKB	108.569	-0.863334	0.221016	-3.90621	9.3756e-05	0.00351058
AXL	901.154	-0.00711948	0.349101	-0.0203937	0.983729	0.995477
AZI2	35.8745	-0.104507	0.380379	-0.274745	0.783512	0.94168
AZIN1	102.895	-0.199867	0.205354	-0.973283	0.330413	0.717211
B2M	2669.5	0.533878	0.125435	4.25621	2.07922e-05	0.00103805
B3GALNT2	31.6756	-0.302346	0.43948	-0.687963	0.491476	0.826391
B3GALT5	6.94314	1.04476	0.691768	1.51027	0.130974	0.487526
B3GLCT	5.92809	-0.226429	0.766404	-0.295443	0.767655	0.937412
B4GALT1	377.372	0.187345	0.213955	0.875629	0.381231	0.756163
B4GALT2	8.61232	-0.312189	0.617109	-0.50589	0.612934	0.880433
B4GALT3	49.8395	-0.217025	0.280451	-0.773843	0.439024	0.791202
B4GALT4	11.2774	-0.0664984	0.55572	-0.119662	0.904751	0.974185
B4GALT5	19.2796	0.769468	0.457018	1.68367	0.0922455	0.414249
B9D1	9.96369	1.58429	0.622589	2.54468	0.0109378	0.122943
BABAM1	18.846	-0.0519227	0.429544	-0.120878	0.903787	0.974185
BABAM2	53.7934	0.608302	0.268073	2.26917	0.0232581	0.201941
BACE2	8.2829	0.2132	0.599291	0.355754	0.722025	0.92393
BAD	7.27301	-0.974821	0.708433	-1.37602	0.168814	0.55539
BAG2	20.7416	0.142277	0.418546	0.339932	0.733908	0.927718
BAG3	7.11126	-0.450116	0.668445	-0.673377	0.500707	0.828497
BAG4	10.4783	-0.397589	0.680542	-0.584224	0.559069	0.857835
BAG5	9.60323	0.179499	0.568895	0.315522	0.752365	0.933555
BAIAP2	10.5279	-0.146157	0.592392	-0.246723	0.805123	0.947263
BAIAP2L1	8.50382	0.311972	0.607079	0.51389	0.607329	0.878651
BAK1	10.1425	0.306908	0.571326	0.537185	0.59114	0.871866
BANF1	425.09	-0.192129	0.152986	-1.25586	0.209168	0.599967
BAP1	8.74453	-0.685354	0.625912	-1.09497	0.273531	0.67207
BARD1	22.6829	-0.167371	0.402588	-0.415737	0.677602	0.906547
BASP1	24.5252	-1.66956	0.397766	-4.19733	2.70079e-05	0.00129444
BAX	9.50202	0.58538	0.636115	0.920243	0.357446	0.737416
BAZ1A	11.3867	-0.811626	0.589435	-1.37696	0.168526	0.555336
BAZ1B	19.1014	0.255979	0.418788	0.611239	0.541041	0.847686
BBIP1	32.2199	-0.0109922	0.334019	-0.032909	0.973747	0.993044
BBS4	9.41999	0.29354	0.601705	0.487847	0.625658	0.886397
BBS7	8.81533	0.665777	0.599542	1.11048	0.266794	0.662743
BBX	28.2397	0.345669	0.368951	0.936898	0.348811	0.729122
BCAP31	417.873	-0.0162188	0.159624	-0.101606	0.919069	0.979108
BCAS2	61.5031	-0.0754377	0.256537	-0.294062	0.768711	0.937412
BCAT1	36.8501	-0.639305	0.308737	-2.07071	0.0383857	0.265246
BCAT2	7.76624	0.814626	0.647605	1.25791	0.208426	0.59991
BCCIP	106.415	-0.4881	0.211912	-2.30331	0.0212612	0.19212
BCKDHA	16.5892	0.483309	0.4566	1.0585	0.289829	0.68615
BCKDK	8.46607	-0.742529	0.643015	-1.15476	0.248188	0.640075
BCL10	70.0304	-0.106056	0.266764	-0.397566	0.69095	0.912182
BCL2L1	11.001	1.21745	0.568428	2.14179	0.0322104	0.243014
BCL2L12	9.06136	-0.397981	0.590626	-0.673829	0.50042	0.828497
BCL2L13	14.4789	-0.007686	0.48104	-0.0159779	0.987252	0.996303
BCL7B	15.2419	-0.364132	0.5035	-0.723203	0.469555	0.813198
BCL7C	7.28213	-0.457744	0.693731	-0.65983	0.509363	0.833374
BCLAF1	40.6648	-0.277263	0.302421	-0.916812	0.359241	0.738762
BCS1L	23.6231	-0.674572	0.375007	-1.79882	0.0720465	0.3686
BDH2	6.42191	2.14999	0.79958	2.6889	0.00716878	0.0939785
BET1	64.1351	0.294326	0.246949	1.19185	0.23332	0.624304
BET1L	12.406	0.163606	0.485796	0.336779	0.736284	0.927861
BEX3	92.8719	0.0945191	0.216929	0.435715	0.663044	0.902028
BFAR	28.8915	0.0440244	0.385805	0.114111	0.90915	0.975229
BHLHE40	16.693	0.876605	0.45699	1.91822	0.0550837	0.321285
BHMT2	11.5667	1.28609	0.552755	2.32668	0.0199821	0.184173
BICC1	201.741	1.41386	0.234616	6.02626	1.67793e-09	2.0105e-07
BICD2	7.18987	-0.882308	0.695791	-1.26806	0.204775	0.596696
BID	25.47	-0.295077	0.366753	-0.804566	0.42107	0.782803
BIRC2	16.8571	-0.411761	0.444346	-0.926667	0.354099	0.733221
BIRC3	39.9912	2.15058	0.399609	5.38172	7.37794e-08	6.5972e-06
BIRC5	182.205	-0.596236	0.190499	-3.12987	0.00174885	0.0330516
BIRC6	18.3468	-0.542662	0.4267	-1.27177	0.203456	0.594588
BISPR	8.72358	0.838681	0.640542	1.30933	0.190423	0.581722
BLM	6.10081	0.0308016	0.731737	0.0420938	0.966424	0.991181
BLMH	8.70184	-0.549719	0.624555	-0.880178	0.378763	0.755063
BLOC1S1	66.1733	0.568895	0.26616	2.13741	0.0325643	0.244171
BLOC1S2	19.6679	0.130338	0.409217	0.318506	0.750101	0.932621
BLOC1S3	39.8796	0.378484	0.316271	1.19671	0.231421	0.622001
BLOC1S6	7.56443	-0.0880858	0.631096	-0.139576	0.888995	0.971279
BLVRA	110.526	0.026786	0.217177	0.123337	0.90184	0.97381
BLVRB	38.6426	0.259748	0.310876	0.835536	0.403416	0.769058
BLZF1	21.7217	0.0136034	0.38962	0.0349146	0.972148	0.992722
BMPR2	6.61907	0.402554	0.677635	0.594057	0.552474	0.854204
BMS1	25.9524	-0.324226	0.367896	-0.881297	0.378157	0.754928
BMS1P14	8.27308	-0.463089	0.61334	-0.755029	0.450231	0.799211
BMS1P20	9.55107	0.279887	0.602914	0.464224	0.642488	0.892158
BNIP1	27.3191	0.511732	0.377352	1.35611	0.175063	0.563028
BNIP2	33.1696	0.147535	0.324967	0.453999	0.64983	0.895118
BNIP3	19.0077	-0.0148826	0.433563	-0.0343263	0.972617	0.992928
BNIP3L	45.8387	0.101704	0.27114	0.375096	0.707589	0.918562
BOD1	7.69722	0.113476	0.622608	0.182259	0.85538	0.963267
BOD1L1	7.54211	0.35953	0.631757	0.569095	0.569292	0.861487
BOLA3	94.0591	-0.456384	0.225425	-2.02455	0.0429138	0.281287
BOP1	13.3182	-1.26175	0.518233	-2.43471	0.0149036	0.152108
BORCS7	14.3227	1.04816	0.522158	2.00736	0.0447114	0.285571
BORCS8	9.98385	-0.113399	0.624008	-0.181727	0.855797	0.963334
BPGM	24.363	-0.623472	0.383185	-1.62708	0.10372	0.439775
BPNT1	10.4478	0.449822	0.581401	0.773686	0.439116	0.791202
BPNT2	27.6164	-0.585845	0.364224	-1.60848	0.107731	0.449016
BRCA1	10.1643	-0.540849	0.597261	-0.90555	0.365174	0.74363
BRCC3	18.9829	0.0142167	0.43314	0.0328225	0.973816	0.993044
BRD2	14.4274	-0.984622	0.495093	-1.98876	0.0467276	0.292829
BRD3	7.3372	0.658011	0.649482	1.01313	0.310997	0.700739
BRD4	10.426	-0.0679191	0.584645	-0.116172	0.907517	0.974811
BRD7	9.17546	0.13911	0.597633	0.232769	0.815941	0.94914
BRD8	22.5094	0.100948	0.414015	0.243827	0.807364	0.947263
BRI3	28.6151	0.460775	0.336416	1.36966	0.170794	0.559495
BRI3BP	9.77714	0.090003	0.568141	0.158417	0.874128	0.968749
BRIX1	117.594	-0.22086	0.220193	-1.00303	0.315849	0.702984
BRK1	263.737	0.216608	0.173142	1.25104	0.210921	0.599967
BRMS1	7.37898	-0.473101	0.655486	-0.721757	0.470444	0.813435
BROX	129.197	0.0443879	0.249206	0.178117	0.858631	0.96403
BRWD1	11.9104	-0.324232	0.563926	-0.574955	0.565322	0.860866
BSDC1	6.28178	0.476675	0.722862	0.659428	0.509621	0.833374
BSG	44.288	-0.249259	0.30751	-0.81057	0.417613	0.782189
BST2	34.5261	0.0900906	0.347909	0.258948	0.795675	0.945166
BTBD10	22.2749	0.119262	0.405294	0.294261	0.768559	0.937412
BTD	9.6643	0.0353375	0.570672	0.0619226	0.950624	0.988123
BTF3	530.191	-0.169637	0.175002	-0.969347	0.332372	0.718081
BTF3L4	128.555	-0.238655	0.209334	-1.14007	0.254258	0.647645
BTG1	13.6101	-0.00831682	0.485984	-0.0171134	0.986346	0.996187
BTG3	14.2422	-0.364035	0.483977	-0.752174	0.451947	0.801069
BTN2A1	6.66219	-0.026959	0.682249	-0.0395149	0.96848	0.991518
BTN3A1	6.34171	0.50427	0.736299	0.68487	0.493426	0.827746
BTN3A2	11.8294	0.534986	0.533794	1.00223	0.316231	0.702984
BTN3A3	6.53751	0.80767	0.709566	1.13826	0.255013	0.648189
BUB1	60.2674	-0.243008	0.274892	-0.884015	0.376688	0.754023
BUB1B	15.872	-0.756687	0.445888	-1.69704	0.08969	0.407379
BUB3	701.442	-0.375474	0.165801	-2.2646	0.0235371	0.203186
BUD23	44.9158	-0.149845	0.283711	-0.528161	0.597387	0.87398
BUD31	223.518	-0.296583	0.177625	-1.66972	0.0949757	0.420274
BZW1	214.216	-0.566448	0.168885	-3.35405	0.000796387	0.0178695
BZW2	87.736	-0.147282	0.225433	-0.653328	0.513545	0.834558
C11orf1	28.0058	-0.0346698	0.358316	-0.0967576	0.922919	0.979661
C11orf24	7.06479	-1.50916	0.726432	-2.0775	0.0377553	0.263627
C11orf49	9.40422	0.374902	0.58018	0.646183	0.518161	0.836016
C11orf54	6.32159	-0.708038	0.7333	-0.96555	0.334269	0.720362
C11orf58	211.456	-0.0739493	0.173138	-0.427112	0.669298	0.904678
C11orf72	9.64624	0.138339	0.585377	0.236325	0.813181	0.948737
C11orf98	16.2003	-0.418966	0.484996	-0.863854	0.387668	0.75829
C12orf29	33.0489	-0.0335463	0.339765	-0.0987339	0.92135	0.979429
C12orf4	8.05246	-0.732928	0.636065	-1.15229	0.249204	0.64159
C12orf45	32.6741	0.664454	0.375793	1.76814	0.0770383	0.381908
C12orf57	150.316	-0.36059	0.18565	-1.94231	0.0520996	0.309959
C12orf65	40.2907	-0.363932	0.30458	-1.19486	0.23214	0.622783
C12orf66	7.90459	-0.658103	0.666388	-0.987568	0.323364	0.707293
C12orf73	11.3403	0.0191387	0.522366	0.0366385	0.970773	0.99192
C12orf75	26.2669	-0.803435	0.359293	-2.23616	0.0253415	0.213245
C14orf119	71.1348	0.169432	0.238537	0.710298	0.477519	0.817376
C15orf40	30.5963	0.231199	0.340684	0.678631	0.497372	0.828096
C15orf48	236.584	0.295931	0.161513	1.83225	0.0669146	0.352582
C15orf61	13.7196	-0.126513	0.488423	-0.259023	0.795618	0.945166
C16orf72	11.6896	0.813213	0.537189	1.51383	0.130069	0.487397
C16orf87	7.33752	0.600238	0.666491	0.900594	0.367804	0.74569
C17orf49	9.64364	-1.07568	0.587052	-1.83235	0.0668993	0.352582
C17orf75	17.3711	0.476141	0.442361	1.07636	0.281765	0.680666
C18orf54	10.0035	-0.747573	0.57353	-1.30346	0.192418	0.58398
C19orf33	10.9096	0.416961	0.602344	0.692231	0.488792	0.82355
C19orf48	18.375	-1.27974	0.460423	-2.77949	0.00544443	0.0778462
C19orf53	502.75	0.0491734	0.141724	0.346965	0.728618	0.92594
C1D	8.73417	-0.354599	0.599318	-0.591672	0.554071	0.854204
C1GALT1	6.8055	-0.860162	0.688499	-1.24933	0.211545	0.599967
C1GALT1C1	33.0708	0.180647	0.33193	0.544233	0.586281	0.869624
C1QA	8.50587	0.0295463	0.612973	0.0482016	0.961556	0.989637
C1QBP	8.20306	-0.674246	0.63892	-1.05529	0.291293	0.68615
C1QL1	8.74272	0.995042	0.692508	1.43687	0.150756	0.522672
C1orf109	6.19407	0.216718	0.729734	0.296983	0.76648	0.937107
C1orf112	10.4376	-1.15943	0.565543	-2.05012	0.0403524	0.271936
C1orf122	27.9779	-0.773597	0.361601	-2.13936	0.0324062	0.243596
C1orf131	26.9346	-0.0163761	0.359189	-0.045592	0.963635	0.990536
C1orf174	79.2845	-0.0576521	0.246316	-0.234057	0.814941	0.94914
C1orf198	6.59963	0.973696	0.706695	1.37782	0.16826	0.555032
C1orf35	16.051	-0.0236481	0.460641	-0.0513374	0.959057	0.989373
C1orf43	27.2034	0.0660372	0.364936	0.180955	0.856403	0.963694
C1orf52	11.617	-0.212352	0.572069	-0.3712	0.710489	0.919646
C20orf27	13.211	-0.158621	0.531561	-0.298407	0.765393	0.937107
C22orf39	11.8412	0.191566	0.516516	0.370881	0.710726	0.919646
C2orf49	6.94187	-0.232587	0.687775	-0.338173	0.735233	0.927801
C2orf68	28.9231	0.756329	0.358104	2.11204	0.0346833	0.252783
C2orf69	16.9469	-0.327991	0.44081	-0.744064	0.456838	0.803793
C2orf74	53.8934	-0.285459	0.258654	-1.10363	0.269752	0.666396
C2orf76	17.3063	1.29983	0.493115	2.63595	0.0083901	0.102169
C3	17.8722	1.16483	0.441885	2.63606	0.00838748	0.102169
C3orf14	51.2465	-0.411669	0.28696	-1.43459	0.151405	0.523711
C3orf38	7.9881	0.144012	0.651483	0.221052	0.825052	0.952005
C3orf52	9.23945	-1.49332	0.636811	-2.345	0.0190271	0.179382
C4orf3	134.642	0.97653	0.204166	4.78302	1.72679e-06	0.000108897
C4orf33	6.5904	0.39509	0.675825	0.584605	0.558814	0.857835
C4orf46	20.226	-0.435213	0.417445	-1.04256	0.297151	0.690083
C5orf15	81.0153	0.612151	0.232611	2.63166	0.00849698	0.102839
C5orf22	23.2678	-0.118313	0.389918	-0.30343	0.761562	0.936274
C5orf24	10.2246	0.0207173	0.55406	0.0373919	0.970173	0.99192
C5orf34	11.2234	-0.502608	0.57114	-0.880008	0.378855	0.755063
C5orf51	14.9084	0.464391	0.473035	0.981726	0.326235	0.71154
C5orf63	5.95495	-0.499738	0.71976	-0.694311	0.487487	0.823382
C6orf62	264.455	-0.0619837	0.358203	-0.173041	0.862619	0.964873
C6orf89	10.5924	-0.458706	0.576406	-0.795802	0.426147	0.784353
C7orf25	7.96357	0.535376	0.625441	0.855998	0.391999	0.761007
C7orf50	19.3631	-0.580195	0.458853	-1.26445	0.20607	0.597624
C8orf33	30.8916	-1.15354	0.340156	-3.39122	0.000695831	0.0163479
C8orf76	12.7175	0.432547	0.508872	0.850011	0.395319	0.763423
C9orf16	36.5578	-0.613678	0.36327	-1.68932	0.0911588	0.411734
C9orf64	6.20388	-0.094159	0.71181	-0.132281	0.894762	0.971613
C9orf78	145.87	-0.430235	0.211097	-2.03809	0.0415411	0.275697
C9orf85	16.0165	-0.00433595	0.491496	-0.00882195	0.992961	0.998629
CA12	36.2114	0.852723	0.336954	2.53068	0.0113841	0.126705
CA2	74.6991	2.038	0.261608	7.79028	6.68622e-15	1.43061e-12
CAB39	7.78998	0.713687	0.658896	1.08316	0.278739	0.67798
CACUL1	76.76	0.367869	0.270279	1.36107	0.17349	0.561538
CACYBP	301.676	-0.558823	0.155832	-3.58606	0.000335716	0.0098111
CAD	7.02725	0.0569148	0.671179	0.0847983	0.932422	0.985056
CADM1	15.8616	1.09746	0.478806	2.29207	0.0219014	0.195107
CALCOCO2	49.927	-0.159479	0.29129	-0.547492	0.584041	0.868882
CALD1	37.3769	-0.466099	0.324308	-1.43721	0.150659	0.522638
CALM1	202.852	-0.691849	0.170431	-4.0594	4.91996e-05	0.0021359
CALM2	1106.76	-0.531065	0.160625	-3.30624	0.000945558	0.0205248
CALM3	38.5611	-0.03212	0.333288	-0.0963728	0.923224	0.979669
CALR	1691.33	0.394596	0.186908	2.11118	0.0347569	0.253011
CALU	348.939	0.0860781	0.162592	0.529412	0.59652	0.873573
CAMK2D	7.26671	0.636156	0.658216	0.966485	0.333801	0.719756
CAMK2G	11.9194	-0.556939	0.527242	-1.05632	0.29082	0.68615
CAMK2N1	8.44086	0.954633	0.646209	1.47728	0.1396	0.504258
CAMKK2	7.77101	0.0595591	0.654352	0.0910199	0.927477	0.98189
CAMLG	8.70718	-0.000808681	0.646691	-0.00125049	0.999002	0.999542
CAMSAP2	7.13995	-1.27126	0.674423	-1.88497	0.0594346	0.333401
CAMTA1	84.5248	-0.305303	0.230611	-1.32389	0.18554	0.576239
CAND1	19.4124	-0.198309	0.435181	-0.455693	0.64861	0.895091
CANT1	17.1507	-1.1892	0.524067	-2.26918	0.0232573	0.201941
CANX	110.492	0.374348	0.209724	1.78495	0.0742689	0.375425
CAP2	16.0555	0.505055	0.470784	1.0728	0.283363	0.681504
CAPG	292.029	0.648768	0.17502	3.70683	0.000209873	0.00707127
CAPN1	9.42176	-0.096736	0.584739	-0.165434	0.868602	0.967968
CAPN2	57.1396	-0.466039	0.270653	-1.72191	0.0850859	0.397389
CAPNS1	71.5631	0.0301773	0.253621	0.118986	0.905287	0.974349
CAPRIN1	21.4939	-0.207194	0.402723	-0.514483	0.606914	0.878651
CAPZA1	311.253	-0.284184	0.192816	-1.47386	0.140519	0.505617
CAPZA2	200.476	0.0928087	0.189193	0.49055	0.623745	0.885511
CAPZB	42.5256	-0.218587	0.300603	-0.727164	0.467126	0.811174
CARD10	11.4089	0.652706	0.537744	1.21379	0.22483	0.614065
CARD19	18.2998	-1.14466	0.45497	-2.51591	0.0118725	0.129796
CARD8	10.7288	0.104174	0.558059	0.186672	0.851918	0.961577
CARHSP1	17.1235	0.189231	0.472527	0.400467	0.688813	0.911869
CARMIL1	116.981	1.03932	0.248138	4.18848	2.80827e-05	0.00133526
CARNMT1	11.5044	-1.08682	0.5841	-1.86067	0.0627906	0.343052
CARS1	31.9156	-0.409226	0.329291	-1.24275	0.213961	0.603572
CASC3	7.72151	-0.609863	0.64986	-0.938454	0.348011	0.728885
CASK	15.9919	0.275155	0.48778	0.564096	0.572689	0.863139
CASP10	9.30997	1.30988	0.606589	2.15942	0.0308178	0.238539
CASP2	57.8365	-0.070825	0.282437	-0.250764	0.801997	0.947263
CASP3	6.09893	-1.18324	0.792588	-1.49288	0.13547	0.496391
CASP4	36.3237	-0.282576	0.327144	-0.863764	0.387717	0.75829
CASP6	19.799	0.741134	0.441789	1.67758	0.0934299	0.417101
CASP7	18.5529	0.43223	0.425376	1.01611	0.309575	0.699346
CASP8	8.72446	0.225162	0.651728	0.345485	0.72973	0.92594
CAST	18.4952	0.0300883	0.432095	0.0696335	0.944485	0.98809
CASTOR2	8.49022	1.07471	0.688081	1.56189	0.118313	0.47071
CAT	20.6464	0.268103	0.405038	0.661921	0.508022	0.832939
CATSPER1	11.8605	0.71409	0.526203	1.35706	0.174762	0.562902
CAV1	262.659	-0.118606	0.169464	-0.699889	0.483997	0.820607
CAV2	82.6353	0.203048	0.232926	0.871726	0.383358	0.756239
CAVIN1	85.2033	-0.706721	0.233594	-3.02543	0.00248283	0.0437489
CAVIN3	28.907	-0.752494	0.357482	-2.10498	0.0352929	0.255399
CBFB	13.1238	-0.179545	0.517987	-0.346621	0.728876	0.92594
CBLL1	23.2533	0.735766	0.385434	1.90893	0.0562715	0.326037
CBR1	16.7422	-1.0415	0.485316	-2.14602	0.0318717	0.24293
CBR4	9.95576	0.0394259	0.572509	0.0688652	0.945097	0.98809
CBWD1	41.2004	0.0294604	0.288252	0.102204	0.918595	0.979108
CBWD2	6.1012	0.291729	0.702212	0.415443	0.677818	0.906632
CBWD5	106.484	0.254692	0.208706	1.22034	0.222337	0.612411
CBX1	14.2441	-0.429303	0.521956	-0.82249	0.410798	0.776432
CBX3	300.285	-0.0336921	0.172678	-0.195115	0.845303	0.960061
CBX5	166.495	-0.238268	0.184254	-1.29315	0.19596	0.586118
CBX6	44.272	-0.309122	0.309994	-0.997188	0.318673	0.703712
CBY1	14.2874	0.466587	0.487705	0.956699	0.338719	0.72391
CCAR1	30.8097	-0.331557	0.347786	-0.953337	0.340419	0.724735
CCDC117	23.7181	-0.313662	0.391935	-0.800291	0.423542	0.783079
CCDC12	9.25657	-0.353777	0.576202	-0.613981	0.539228	0.846349
CCDC124	30.2845	-0.885548	0.403504	-2.19465	0.028189	0.226317
CCDC127	41.7804	0.228031	0.306449	0.744108	0.456811	0.803793
CCDC137	24.2197	-0.771435	0.448706	-1.71924	0.08557	0.398139
CCDC138	8.96381	-0.262573	0.593503	-0.442412	0.658191	0.899894
CCDC14	17.323	-0.00466122	0.441995	-0.0105459	0.991586	0.998419
CCDC167	133.583	0.286045	0.203189	1.40778	0.159196	0.539448
CCDC174	11.2959	-0.233488	0.583736	-0.399988	0.689165	0.91194
CCDC18	14.7398	-0.8053	0.471943	-1.70635	0.087943	0.404056
CCDC186	9.46925	-0.00125182	0.621949	-0.00201274	0.998394	0.999542
CCDC198	9.38771	1.13281	0.590337	1.91891	0.0549954	0.321128
CCDC25	11.2275	0.212795	0.534506	0.398114	0.690546	0.912147
CCDC32	9.19341	0.254768	0.575654	0.442572	0.658075	0.899894
CCDC34	13.2767	0.0641553	0.513126	0.125028	0.900501	0.973106
CCDC47	12.6772	-0.259122	0.533509	-0.485694	0.627184	0.886397
CCDC50	8.92636	-0.00150524	0.613513	-0.00245347	0.998042	0.999542
CCDC58	87.5635	-0.187019	0.231367	-0.808322	0.418905	0.78221
CCDC59	46.051	-0.855936	0.28741	-2.9781	0.00290044	0.0496473
CCDC6	14.5218	0.243972	0.486265	0.501727	0.61586	0.88092
CCDC77	6.22761	-0.142231	0.712799	-0.199538	0.841842	0.959039
CCDC80	14.0456	-1.42061	0.520264	-2.73056	0.00632274	0.085507
CCDC82	8.03834	-0.0641608	0.634793	-0.101074	0.919492	0.979108
CCDC85B	10.4214	-0.17194	0.588458	-0.292187	0.770143	0.937531
CCDC88A	7.88554	-0.277195	0.650279	-0.426271	0.66991	0.904689
CCDC90B	28.1749	0.330965	0.395095	0.837685	0.402208	0.76898
CCDC93	6.38465	0.15657	0.694016	0.225599	0.821513	0.950683
CCM2	9.50079	-1.7711	0.677979	-2.61232	0.00899304	0.107112
CCN1	23.7519	0.65224	0.431945	1.51001	0.131042	0.487526
CCNA2	16.4387	-0.562058	0.460814	-1.21971	0.222576	0.612411
CCNB1	290.552	-0.165618	0.176985	-0.935772	0.34939	0.729122
CCNB1IP1	19.0543	-0.650452	0.425964	-1.52701	0.126758	0.484006
CCNB2	111.914	-0.354283	0.214326	-1.65301	0.0983289	0.427495
CCNC	64.1121	0.184645	0.263097	0.701812	0.482797	0.819702
CCND1	61.2187	-0.422421	0.32822	-1.28701	0.198092	0.587801
CCND3	6.62806	-0.853202	0.715243	-1.19288	0.232914	0.623499
CCNDBP1	19.0515	0.103458	0.411092	0.251667	0.801298	0.947046
CCNF	61.6329	-0.279773	0.303246	-0.922594	0.356219	0.735646
CCNG1	115.372	1.74492	0.222398	7.84592	4.29796e-15	9.5367e-13
CCNH	25.7731	0.266414	0.365975	0.727958	0.466639	0.810799
CCNI	62.9714	0.0793755	0.255491	0.310679	0.756045	0.933918
CCNJ	19.3334	-0.130773	0.441171	-0.296423	0.766907	0.937279
CCNT1	9.25526	-0.0874112	0.567184	-0.154115	0.877519	0.96943
CCNT2	8.15486	1.36327	0.687537	1.98283	0.0473861	0.294187
CCNY	6.82438	-0.565612	0.678193	-0.833998	0.404282	0.76915
CCT2	182.341	-0.181985	0.181289	-1.00384	0.315457	0.702984
CCT3	449.643	-0.341735	0.152259	-2.24444	0.0248043	0.210187
CCT4	49.722	-0.699108	0.271886	-2.57133	0.010131	0.116945
CCT5	933.466	-0.284335	0.133501	-2.12983	0.0331854	0.247534
CCT6A	96.9875	-0.191757	0.218321	-0.878325	0.379767	0.755659
CCT7	107.985	-0.303203	0.214105	-1.41615	0.156733	0.534404
CCT8	335.194	-0.374084	0.162817	-2.29758	0.021586	0.19368
CCZ1P-OR7E38P	11.2606	-0.534697	0.55808	-0.9581	0.338012	0.723225
CD109	8.99186	1.12046	0.615367	1.82081	0.0686361	0.357253
CD151	73.6201	-0.00514925	0.245663	-0.0209606	0.983277	0.995406
CD163L1	55.9909	0.784056	0.263512	2.97541	0.00292593	0.0496967
CD164	96.6629	0.795861	0.220339	3.61199	0.000303862	0.00930946
CD24	219.024	2.42046	0.194379	12.4523	1.35905e-35	1.01776e-32
CD276	6.9929	0.658073	0.693785	0.948525	0.342862	0.725538
CD2AP	11.5915	-0.167633	0.543316	-0.308536	0.757675	0.933918
CD2BP2	8.22887	0.0810265	0.635688	0.127463	0.898574	0.971742
CD320	22.45	0.0248203	0.400443	0.061982	0.950577	0.988123
CD40	21.3511	0.313112	0.395999	0.79069	0.429125	0.784353
CD44	86.3692	-0.986723	0.239352	-4.12248	3.74817e-05	0.00170116
CD46	58.6576	0.624268	0.259836	2.40255	0.0162812	0.16168
CD47	53.1433	-0.211712	0.279006	-0.758808	0.447968	0.797912
CD58	9.28218	0.154735	0.628223	0.246306	0.805445	0.947263
CD59	212.085	0.00179607	0.168505	0.0106589	0.991496	0.998419
CD63	220.481	0.193381	0.393213	0.491797	0.622863	0.885098
CD68	22.1838	-0.330308	0.39155	-0.84359	0.398899	0.766281
CD70	71.8757	0.73568	0.251897	2.92055	0.00349409	0.0565759
CD74	42.8291	-0.00893775	0.296908	-0.0301028	0.975985	0.994071
CD81	19.0864	0.347746	0.432835	0.803413	0.421736	0.782803
CD82	19.6369	-0.993494	0.441682	-2.24934	0.0244907	0.209307
CD99	58.2093	-0.0204397	0.266824	-0.0766037	0.938939	0.987394
CDADC1	8.65328	0.94981	0.63337	1.49961	0.133714	0.492974
CDC123	165.631	-0.108775	0.205125	-0.530284	0.595915	0.873573
CDC16	10.3454	-0.367257	0.587703	-0.624902	0.532035	0.841675
CDC20	60.2575	-1.08714	0.26368	-4.12296	3.74039e-05	0.00170116
CDC23	32.8551	-0.00265353	0.332388	-0.00798321	0.99363	0.998966
CDC25B	8.26603	0.303497	0.615358	0.493204	0.621869	0.884314
CDC25C	24.3562	0.403388	0.388887	1.03729	0.299602	0.691272
CDC26	69.2285	-0.280768	0.255898	-1.09718	0.272561	0.670325
CDC27	14.3061	0.0402092	0.50961	0.0789018	0.937111	0.986341
CDC37	19.6353	-0.459719	0.426559	-1.07774	0.281151	0.680463
CDC40	12.1655	0.481591	0.543951	0.885358	0.375964	0.754023
CDC42	398.577	-0.118487	0.159544	-0.742659	0.457688	0.804347
CDC42BPA	6.51861	0.284504	0.728043	0.390778	0.695961	0.914565
CDC42EP3	18.3953	-1.26264	0.461759	-2.7344	0.00624939	0.0853923
CDC42SE2	84.2352	0.186882	0.25756	0.725584	0.468094	0.812149
CDC45	35.2386	-1.0957	0.323028	-3.39197	0.000693923	0.0163479
CDC5L	28.8361	-0.361106	0.347298	-1.03976	0.298452	0.690625
CDC6	27.6769	-0.461811	0.348686	-1.32443	0.185359	0.575979
CDC7	7.57317	0.533811	0.684789	0.779527	0.435669	0.789279
CDC73	10.9759	-0.166417	0.557978	-0.29825	0.765512	0.937107
CDCA3	67.0515	-0.403663	0.253122	-1.59473	0.110772	0.457363
CDCA4	7.98076	-0.876315	0.653098	-1.34178	0.179666	0.567656
CDCA5	17.9912	-0.954891	0.434134	-2.19953	0.0278401	0.225697
CDCA7	18.4368	-0.783036	0.441615	-1.77312	0.0762087	0.380472
CDCA7L	9.01361	0.111646	0.639249	0.174651	0.861354	0.964195
CDCA8	86.9824	-0.292686	0.240674	-1.21611	0.223942	0.613498
CDCP1	28.1887	-0.515574	0.356686	-1.44546	0.14833	0.517556
CDH2	47.403	-0.201349	0.299031	-0.673337	0.500733	0.828497
CDH6	97.6837	2.16224	0.272483	7.93532	2.09953e-15	5.24095e-13
CDIPT	8.04316	-0.388903	0.628315	-0.618961	0.535942	0.844172
CDK1	230.518	-0.136268	0.185818	-0.733342	0.46335	0.808748
CDK11A	6.03256	-0.690145	0.864811	-0.79803	0.424853	0.78365
CDK11B	8.13533	-0.404707	0.669353	-0.604624	0.545429	0.850511
CDK12	7.02275	-0.34776	0.655989	-0.53013	0.596022	0.873573
CDK15	40.6949	-0.05106	0.325077	-0.15707	0.875189	0.968913
CDK16	9.18136	-0.91376	0.600706	-1.52114	0.128224	0.485114
CDK2	24.8695	-0.544416	0.371973	-1.46359	0.143305	0.511333
CDK2AP1	20.3883	-0.284832	0.410685	-0.693553	0.487963	0.823512
CDK2AP2	46.3818	-0.00328582	0.300332	-0.0109406	0.991271	0.998419
CDK4	17.3465	0.618306	0.456525	1.35438	0.175616	0.563534
CDK5RAP1	35.6372	-0.346734	0.311548	-1.11294	0.265735	0.662743
CDK5RAP2	12.2989	-0.567584	0.527185	-1.07663	0.281645	0.680666
CDK5RAP3	37.2368	0.0581805	0.306176	0.190023	0.849291	0.96069
CDK6	32.0837	-0.273883	0.345147	-0.793526	0.427471	0.784353
CDK7	18.3303	0.337594	0.439193	0.768669	0.44209	0.793695
CDKAL1	24.0684	0.114428	0.443838	0.257815	0.79655	0.945538
CDKL5	6.27664	2.29098	0.817849	2.80122	0.00509099	0.074354
CDKN1A	21.9045	1.4319	0.412353	3.47251	0.000515622	0.0130894
CDKN2AIPNL	15.5478	-0.156964	0.488457	-0.321347	0.747948	0.932164
CDKN2C	27.4741	0.794642	0.381196	2.0846	0.0371053	0.262144
CDKN2D	7.03935	-1.70339	0.700444	-2.43188	0.0150209	0.152784
CDKN3	108.372	-0.545733	0.210527	-2.59222	0.00953596	0.112461
CDR2L	47.4079	-0.210309	0.355045	-0.592344	0.55362	0.854204
CDS2	71.807	-0.629026	0.270123	-2.32867	0.0198768	0.184146
CDV3	98.8234	0.000890085	0.276416	0.00322009	0.997431	0.999542
CEBPG	6.39609	-0.830339	0.687897	-1.20707	0.227406	0.617304
CEBPZ	29.6546	-0.571422	0.344437	-1.659	0.0971159	0.424253
CEBPZOS	46.286	0.109397	0.323877	0.337772	0.735535	0.927861
CELF1	13.0613	0.252925	0.507559	0.498316	0.618261	0.881903
CENATAC	314.863	0.117126	0.20074	0.583471	0.559576	0.857835
CENPBD1P1	7.84191	0.347511	0.656173	0.529604	0.596387	0.873573
CENPC	10.3752	-0.561216	0.566574	-0.990544	0.321908	0.706947
CENPE	7.44624	-0.375917	0.67105	-0.560193	0.575348	0.865188
CENPF	73.0617	-0.199176	0.256512	-0.776476	0.437468	0.791159
CENPJ	6.77595	-0.865437	0.721085	-1.20019	0.230066	0.621068
CENPK	18.9284	-0.538759	0.44709	-1.20503	0.22819	0.61873
CENPL	9.95707	-0.0985115	0.567895	-0.173468	0.862284	0.964695
CENPM	19.2007	-0.0189069	0.46244	-0.0408851	0.967387	0.991382
CENPN	80.124	0.19583	0.278656	0.702767	0.482201	0.819527
CENPO	7.44692	-0.116735	0.653411	-0.178655	0.858209	0.96403
CENPQ	8.07422	-0.80853	0.623927	-1.29587	0.195019	0.585845
CENPS	11.8361	-0.507699	0.522978	-0.970785	0.331655	0.717643
CENPU	14.6035	0.00797396	0.466983	0.0170755	0.986376	0.996187
CENPW	246.177	-0.27443	0.163659	-1.67684	0.0935745	0.417101
CENPX	68.9552	-0.473963	0.257077	-1.84366	0.0652327	0.349048
CEP152	5.95993	0.347008	0.736638	0.471069	0.637591	0.890037
CEP170	8.03388	0.0654255	0.636679	0.102761	0.918153	0.979108
CEP20	61.6233	-0.153064	0.262044	-0.584117	0.559141	0.857835
CEP250	6.38395	0.283714	0.725582	0.391016	0.695785	0.914535
CEP41	11.3659	0.628904	0.568886	1.1055	0.268943	0.665814
CEP43	9.06773	-0.25567	0.588755	-0.434254	0.664104	0.902028
CEP55	19.3302	-0.838521	0.442474	-1.89507	0.0580826	0.330296
CEP57	10.6954	0.24585	0.534689	0.459799	0.64566	0.89437
CEP57L1	17.1993	-0.53736	0.446248	-1.20417	0.228523	0.618934
CEP63	10.7426	-0.16208	0.540959	-0.299615	0.764471	0.937092
CEP70	11.5877	0.384644	0.528875	0.727286	0.467051	0.811174
CEP78	8.17897	-0.136223	0.608168	-0.223989	0.822766	0.95126
CEP85	11.9702	-1.25307	0.578091	-2.1676	0.0301895	0.235412
CEP89	17.5267	-0.808921	0.443695	-1.82315	0.0682811	0.355715
CEP95	10.2434	0.392559	0.631348	0.621779	0.534087	0.843314
CEPT1	32.2965	-0.3563	0.353271	-1.00857	0.313179	0.702226
CERNA2	20.8858	1.95313	0.460344	4.24277	2.20779e-05	0.00109313
CERS2	14.4796	0.250525	0.468597	0.534628	0.592907	0.872976
CERS5	6.39599	0.556147	0.702706	0.791436	0.42869	0.784353
CERT1	6.64912	1.21536	0.703589	1.72737	0.0841011	0.395486
CETN2	75.742	0.205691	0.239135	0.860147	0.389708	0.759912
CETN3	21.9114	0.688048	0.441725	1.55764	0.119318	0.47184
CFAP20	20.1382	-0.0661881	0.406725	-0.162734	0.870728	0.968355
CFAP298	9.82842	0.345416	0.562435	0.614144	0.53912	0.846349
CFAP36	34.7392	0.0318768	0.315886	0.100913	0.91962	0.979108
CFAP97	8.07611	0.115998	0.613913	0.188949	0.850133	0.961152
CFDP1	37.5918	0.560111	0.319029	1.75568	0.0791436	0.38316
CFL1	300.517	-0.780343	0.350959	-2.22346	0.026185	0.217881
CFL2	23.2472	-0.020083	0.369079	-0.0544139	0.956605	0.988598
CFLAR	55.1097	0.648375	0.273713	2.36881	0.0178455	0.170042
CGB8	6.49005	-3.08016	0.941964	-3.26993	0.00107572	0.0225338
CGGBP1	16.863	0.222863	0.441623	0.504645	0.613808	0.880581
CGRRF1	7.81988	-0.705011	0.641971	-1.0982	0.272118	0.669512
CH17-340M24.3	8.80693	0.866316	0.609595	1.42114	0.155277	0.531885
CHAC2	10.839	-0.574177	0.550227	-1.04353	0.296704	0.689586
CHAF1A	7.46861	-1.07548	0.671371	-1.60192	0.109174	0.453264
CHASERR	8.1159	-0.0217724	0.639268	-0.0340584	0.972831	0.992928
CHCHD1	101.615	0.649369	0.215718	3.01027	0.00261013	0.0457231
CHCHD2	214.397	-0.703953	0.208916	-3.36955	0.000752901	0.0172821
CHCHD3	39.0342	0.251565	0.297891	0.844485	0.398398	0.766281
CHCHD4	15.4789	-0.720169	0.455167	-1.58221	0.113602	0.462277
CHCHD5	63.5789	-0.123502	0.253782	-0.486648	0.626507	0.886397
CHCHD6	6.74456	-0.401092	0.677806	-0.59175	0.554018	0.854204
CHCHD7	55.8344	0.446608	0.26531	1.68334	0.0923088	0.414249
CHD1L	6.91347	0.390526	0.661944	0.589968	0.555212	0.855304
CHD2	7.20389	2.16491	0.901477	2.40152	0.0163272	0.16168
CHD4	13.9227	0.425277	0.480514	0.885046	0.376132	0.754023
CHD6	12.9535	0.719265	0.564913	1.27323	0.202936	0.593357
CHD7	14.1008	0.491729	0.536427	0.916674	0.359314	0.738762
CHD9	10.5639	-0.681317	0.57721	-1.18036	0.237856	0.628402
CHEK1	11.0769	-0.930477	0.583757	-1.59395	0.110948	0.457642
CHEK2	12.8519	0.68226	0.524599	1.30054	0.193417	0.585045
CHIC2	14.2628	-0.380541	0.504254	-0.754662	0.450452	0.799326
CHID1	31.7422	-0.0314791	0.328827	-0.0957316	0.923734	0.979832
CHM	6.9486	-0.266193	0.659833	-0.403426	0.686635	0.911333
CHMP1A	9.68131	-0.197912	0.564799	-0.350411	0.72603	0.925438
CHMP1B	15.8182	1.26696	0.500862	2.52956	0.0114206	0.126705
CHMP2A	68.0202	-0.0523829	0.26182	-0.200072	0.841424	0.959039
CHMP2B	6.95528	0.0390242	0.668341	0.0583896	0.953438	0.988123
CHMP4A	47.2065	0.692778	0.288764	2.39911	0.0164348	0.162209
CHMP4B	15.0595	-0.23563	0.486353	-0.484483	0.628043	0.886571
CHMP4C	6.66159	0.491024	0.69058	0.71103	0.477065	0.817067
CHMP5	128.843	-0.0124745	0.205321	-0.0607563	0.951553	0.988123
CHMP6	7.49719	-1.61464	0.69791	-2.31354	0.020693	0.18884
CHORDC1	13.659	-0.90235	0.487641	-1.85044	0.0642503	0.346778
CHP1	168.581	0.395891	0.222756	1.77724	0.075529	0.379501
CHRAC1	32.1052	0.051011	0.340692	0.149727	0.88098	0.971226
CHRNB1	6.2522	0.262009	0.708546	0.369784	0.711544	0.920097
CHRND	14.3797	-0.329592	0.519977	-0.633858	0.526173	0.840097
CHST3	10.1407	0.158686	0.562466	0.282127	0.777846	0.939343
CHSY1	12.5252	-0.349343	0.527418	-0.662364	0.507738	0.832701
CHTOP	8.61969	-0.684786	0.638243	-1.07292	0.283305	0.681504
CHURC1	92.4745	0.4804	0.235058	2.04375	0.0409783	0.273709
CIAO1	17.6843	-0.0593818	0.440842	-0.134701	0.892849	0.971504
CIAO2A	124.056	0.230761	0.192568	1.19834	0.230786	0.621411
CIAO2B	75.8907	-0.568902	0.251767	-2.25963	0.023844	0.205539
CIAPIN1	61.1609	0.432985	0.280281	1.54482	0.122389	0.475661
CIB1	109.635	-0.747624	0.267786	-2.79187	0.00524045	0.0756964
CIBAR1	17.8419	-0.552806	0.44203	-1.25061	0.211077	0.599967
CINP	46.8364	0.0115457	0.292041	0.0395344	0.968464	0.991518
CIP2A	22.6018	-0.725671	0.383617	-1.89166	0.0585367	0.331155
CIR1	33.7396	0.660071	0.345222	1.91202	0.0558733	0.324672
CIRBP	23.5537	0.128377	0.399525	0.321325	0.747964	0.932164
CISD1	156.914	-0.0560219	0.181745	-0.308245	0.757896	0.933918
CISD2	37.7351	-0.137488	0.328406	-0.418652	0.675471	0.906546
CISD3	23.8452	-0.340264	0.406885	-0.836266	0.403005	0.769058
CIT	10.2632	-0.822018	0.592983	-1.38624	0.165673	0.550498
CIZ1	6.55051	-0.755083	0.731955	-1.0316	0.302261	0.693956
CKAP2	62.1859	-0.267497	0.256167	-1.04423	0.29638	0.689468
CKAP2L	16.4736	-0.994642	0.454473	-2.18856	0.0286289	0.228085
CKAP4	52.9742	-0.136534	0.293884	-0.464585	0.642229	0.892158
CKAP5	31.3016	0.0348396	0.3425	0.101722	0.918978	0.979108
CKLF	113.267	0.175886	0.200629	0.876671	0.380666	0.755906
CKS1B	471.915	-0.0853118	0.148422	-0.574791	0.565433	0.860866
CKS2	820.698	0.271324	0.137315	1.97593	0.0481626	0.29716
CLASP1	10.1537	-0.0674382	0.558619	-0.120723	0.90391	0.974185
CLCN3	9.8742	1.01841	0.586081	1.73765	0.0822717	0.392116
CLDN12	12.7502	0.184031	0.514933	0.357388	0.720802	0.92393
CLDN2	28.9847	3.30291	0.477431	6.91809	4.57788e-12	6.85652e-10
CLDN4	9.26282	-1.32305	0.64909	-2.03831	0.0415189	0.275697
CLDND1	75.5583	0.131854	0.245624	0.536813	0.591397	0.87203
CLEC2B	123.105	-0.447434	0.194756	-2.29741	0.0215954	0.19368
CLEC2D	14.6074	-0.328654	0.486393	-0.675696	0.499233	0.828277
CLEC4E	7.64387	4.54094	1.14536	3.96465	7.35051e-05	0.00291635
CLEC4O	46.8328	0.0386344	0.289482	0.13346	0.893829	0.971504
CLIC1	477.378	-0.309374	0.145361	-2.12831	0.0333113	0.247603
CLIC4	41.5591	-0.207755	0.29947	-0.693742	0.487844	0.823512
CLINT1	12.1582	-0.122506	0.521984	-0.234694	0.814446	0.94914
CLIP1	6.05405	-0.117567	0.726148	-0.161905	0.871381	0.968634
CLK1	19.061	-0.8453	0.420689	-2.00933	0.0445026	0.28515
CLK3	7.5188	-0.499481	0.669109	-0.746487	0.455373	0.803339
CLK4	7.49022	-1.05118	0.674151	-1.55927	0.118933	0.471711
CLN3	6.2302	1.09041	0.751946	1.45012	0.147026	0.515107
CLNS1A	34.864	0.0354173	0.338549	0.104615	0.916681	0.978359
CLOCK	12.0036	-0.320599	0.509877	-0.628776	0.529495	0.840097
CLP1	10.3231	0.822786	0.590265	1.39393	0.16334	0.547437
CLPB	12.3478	-1.23383	0.524713	-2.35144	0.0187009	0.176994
CLPP	15.8944	-0.98886	0.496056	-1.99344	0.046213	0.291488
CLPTM1L	15.3676	-0.616699	0.514032	-1.19973	0.230244	0.621068
CLPX	6.21242	-0.229963	0.715824	-0.321257	0.748016	0.932164
CLSPN	53.1355	-0.719519	0.28785	-2.49963	0.0124324	0.133801
CLSTN1	9.67904	0.958336	0.603869	1.58699	0.112514	0.459622
CLTA	66.3508	0.289876	0.312501	0.927598	0.353616	0.733221
CLTB	9.43161	-0.676133	0.626601	-1.07905	0.280565	0.680238
CLTC	52.7578	0.294461	0.275821	1.06758	0.28571	0.683037
CLU	25.1162	0.0507417	0.376454	0.134789	0.892779	0.971504
CLUAP1	16.4355	0.387265	0.485012	0.798465	0.424601	0.78365
CLUH	12.8324	-1.55122	0.586019	-2.64706	0.00811961	0.100092
CMAS	10.2314	0.365573	0.579384	0.630968	0.528062	0.840097
CMBL	9.26724	0.459062	0.572145	0.802353	0.422349	0.782803
CMC1	17.3228	-0.544397	0.439189	-1.23955	0.215141	0.603572
CMC2	128.806	0.0362481	0.203077	0.178494	0.858335	0.96403
CMC4	21.9191	0.243882	0.402644	0.6057	0.544714	0.850511
CMIP	17.9925	2.45102	1.21342	2.01992	0.0433916	0.282678
CMPK1	45.5201	-0.229774	0.279672	-0.821583	0.411314	0.776855
CMSS1	109.029	-0.415636	0.205478	-2.02277	0.0430966	0.281869
CMTM3	6.82526	-1.5124	0.739251	-2.04585	0.040771	0.273251
CMTM6	22.6568	-0.244064	0.379807	-0.6426	0.520484	0.836614
CNBP	465.781	0.172123	0.152811	1.12638	0.260004	0.655831
CNDP2	153.702	0.709912	0.206501	3.43781	0.000586432	0.0143463
CNEP1R1	12.0231	-0.232655	0.518805	-0.448443	0.653833	0.898009
CNIH1	91.2748	0.0321964	0.224105	0.143667	0.885764	0.971279
CNIH4	261.497	-0.123975	0.193414	-0.640981	0.521535	0.836774
CNKSR3	6.97786	1.36203	0.769694	1.76958	0.0767975	0.381877
CNN2	59.8973	-0.315612	0.274094	-1.15147	0.249537	0.641984
CNN3	451.143	-0.25256	0.2089	-1.209	0.226662	0.616387
CNOT1	16.1112	0.623953	0.45498	1.37138	0.170255	0.558292
CNOT11	12.1853	0.290903	0.515897	0.563878	0.572837	0.863146
CNOT2	45.1674	0.589415	0.294302	2.00276	0.0452031	0.288098
CNOT6	9.01492	0.340951	0.604955	0.563598	0.573028	0.863216
CNOT6L	9.15138	-0.187577	0.631057	-0.297242	0.766282	0.937107
CNOT7	26.4812	-0.277299	0.361319	-0.767461	0.442807	0.794031
CNOT9	182.749	-0.115592	0.255329	-0.452717	0.650753	0.89542
CNP	12.8948	-0.12342	0.517268	-0.2386	0.811416	0.948737
CNPPD1	31.9344	0.705002	0.333241	2.11559	0.0343797	0.251992
CNPY2	52.3715	-0.462291	0.278902	-1.65754	0.0974108	0.424655
CNPY3	11.507	-0.194287	0.511512	-0.379829	0.704072	0.917954
CNPY4	15.5598	0.141195	0.469606	0.300667	0.763669	0.936377
CNRIP1	13.6179	-1.64591	0.536051	-3.07044	0.00213747	0.0388048
CNTROB	7.3265	-1.51334	0.770255	-1.96473	0.0494454	0.301363
COA1	120.65	-0.0954328	0.244848	-0.389763	0.696712	0.914949
COA3	119.85	0.927493	0.215331	4.30729	1.6527e-05	0.00085356
COA4	79.2679	-0.334404	0.24524	-1.36358	0.1727	0.560784
COA5	19.2163	0.756801	0.420316	1.80055	0.0717737	0.367694
COA6	53.0474	-0.10879	0.272242	-0.399609	0.689445	0.912004
COA7	18.6443	0.0422859	0.431159	0.098075	0.921873	0.979493
COA8	14.962	-0.291608	0.511925	-0.569631	0.568928	0.861154
COASY	22.0401	-0.660985	0.38288	-1.72635	0.084284	0.396036
COBLL1	17.8642	1.22378	0.463536	2.64011	0.00828803	0.101749
COG2	13.1242	0.314415	0.499988	0.628846	0.52945	0.840097
COG4	37.6623	0.217704	0.323893	0.672148	0.50149	0.828497
COG5	15.5056	0.107551	0.488162	0.220318	0.825623	0.952206
COIL	19.5411	0.00818399	0.406815	0.0201172	0.98395	0.995477
COL4A1	20.4822	0.412212	0.429748	0.959194	0.337461	0.722562
COL8A1	21.5297	1.69648	0.432709	3.9206	8.83294e-05	0.00334925
COLGALT1	97.1444	-0.256962	0.270155	-0.951163	0.341522	0.725038
COMMD1	28.5184	0.330344	0.350671	0.942035	0.346175	0.727786
COMMD10	34.0297	0.487988	0.343232	1.42174	0.1551	0.531815
COMMD2	42.4526	-0.0923924	0.331937	-0.278344	0.780749	0.940572
COMMD3	105.236	0.564248	0.208803	2.7023	0.00688612	0.0912715
COMMD4	39.6296	0.359995	0.300808	1.19676	0.2314	0.622001
COMMD5	8.95503	-0.525855	0.600395	-0.875847	0.381113	0.756163
COMMD6	212.5	0.219505	0.181086	1.21216	0.225451	0.615063
COMMD7	18.2151	-0.58188	0.431234	-1.34934	0.177229	0.565073
COMMD8	32.6115	-0.172255	0.324627	-0.530622	0.59568	0.873573
COMMD9	65.6507	0.329958	0.247594	1.33265	0.182645	0.571399
COMT	20.5423	-0.890427	0.416474	-2.13801	0.0325159	0.244114
COPA	74.6065	0.00654467	0.25059	0.026117	0.979164	0.994683
COPB1	46.8089	-0.169402	0.279854	-0.605324	0.544964	0.850511
COPB2	101.246	0.07049	0.217581	0.323972	0.745959	0.931266
COPE	26.9421	-0.51333	0.399493	-1.28495	0.198808	0.589263
COPG1	187.539	-0.168782	0.196711	-0.858019	0.390882	0.759944
COPRS	8.0488	0.259317	0.650071	0.398906	0.689962	0.912136
COPS2	54.9366	0.118323	0.265985	0.444848	0.65643	0.899875
COPS3	76.8577	-0.224957	0.231916	-0.969994	0.332049	0.717643
COPS4	39.9261	0.0219383	0.302958	0.0724135	0.942273	0.98809
COPS5	121.604	-0.0311536	0.206733	-0.150694	0.880217	0.971226
COPS6	43.6994	-0.495569	0.304518	-1.62739	0.103655	0.439775
COPS7A	45.6682	0.271734	0.296552	0.916312	0.359503	0.738762
COPS7B	6.78983	0.423312	0.695431	0.608704	0.54272	0.849383
COPS8	114.673	-0.527061	0.22141	-2.38047	0.0172904	0.167075
COPS9	32.7135	-0.791427	0.376882	-2.09993	0.0357347	0.256963
COPZ1	196	0.356707	0.174313	2.04635	0.0407216	0.273251
COQ10B	52.3866	0.382517	0.280026	1.36601	0.171937	0.560433
COQ3	23.4574	1.1082	0.390156	2.84039	0.00450582	0.0683897
COQ4	7.21371	0.179566	0.682053	0.263273	0.79234	0.944098
COQ5	13.283	-0.132278	0.494213	-0.267653	0.788966	0.942545
COQ9	11.403	0.547083	0.595693	0.918397	0.358411	0.738137
CORO1C	114.385	-0.629531	0.239182	-2.63202	0.00848794	0.102839
COTL1	24.8125	-0.389901	0.37232	-1.04722	0.294998	0.687678
COX11	9.15304	0.607326	0.630057	0.963922	0.335085	0.720518
COX14	145.574	0.500214	0.187898	2.66215	0.00776423	0.0982915
COX15	24.5134	0.757203	0.386559	1.95883	0.0501328	0.303686
COX16	21.578	0.34038	0.40759	0.835103	0.403659	0.769058
COX17	264.922	0.209711	0.165296	1.2687	0.204548	0.596324
COX19	46.7532	-0.552486	0.283767	-1.94697	0.0515378	0.308425
COX20	191.534	0.143175	0.20188	0.709206	0.478197	0.817602
COX4I1	995.446	0.0927645	0.135862	0.682783	0.494744	0.828096
COX5A	94.3425	-0.168755	0.267946	-0.62981	0.528819	0.840097
COX5B	196.575	0.106912	0.200307	0.533742	0.59352	0.873187
COX6A1	802.761	0.152271	0.136252	1.11757	0.263752	0.660504
COX6B1	673.69	0.300809	0.144064	2.08803	0.0367955	0.260878
COX6C	763.811	0.532868	0.150479	3.54115	0.000398388	0.0107401
COX7A2	1005.15	0.283457	0.128972	2.19782	0.027962	0.225888
COX7A2L	257.86	0.151551	0.176269	0.859775	0.389913	0.759912
COX7B	578.028	0.438352	0.146145	2.99944	0.00270474	0.0468327
COX7C	417.33	0.385658	0.191251	2.0165	0.0437478	0.283619
COX8A	727.438	0.16043	0.15965	1.00488	0.314952	0.702984
CP	6.27049	1.83043	0.814262	2.24796	0.0245786	0.20946
CPD	6.49315	0.780791	0.738103	1.05783	0.290131	0.68615
CPEB1	15.2963	-0.310732	0.46979	-0.661428	0.508338	0.833124
CPNE1	80.9493	-0.115105	0.228586	-0.503552	0.614576	0.880581
CPNE3	56.7828	-0.252888	0.255981	-0.98792	0.323192	0.707174
CPNE8	25.5077	0.570125	0.436492	1.30615	0.191501	0.583889
CPPED1	29.795	0.776917	0.351622	2.20953	0.0271381	0.222816
CPS1	6.53652	0.0395354	0.72023	0.0548927	0.956224	0.988598
CPSF2	16.09	-0.605782	0.449031	-1.34909	0.177309	0.565073
CPSF3	77.0844	0.0234967	0.236838	0.09921	0.920972	0.979329
CPSF4	9.18228	-0.185688	0.625607	-0.296812	0.76661	0.937107
CPSF6	37.0364	-0.708316	0.326297	-2.17077	0.0299484	0.235152
CPSF7	8.56523	-0.165831	0.619656	-0.267617	0.788994	0.942545
CPT1A	7.30638	-1.83122	0.707448	-2.58849	0.00963978	0.113461
CRBN	11.2125	0.463288	0.535921	0.86447	0.38733	0.75829
CRCP	24.9158	-0.0505522	0.375241	-0.134719	0.892834	0.971504
CREB1	14.7932	0.021276	0.489915	0.0434279	0.96536	0.990578
CREB3	21.6013	-0.180716	0.399555	-0.452294	0.651057	0.895428
CREB3L2	20.6919	0.504833	0.435931	1.15806	0.246841	0.638783
CREB5	10.2337	-0.258878	0.549546	-0.471077	0.637586	0.890037
CREM	17.8185	-0.446666	0.469413	-0.951543	0.341329	0.724885
CRIM1	153.479	-0.192199	0.238908	-0.804492	0.421113	0.782803
CRIP2	10.8226	0.561652	0.546132	1.02842	0.303753	0.69537
CRIPT	83.7664	0.210695	0.232241	0.907227	0.364287	0.742833
CRK	16.8433	-0.231938	0.462403	-0.501594	0.615953	0.88092
CRKL	12.5541	0.112346	0.529816	0.212047	0.83207	0.955908
CRLS1	10.0152	0.0487678	0.593327	0.0821938	0.934493	0.986283
CRNDE	9.39561	-0.399679	0.588765	-0.678843	0.497237	0.828096
CRNKL1	10.1382	0.317935	0.544868	0.583508	0.559551	0.857835
CRTAP	24.1222	0.320501	0.377135	0.849832	0.395419	0.763423
CRYAB	15.8974	0.287319	0.447418	0.642172	0.520762	0.836614
CRYBG1	10.1233	-0.798068	0.606691	-1.31544	0.188361	0.579296
CRYZ	164.376	0.72109	0.182211	3.95744	7.57576e-05	0.00296643
CRYZL1	25.1988	-0.105542	0.412344	-0.255957	0.797984	0.946233
CS	99.6975	0.260146	0.211026	1.23277	0.217662	0.607018
CSDE1	142.023	0.0376812	0.192465	0.195782	0.844781	0.960061
CSE1L	157.049	-0.121508	0.193021	-0.629507	0.529017	0.840097
CSF1	6.41598	0.4798	0.708072	0.677615	0.498016	0.828277
CSKMT	25.7243	0.371338	0.367839	1.00951	0.312729	0.702226
CSNK1A1	201.691	-0.427901	0.395477	-1.08199	0.279258	0.67844
CSNK1D	10.4917	-0.0456526	0.618334	-0.0738317	0.941144	0.98809
CSNK1G1	8.42522	0.312376	0.643688	0.48529	0.62747	0.886397
CSNK2A1	75.015	-0.300581	0.230948	-1.30151	0.193084	0.584743
CSNK2B	186.416	-0.0425543	0.182729	-0.232882	0.815853	0.94914
CSPP1	8.88097	-0.11363	0.651942	-0.174295	0.861634	0.964328
CSRP1	91.6507	-0.167115	0.220581	-0.757614	0.448682	0.79859
CSRP2	35.1048	-0.068366	0.331282	-0.206368	0.836504	0.957182
CST3	47.8555	-0.261744	0.3152	-0.830408	0.406308	0.769878
CSTB	203.263	0.296382	0.235853	1.25664	0.208884	0.599967
CSTF1	47.3935	0.182447	0.279805	0.65205	0.514369	0.834558
CSTF2T	11.8014	0.396524	0.518962	0.764071	0.444825	0.794795
CSTF3	47.4588	0.45955	0.293544	1.56553	0.11746	0.469866
CTBP1	224.701	-0.425561	0.20545	-2.07136	0.038325	0.265246
CTBP2	12.0538	-0.592881	0.526939	-1.12514	0.260529	0.656085
CTCF	6.34225	-0.914836	0.740201	-1.23593	0.216485	0.605207
CTDNEP1	11.1398	0.912876	0.555553	1.64318	0.100345	0.432805
CTDSP1	8.1054	-0.192622	0.626092	-0.307657	0.758343	0.933918
CTDSP2	6.68497	0.983087	0.72016	1.3651	0.172223	0.560784
CTDSPL	7.88528	0.48425	0.63713	0.760049	0.447226	0.797331
CTDSPL2	20.4314	0.342738	0.441568	0.776184	0.43764	0.791159
CTHRC1	10.8558	0.41799	0.588937	0.709736	0.477868	0.817506
CTNNA1	168.982	0.256943	0.185144	1.3878	0.165199	0.549364
CTNNAL1	32.9751	-0.339853	0.352443	-0.964277	0.334907	0.720441
CTNNB1	643.282	0.128791	0.20455	0.629631	0.528936	0.840097
CTNNBL1	56.2849	-0.192249	0.263545	-0.729474	0.465712	0.809893
CTPS1	30.4118	-0.202665	0.338045	-0.599521	0.548825	0.85294
CTSA	31.9498	1.21045	0.354782	3.41182	0.000645298	0.0155886
CTSB	39.5961	0.556942	0.315157	1.76719	0.0771966	0.381908
CTSC	34.3602	0.348525	0.343496	1.01464	0.310277	0.699876
CTSD	64.0467	0.642113	0.285639	2.24799	0.0245768	0.20946
CTSL	33.329	0.237217	0.360493	0.658035	0.510516	0.833374
CTSS	9.69452	1.36198	0.639752	2.12892	0.0332607	0.247534
CTSV	21.1716	0.272467	0.4223	0.645198	0.518799	0.836192
CTTN	257.415	0.381046	0.221763	1.71826	0.08575	0.398548
CTTNBP2NL	6.87762	0.190607	0.705398	0.270213	0.786997	0.9424
CUEDC2	19.3107	-0.467961	0.451037	-1.03752	0.299493	0.691272
CUL1	13.8363	-0.187386	0.469813	-0.398853	0.690002	0.912136
CUL2	29.8023	0.0065108	0.3392	0.0191946	0.984686	0.995655
CUL3	7.75472	0.237688	0.655308	0.362712	0.71682	0.922153
CUL4A	11.1655	0.143315	0.554131	0.25863	0.795921	0.945166
CUL4B	10.522	0.971868	0.634673	1.53129	0.125698	0.481963
CUL5	8.42557	0.793727	0.683498	1.16127	0.245531	0.636877
CUTA	415.58	0.338097	0.155408	2.17555	0.0295893	0.232943
CUTC	29.3346	0.110335	0.344	0.32074	0.748407	0.932164
CUX1	28.1903	-0.0771729	0.367812	-0.209816	0.833811	0.955908
CWC15	65.3499	-0.09225	0.248603	-0.371073	0.710583	0.919646
CWC22	12.554	0.00608435	0.531671	0.0114438	0.990869	0.9982
CWC25	17.3857	0.359077	0.454485	0.790074	0.429484	0.784353
CWC27	14.2249	-0.0943872	0.496937	-0.189938	0.849358	0.96069
CWF19L1	32.8287	-0.567287	0.319746	-1.77418	0.0760338	0.379915
CWF19L2	8.54758	0.361276	0.627329	0.575896	0.564686	0.860508
CXCL14	6.58153	-0.271195	0.735112	-0.368917	0.71219	0.920097
CXCL8	7.4788	0.0374197	0.66587	0.0561968	0.955185	0.988586
CXXC5	19.1808	0.917185	0.443203	2.06945	0.038504	0.265682
CXorf56	17.341	0.327154	0.444405	0.736163	0.461632	0.807752
CYB561	6.5049	0.62935	0.720618	0.873347	0.382474	0.756181
CYB561A3	24.1213	0.427853	0.396104	1.08015	0.280073	0.679595
CYB561D2	11.732	0.0478768	0.583359	0.0820709	0.93459	0.986283
CYB5B	84.2062	0.383203	0.232134	1.65078	0.0987833	0.428848
CYB5D2	8.79084	0.420559	0.638937	0.658217	0.510399	0.833374
CYB5R1	6.55794	0.500777	0.694489	0.721072	0.470865	0.813435
CYB5R3	24.4657	-0.148159	0.407418	-0.363652	0.716118	0.921844
CYBA	126.063	-0.0587966	0.24805	-0.237035	0.81263	0.948737
CYBC1	6.25491	0.463951	0.738985	0.627822	0.530121	0.840173
CYC1	97.3182	-0.618587	0.258924	-2.38907	0.016891	0.16508
CYCS	426.17	-0.200101	0.146733	-1.3637	0.172661	0.560784
CYFIP1	7.21936	0.021627	0.698585	0.0309584	0.975303	0.993714
CYP1B1	9.79689	3.48116	0.862406	4.03657	5.42382e-05	0.00230455
CYP20A1	36.3873	-0.252727	0.32387	-0.780332	0.435195	0.789279
CYP51A1	144.192	1.99592	0.231619	8.61724	6.85864e-18	2.16264e-15
CYREN	11.4211	-0.244877	0.524007	-0.467316	0.640274	0.891846
CYRIA	19.7477	2.94808	0.51332	5.74317	9.29214e-09	9.94093e-07
CYRIB	20.5252	-0.412506	0.401905	-1.02638	0.304714	0.69624
CYSTM1	61.0672	1.00614	0.266465	3.77587	0.000159451	0.0057202
CYTH2	7.43604	-0.306124	0.695291	-0.440282	0.659733	0.900511
CYTOR	101.317	-0.577369	0.210484	-2.74305	0.00608715	0.0842226
CZIB	41.3735	-0.0553271	0.308154	-0.179544	0.857511	0.963855
DAB2	12.8543	1.10728	0.532173	2.08067	0.037464	0.262818
DAD1	300.626	0.238294	0.175428	1.35835	0.174351	0.562629
DAG1	6.72556	0.0967134	0.667581	0.144871	0.884812	0.971279
DANCR	144.474	0.108603	0.212897	0.51012	0.609967	0.879136
DAP	30.8961	-0.0743482	0.325556	-0.228373	0.819356	0.950574
DAP3	114.127	-0.0374701	0.202302	-0.185219	0.853057	0.962461
DAPK3	7.75082	-1.02562	0.663453	-1.54588	0.122134	0.475661
DARS1	53.3889	-0.203666	0.268913	-0.757365	0.448831	0.798614
DARS2	20.4863	0.28832	0.41506	0.694647	0.487277	0.823382
DAXX	46.7059	0.310387	0.291328	1.06542	0.286686	0.684278
DAZAP1	16.8212	-0.609943	0.463964	-1.31463	0.188633	0.579729
DAZAP2	137.921	0.644723	0.227193	2.83778	0.00454288	0.0685552
DBF4	25.2987	-0.312441	0.358333	-0.871929	0.383247	0.756239
DBI	835.649	1.07772	0.140816	7.65336	1.95801e-14	3.66576e-12
DBN1	21.3496	-0.450973	0.427027	-1.05608	0.290934	0.68615
DBNL	11.4078	-0.427457	0.538408	-0.793928	0.427238	0.784353
DBT	9.13132	0.869833	0.597901	1.45481	0.145722	0.51354
DCAF10	6.00004	-0.852029	0.741083	-1.14971	0.250264	0.642663
DCAF11	6.47173	0.779774	0.695875	1.12057	0.262472	0.658765
DCAF13	178.811	-0.202083	0.201755	-1.00162	0.316525	0.703208
DCAF16	10.7496	-0.391346	0.571908	-0.684281	0.493798	0.827746
DCAF6	9.12476	0.7797	0.625896	1.24573	0.212862	0.601537
DCAF7	25.2943	0.0506352	0.361819	0.139946	0.888702	0.971279
DCAF8	8.96727	-0.0711669	0.614648	-0.115785	0.907823	0.974811
DCAKD	74.1736	-0.31624	0.244344	-1.29424	0.195582	0.585845
DCBLD2	270.073	-0.507898	0.213144	-2.38289	0.0171775	0.166521
DCDC2	7.51641	2.11342	0.762342	2.77227	0.00556666	0.0792159
DCK	8.81446	0.195667	0.602902	0.324542	0.745528	0.931266
DCLK1	6.13084	0.194753	0.751644	0.259103	0.795556	0.945166
DCLRE1B	12.7029	-0.345407	0.502415	-0.687494	0.491771	0.826568
DCLRE1C	17.3872	-0.105273	0.431287	-0.244091	0.80716	0.947263
DCP1A	16.2369	-0.408475	0.459202	-0.889533	0.373717	0.752331
DCP2	27.5164	0.100325	0.388897	0.257973	0.796428	0.945538
DCPS	20.6556	-0.34831	0.410458	-0.848588	0.39611	0.764022
DCTD	11.2819	-0.755205	0.562466	-1.34267	0.17938	0.567104
DCTN1	22.6681	0.135032	0.415566	0.324936	0.74523	0.931266
DCTN2	19.5273	0.325962	0.422961	0.770668	0.440904	0.79265
DCTN3	25.0301	-0.477995	0.398411	-1.19976	0.230234	0.621068
DCTN4	19.3938	-0.368929	0.426335	-0.865349	0.386847	0.75829
DCTN5	17.603	0.0905664	0.438921	0.206339	0.836526	0.957182
DCTN6	36.9396	0.25703	0.31761	0.809263	0.418364	0.782192
DCTPP1	37.0366	-0.704752	0.309379	-2.27796	0.0227292	0.199114
DCUN1D1	56.4856	0.100546	0.290287	0.346369	0.729065	0.92594
DCUN1D4	21.9552	0.303332	0.451936	0.671183	0.502104	0.828497
DCUN1D5	6.17992	-0.822005	0.753109	-1.09148	0.275061	0.673649
DCXR	22.4815	-1.23937	0.403092	-3.07465	0.00210751	0.0383972
DDA1	7.32989	-0.883075	0.702746	-1.25661	0.208896	0.599967
DDAH1	23.9655	-0.0997799	0.385124	-0.259085	0.79557	0.945166
DDB1	42.6023	0.182549	0.298443	0.611673	0.540754	0.847686
DDB2	30.0105	0.11428	0.338724	0.337385	0.735826	0.927861
DDI2	6.20233	0.127648	0.720738	0.177107	0.859424	0.96403
DDIAS	6.55872	-1.0966	0.708036	-1.54879	0.121432	0.475179
DDIT3	33.3319	0.345079	0.320166	1.07781	0.281118	0.680463
DDIT4	26.5667	-1.83118	0.458195	-3.99651	6.4282e-05	0.00260212
DDOST	150.796	0.326186	0.195975	1.66442	0.0960276	0.422663
DDRGK1	7.01606	-1.1098	0.697621	-1.59084	0.111645	0.458551
DDT	10.4854	0.704393	0.608491	1.15761	0.247025	0.638783
DDX1	55.8126	-0.116516	0.265802	-0.438357	0.661128	0.901376
DDX10	8.9597	-0.327238	0.60563	-0.540327	0.588972	0.870427
DDX17	30.468	0.281294	0.339465	0.828639	0.407308	0.771234
DDX18	141.698	-0.251288	0.191489	-1.31229	0.189423	0.580773
DDX19A	30.6675	-0.36531	0.33962	-1.07564	0.282087	0.680722
DDX19B	11.0449	-0.136794	0.584504	-0.234034	0.814959	0.94914
DDX21	89.8774	-0.608636	0.215802	-2.82034	0.00479726	0.0713161
DDX23	21.4143	0.153359	0.442075	0.346907	0.728661	0.92594
DDX24	37.2621	0.339994	0.318863	1.06627	0.286301	0.683904
DDX27	51.5625	-0.0731218	0.267374	-0.273482	0.784483	0.941756
DDX31	7.25732	-0.622879	0.634813	-0.981201	0.326493	0.71154
DDX39A	211.946	-0.174855	0.166637	-1.04932	0.294031	0.686535
DDX3X	139.742	-0.377737	0.225222	-1.67717	0.0935088	0.417101
DDX3Y	14.9646	0.448742	0.474387	0.94594	0.344179	0.725582
DDX41	16.5488	-0.256502	0.430284	-0.596123	0.551093	0.853922
DDX42	11.8532	0.573386	0.540432	1.06098	0.2887	0.685621
DDX46	77.7552	0.398398	0.269342	1.47915	0.139099	0.503531
DDX47	28.4232	0.437297	0.355141	1.23133	0.218199	0.60708
DDX5	300.977	0.279983	0.171886	1.62889	0.103336	0.439681
DDX50	31.6056	-0.445025	0.332742	-1.33745	0.181077	0.56887
DDX52	30.9277	0.381562	0.338276	1.12796	0.259337	0.655584
DDX56	19.0651	-0.842334	0.435643	-1.93354	0.0531693	0.31383
DDX6	22.3614	0.787447	0.416624	1.89007	0.0587489	0.331729
DECR1	99.8386	0.307294	0.215164	1.42818	0.153239	0.52853
DEDD	42.2219	-0.538292	0.352993	-1.52493	0.127275	0.485018
DEF8	20.3632	-0.280381	0.416721	-0.672828	0.501057	0.828497
DEGS1	23.2414	-0.260393	0.404189	-0.644234	0.519424	0.836299
DEK	37.528	-0.518599	0.310665	-1.66932	0.0950546	0.420274
DELE1	10.7729	0.322792	0.542213	0.595323	0.551628	0.853922
DENND10	13.6135	0.108709	0.497776	0.218388	0.827127	0.953129
DENND4C	7.3455	-0.4881	0.674721	-0.72341	0.469428	0.813198
DENND5A	6.82014	0.0843594	0.746494	0.113007	0.910025	0.97548
DENR	29.2911	-0.602695	0.350298	-1.72052	0.0853373	0.397847
DEPDC1	26.8217	-0.346088	0.357503	-0.968068	0.33301	0.719104
DEPDC1B	6.63353	-0.302161	0.706803	-0.427504	0.669012	0.904678
DEPP1	10.087	-0.285292	0.580668	-0.491317	0.623202	0.88516
DERA	29.993	0.00324247	0.350601	0.00924832	0.992621	0.998622
DERL1	41.9838	0.127918	0.297606	0.429822	0.667325	0.903358
DERL2	62.4342	0.2633	0.265507	0.991685	0.321351	0.706527
DESI1	10.7031	-0.591836	0.554349	-1.06762	0.285691	0.683037
DESI2	10.9016	-1.57058	0.621483	-2.52714	0.0114994	0.126875
DFFA	52.2328	-0.674735	0.284767	-2.36943	0.0178155	0.170042
DGCR8	22.1835	-0.690242	0.42287	-1.63228	0.102621	0.43758
DGLUCY	8.55152	1.19988	0.641858	1.86939	0.061569	0.340277
DGUOK	265.423	-0.0214585	0.166277	-0.129053	0.897316	0.971613
DHCR24	75.1489	1.9148	0.260676	7.34554	2.04934e-13	3.31827e-11
DHCR7	11.4214	3.06373	0.692338	4.42519	9.63561e-06	0.000539504
DHDDS	18.2447	0.0526558	0.449633	0.117108	0.906774	0.974786
DHFR	38.1959	0.333697	0.315271	1.05845	0.289852	0.68615
DHPS	25.2065	-0.28152	0.371167	-0.758473	0.448168	0.797912
DHRS1	14.5213	0.323075	0.526101	0.614093	0.539154	0.846349
DHRS3	10.8972	1.39288	0.617042	2.25735	0.0239865	0.20647
DHRS7	15.4293	0.220947	0.460565	0.47973	0.63142	0.888407
DHRS7B	29.2656	0.549555	0.347312	1.58231	0.113579	0.462277
DHRSX	8.56625	-0.0103822	0.602534	-0.0172308	0.986252	0.996187
DHX15	69.8066	0.192334	0.251496	0.764757	0.444416	0.794672
DHX29	10.9128	-0.42601	0.537713	-0.792261	0.428208	0.784353
DHX30	23.3731	0.53218	0.386569	1.37668	0.168612	0.555336
DHX33	8.52583	-1.01017	0.648344	-1.55807	0.119216	0.471745
DHX36	9.74487	-0.158545	0.596657	-0.265722	0.790453	0.94316
DHX8	19.6774	-0.0655236	0.414538	-0.158064	0.874406	0.968749
DHX9	68.3057	0.349309	0.259757	1.34475	0.178705	0.5669
DIAPH1	23.7271	0.119208	0.37672	0.316436	0.751671	0.93318
DIAPH2	7.00625	1.00619	0.758574	1.32643	0.184698	0.57482
DIAPH3	42.8508	-0.702652	0.306924	-2.28934	0.0220597	0.195792
DIMT1	6.44631	0.548839	0.714753	0.767871	0.442564	0.794031
DKC1	60.6966	-0.501196	0.254338	-1.97059	0.0487704	0.299829
DKK3	15.8022	0.270536	0.514814	0.525503	0.599234	0.874332
DLD	75.4549	0.55382	0.243546	2.27398	0.022967	0.200576
DLEU1	22.4149	0.0440891	0.393447	0.112059	0.910777	0.975937
DLEU2	50.6654	0.0567245	0.282834	0.200558	0.841044	0.959021
DLG1	12.2627	0.31073	0.547396	0.567651	0.570272	0.862099
DLG5	69.1568	-0.259545	0.242332	-1.07103	0.284155	0.682039
DLGAP1-AS1	8.40952	0.875209	0.69269	1.26349	0.206412	0.598245
DLGAP5	28.7679	0.0166879	0.355606	0.046928	0.962571	0.990002
DLST	6.16126	0.0197519	0.70056	0.0281945	0.977507	0.994607
DMAC1	22.6191	0.702709	0.398924	1.76151	0.0781522	0.382813
DMAC2	26.7233	-0.225648	0.393766	-0.57305	0.566611	0.861027
DMAC2L	9.77945	1.10519	0.591519	1.86839	0.0617077	0.340729
DNAAF5	6.43807	0.462723	0.739849	0.625428	0.53169	0.841393
DNAJA1	292.515	-0.412244	0.161199	-2.55735	0.0105473	0.12036
DNAJA2	42.2877	0.00903515	0.309163	0.0292245	0.976686	0.994277
DNAJA3	7.38156	-0.58386	0.653238	-0.893792	0.371433	0.748992
DNAJB1	30.8854	-0.325372	0.334459	-0.972831	0.330637	0.717243
DNAJB11	13.3042	-0.44238	0.4984	-0.8876	0.374756	0.753384
DNAJB12	52.4551	0.925008	0.288026	3.21155	0.00132022	0.0268116
DNAJB14	9.45586	0.180985	0.584015	0.309898	0.756639	0.933918
DNAJB4	19.6757	0.0909138	0.413729	0.219742	0.826072	0.952428
DNAJB6	69.1461	-0.553112	0.24825	-2.22804	0.0258779	0.215926
DNAJC1	6.56117	-0.396058	0.698458	-0.567046	0.570683	0.862503
DNAJC10	18.8026	0.219623	0.417514	0.526025	0.598871	0.874332
DNAJC13	8.01229	-0.103431	0.648253	-0.159553	0.873233	0.968634
DNAJC15	10.7613	0.487203	0.548344	0.888499	0.374272	0.752944
DNAJC16	11.7291	1.55197	0.59344	2.61521	0.00891715	0.10642
DNAJC19	95.7057	-0.255365	0.210894	-1.21087	0.225947	0.615575
DNAJC2	16.3377	-0.311295	0.441391	-0.705259	0.480649	0.818524
DNAJC21	9.51854	-0.0426308	0.595464	-0.0715925	0.942926	0.98809
DNAJC3	61.2824	-0.00719844	0.300712	-0.0239379	0.980902	0.994683
DNAJC4	6.55779	-0.698306	0.723401	-0.965309	0.33439	0.720363
DNAJC5	6.17367	-0.581099	0.723012	-0.80372	0.421559	0.782803
DNAJC7	11.0249	-0.232543	0.583363	-0.398626	0.690169	0.912147
DNAJC8	224.947	0.263539	0.189046	1.39405	0.163304	0.547437
DNASE2	9.43907	-0.165679	0.585019	-0.283203	0.777021	0.938907
DNM1L	22.8584	0.0453238	0.412527	0.109869	0.912514	0.976589
DNM2	7.19193	0.29552	0.659978	0.447772	0.654318	0.898263
DNMT1	58.1034	-0.915465	0.546495	-1.67516	0.0939034	0.417651
DNPEP	30.0514	0.0447941	0.340045	0.13173	0.895198	0.971613
DNPH1	14.1898	-0.157685	0.521459	-0.302391	0.762354	0.936274
DNTTIP1	15.1036	-0.953166	0.517007	-1.84362	0.0652382	0.349048
DNTTIP2	63.4879	-0.638123	0.258114	-2.47226	0.0134263	0.141366
DOCK2	9.76208	-0.892754	0.596338	-1.49706	0.134377	0.493898
DOCK5	29.829	-0.819584	0.396651	-2.06626	0.038804	0.266184
DPAGT1	21.0916	0.0515505	0.396307	0.130077	0.896505	0.971613
DPCD	64.8402	0.588571	0.263794	2.23117	0.0256697	0.214786
DPF2	19.8138	-0.0836226	0.425945	-0.196323	0.844358	0.960061
DPH2	12.8937	-0.503388	0.491953	-1.02324	0.306193	0.696989
DPH3	25.5408	0.0848364	0.369808	0.229407	0.818553	0.95001
DPH5	38.8751	-0.593958	0.301592	-1.96941	0.0489066	0.299829
DPH6	10.0171	0.587287	0.565683	1.03819	0.299181	0.691272
DPH7	6.57187	-0.174983	0.706308	-0.247743	0.804333	0.947263
DPM1	44.3175	0.132608	0.285274	0.464844	0.642043	0.892158
DPM2	37.4553	-0.316297	0.371146	-0.852218	0.394093	0.763423
DPM3	30.274	0.634851	0.35734	1.7766	0.0756342	0.379501
DPP3	19.4557	0.277961	0.408936	0.67972	0.496682	0.828096
DPP4	20.5716	2.98301	0.54892	5.43432	5.50051e-08	5.10942e-06
DPP7	7.18634	-0.232595	0.719889	-0.323098	0.746621	0.931488
DPP8	11.1406	-0.0849065	0.56116	-0.151305	0.879735	0.971161
DPP9	5.9872	-0.281836	0.70032	-0.402439	0.687361	0.911333
DPY19L4	7.62185	-0.431279	0.643482	-0.670227	0.502713	0.828771
DPY30	84.1036	0.118892	0.227744	0.522042	0.601641	0.87465
DPYSL2	33.8049	0.0748482	0.355694	0.210429	0.833333	0.955908
DPYSL3	20.1332	0.0245664	0.4215	0.0582833	0.953523	0.988123
DR1	39.8629	-0.417088	0.31046	-1.34345	0.179126	0.5669
DRAM1	15.7554	0.375895	0.470596	0.798765	0.424427	0.78365
DRAM2	39.6582	0.284897	0.299859	0.950102	0.34206	0.725084
DRAP1	22.5265	-1.05238	0.422879	-2.4886	0.0128247	0.136228
DRG1	68.6764	0.00753542	0.25238	0.0298574	0.976181	0.994091
DRG2	25.196	-0.32314	0.379552	-0.851371	0.394563	0.763423
DROSHA	12.3748	-0.539963	0.53373	-1.01168	0.311691	0.701745
DSCC1	6.08335	-0.368368	0.731697	-0.503443	0.614653	0.880581
DSG2	22.3188	0.326932	0.391405	0.835278	0.403561	0.769058
DSN1	34.33	-0.165971	0.320091	-0.518513	0.604101	0.876736
DST	11.6753	-0.172136	0.536481	-0.32086	0.748316	0.932164
DSTN	123.018	-0.0344675	0.196847	-0.175098	0.861003	0.964162
DSTNP2	7.70172	0.00206208	0.647413	0.00318512	0.997459	0.999542
DTD1	25.4659	-0.504388	0.390901	-1.29032	0.196939	0.587801
DTL	21.1643	-0.624458	0.408556	-1.52845	0.1264	0.483257
DTNBP1	6.52264	0.365628	0.71488	0.511453	0.609034	0.878897
DTWD1	17.3931	-0.213089	0.438555	-0.48589	0.627045	0.886397
DTX3L	31.6596	0.244221	0.359558	0.679224	0.496996	0.828096
DTYMK	59.0647	-0.968655	0.302704	-3.2	0.00137426	0.0274936
DUS2	6.10245	0.379089	0.808383	0.468947	0.639107	0.890647
DUSP1	12.3164	-1.26564	0.532148	-2.37836	0.0173896	0.167764
DUSP10	20.1985	1.84011	0.50446	3.64769	0.000264608	0.00834351
DUSP11	33.622	0.189989	0.332821	0.570844	0.568105	0.861027
DUSP12	9.07824	-0.348037	0.641839	-0.542249	0.587647	0.870141
DUSP14	17.8386	0.162983	0.455804	0.357572	0.720664	0.92393
DUSP22	7.92848	1.43383	0.688142	2.08363	0.0371941	0.262153
DUSP23	20.3009	-0.638802	0.415761	-1.53647	0.124424	0.479533
DUSP3	20.3852	0.344428	0.424905	0.8106	0.417595	0.782189
DUT	25.7473	-0.450905	0.368311	-1.22425	0.220857	0.610311
DVL1	6.75158	-1.85205	0.791347	-2.34038	0.0192642	0.179846
DYM	6.61617	-0.519756	0.695658	-0.747142	0.454978	0.803339
DYNC1H1	22.9805	0.192048	0.384606	0.499337	0.617542	0.881509
DYNC1I2	141.862	-0.00479832	0.195818	-0.0245039	0.980451	0.994683
DYNC1LI1	20.5753	-0.4463	0.430214	-1.03739	0.299554	0.691272
DYNC1LI2	21.8457	0.305795	0.390095	0.7839	0.433099	0.787943
DYNC2I2	18.1321	-1.32662	0.485014	-2.73521	0.00623397	0.0853923
DYNC2LI1	13.6715	0.921397	0.513693	1.79367	0.0728654	0.371521
DYNLL1	454.517	-0.32363	0.154894	-2.08936	0.0366752	0.260333
DYNLL2	13.4626	-0.242436	0.488929	-0.495851	0.619999	0.882703
DYNLT1	398.547	0.329798	0.163355	2.0189	0.0434973	0.282945
DYNLT3	46.6222	-0.134723	0.29705	-0.453536	0.650163	0.895225
DYRK1A	8.05438	-0.0747623	0.650497	-0.114931	0.9085	0.975067
DYRK4	17.6556	-0.182799	0.414571	-0.440934	0.659261	0.900363
E2F4	10.4441	-0.309748	0.556224	-0.556876	0.577612	0.866163
E2F7	10.1914	-1.25698	0.593875	-2.11658	0.0342958	0.251992
EAF1	30.0679	0.192635	0.368743	0.522411	0.601385	0.874489
EAF2	7.0785	0.0444298	0.684637	0.0648953	0.948257	0.98809
EAPP	18.812	0.577567	0.424351	1.36106	0.173495	0.561538
EBAG9	10.7689	0.17552	0.559481	0.313718	0.753735	0.933918
EBLN3P	9.70824	-0.151314	0.551456	-0.27439	0.783785	0.941754
EBNA1BP2	44.3403	-0.915618	0.291652	-3.13942	0.00169282	0.0320939
EBP	654.268	1.67684	0.213591	7.85071	4.13674e-15	9.53201e-13
ECD	29.7335	-0.474327	0.343594	-1.38049	0.167437	0.554208
ECE1	7.60519	-0.889328	0.654417	-1.35896	0.174159	0.562629
ECH1	121.913	0.816387	0.225297	3.6236	0.00029053	0.00901846
ECHDC1	56.4395	0.368268	0.274697	1.34063	0.180039	0.567656
ECHS1	73.963	-0.275826	0.243466	-1.13292	0.257249	0.651938
ECI1	11.8682	0.143351	0.537034	0.266931	0.789522	0.942988
ECI2	68.2961	0.303691	0.264022	1.15025	0.250042	0.642368
ECPAS	17.5478	-0.117968	0.421876	-0.279627	0.779764	0.940331
ECT2	48.8035	0.0660852	0.286727	0.230481	0.817718	0.949821
EDA2R	6.46455	0.499218	0.747764	0.667615	0.504379	0.830375
EDC3	15.0736	-0.0629254	0.490861	-0.128194	0.897995	0.971626
EDEM1	25.2563	-0.418368	0.399314	-1.04772	0.294768	0.68741
EDEM3	7.54881	-0.508014	0.630782	-0.805372	0.420605	0.782803
EDF1	300.022	-0.204627	0.173683	-1.17816	0.238732	0.629279
EDN1	8.46572	0.105464	0.633519	0.166474	0.867784	0.967596
EEA1	13.6191	-0.010575	0.479096	-0.0220728	0.98239	0.995319
EED	14.7821	-0.512609	0.483345	-1.06054	0.288897	0.685621
EEF1A1	2882.99	0.0344249	0.201018	0.171253	0.864025	0.965513
EEF1AKMT1	41.0436	0.010888	0.296703	0.0366966	0.970727	0.99192
EEF1AKMT2	14.1115	-1.32264	0.511537	-2.58562	0.0097205	0.11392
EEF1AKMT4	26.3621	-1.29061	0.357817	-3.60689	0.00030989	0.00942411
EEF1B2	879.306	-0.214849	0.17134	-1.25393	0.209867	0.599967
EEF1D	211.599	-0.209708	0.189587	-1.10613	0.268669	0.665814
EEF1E1	77.6949	0.120284	0.241905	0.497235	0.619023	0.882152
EEF1G	2104.57	0.0709694	0.131993	0.537676	0.590801	0.871801
EEF2	100.176	-0.303865	0.210905	-1.44077	0.14965	0.520648
EEF2K	5.98622	-0.332625	0.72214	-0.460611	0.645078	0.89377
EEF2KMT	8.35538	-0.0757943	0.613224	-0.1236	0.901632	0.973802
EFCAB11	6.36951	0.230754	0.712488	0.323871	0.746036	0.931266
EFCAB14	13.0493	0.638817	0.506454	1.26135	0.207182	0.598696
EFHC1	6.71117	0.70245	0.695	1.01072	0.312151	0.702226
EFHD2	14.0099	0.0746148	0.491695	0.15175	0.879384	0.970953
EFNA1	8.8322	1.13571	0.632759	1.79485	0.0726776	0.370879
EFNA5	128.286	0.737949	0.266798	2.76595	0.00567578	0.0801971
EFR3A	10.7263	0.172203	0.598462	0.287743	0.773543	0.938377
EFTUD2	56.5759	-0.13551	0.263801	-0.513683	0.607473	0.878651
EGFLAM	21.7418	0.797372	0.404793	1.96983	0.048858	0.299829
EGFR	37.3429	1.11636	0.337626	3.3065	0.000944686	0.0205248
EGLN1	7.90533	-0.0337655	0.62068	-0.0544009	0.956616	0.988598
EGLN3	33.0881	0.596018	0.334795	1.78025	0.075035	0.377865
EGR1	11.8556	1.78074	0.600153	2.96714	0.00300589	0.0504433
EHBP1	9.36953	-0.899075	0.608165	-1.47834	0.139316	0.503732
EHD2	9.78442	0.222635	0.573308	0.388334	0.697769	0.915234
EHHADH	6.09146	0.811515	0.710332	1.14244	0.253269	0.646836
EI24	31.9269	-0.519666	0.338201	-1.53656	0.124401	0.479533
EID1	40.0911	0.000927239	0.308864	0.0030021	0.997605	0.999542
EIF1	778.71	-0.212266	0.150048	-1.41466	0.157168	0.534653
EIF1AD	44.4637	-0.658811	0.306075	-2.15245	0.0313618	0.240267
EIF1AX	52.1135	-0.685874	0.278006	-2.46712	0.0136204	0.142657
EIF1AY	91.872	-0.160708	0.247148	-0.650247	0.515532	0.834558
EIF1B	34.807	-0.321114	0.341923	-0.939141	0.347659	0.728769
EIF2A	71.0816	-0.364638	0.234896	-1.55234	0.120581	0.473706
EIF2AK1	27.8659	0.144448	0.347427	0.415765	0.677582	0.906547
EIF2AK2	25.1806	-0.0727016	0.376876	-0.192906	0.847033	0.960179
EIF2AK4	19.4293	-0.536111	0.410975	-1.30449	0.192068	0.58398
EIF2B1	8.30928	-0.853242	0.609531	-1.39983	0.161563	0.544389
EIF2B2	7.1847	-1.03388	0.700438	-1.47605	0.13993	0.504544
EIF2B3	36.0722	-0.533312	0.312951	-1.70414	0.0883552	0.404529
EIF2B4	10.3691	-0.105889	0.561282	-0.188655	0.850363	0.961186
EIF2B5	7.80036	-0.0387549	0.63072	-0.0614455	0.951004	0.988123
EIF2D	27.8552	0.346142	0.353418	0.979413	0.327376	0.712427
EIF2S1	106.998	-0.404837	0.248639	-1.62821	0.10348	0.439681
EIF2S2	144.963	-0.75218	0.207441	-3.626	0.000287847	0.00898171
EIF2S3	364.119	0.0964462	0.191843	0.502735	0.615151	0.880581
EIF3A	37.8401	0.268698	0.337633	0.795827	0.426133	0.784353
EIF3B	38.7365	0.596721	0.314445	1.8977	0.0577363	0.329529
EIF3D	255.758	0.132953	0.164302	0.809199	0.4184	0.782192
EIF3E	527.817	0.0230172	0.147789	0.155744	0.876235	0.968913
EIF3F	36.7458	-0.382956	0.324329	-1.18076	0.237697	0.628402
EIF3G	40.5822	-0.955104	0.576806	-1.65585	0.0977523	0.425606
EIF3H	360.552	0.271873	0.169819	1.60096	0.109387	0.453833
EIF3I	381.904	-0.174547	0.170042	-1.02649	0.304661	0.69624
EIF3J	23.4672	-0.751233	0.393712	-1.90808	0.0563814	0.326094
EIF3K	293.703	0.163985	0.172301	0.95174	0.341229	0.724885
EIF3L	262.175	0.320216	0.163021	1.96426	0.0495002	0.301363
EIF3M	211.615	-0.230521	0.184283	-1.25091	0.210968	0.599967
EIF4A2	82.7081	0.111014	0.239923	0.462707	0.643574	0.892719
EIF4A3	16.9557	-0.276994	0.456171	-0.607216	0.543708	0.850285
EIF4B	95.3124	0.419969	0.221115	1.89932	0.0575219	0.329498
EIF4E	162.433	-0.19615	0.186912	-1.04942	0.293984	0.686535
EIF4E2	157.529	-0.0870643	0.205829	-0.422994	0.6723	0.905419
EIF4EBP1	66.0993	-1.40942	0.294937	-4.77872	1.76414e-06	0.00010985
EIF4EBP2	62.8649	0.0828405	0.281473	0.294311	0.76852	0.937412
EIF4G1	17.5222	-0.641873	0.476996	-1.34566	0.178413	0.5669
EIF4G2	270.976	-0.379518	0.165332	-2.29548	0.0217054	0.194375
EIF4G3	9.32846	-0.283487	0.587699	-0.482368	0.629545	0.887729
EIF4H	39.1004	-0.506193	0.333383	-1.51835	0.128926	0.486395
EIF5	85.4062	-0.568638	0.225975	-2.51637	0.011857	0.129796
EIF5A	477.692	-0.736799	0.198445	-3.71287	0.000204919	0.0069754
EIF5A2	66.3344	-0.263517	0.293905	-0.896607	0.369929	0.748225
EIF5B	124.228	-0.255083	0.205457	-1.24154	0.214408	0.603572
EIF6	449.417	-0.0484279	0.142574	-0.339667	0.734107	0.927718
EIPR1	9.56262	-0.905237	0.589848	-1.5347	0.124859	0.479762
ELAVL1	9.26285	-0.163409	0.579716	-0.281878	0.778037	0.939383
ELF2	12.2525	0.70393	0.533246	1.32009	0.186806	0.576588
ELF3	7.13866	1.74577	0.725294	2.40699	0.0160848	0.160833
ELK3	7.56478	-1.69674	0.675471	-2.51194	0.0120071	0.131028
ELK4	17.5519	-0.469777	0.478035	-0.982726	0.325742	0.711196
ELL2	10.0783	-2.4276	0.630875	-3.84799	0.000119089	0.00435037
ELMO2	7.24929	0.712828	0.661346	1.07784	0.281103	0.680463
ELMOD2	14.5065	0.567506	0.477509	1.18847	0.234647	0.62561
ELOA	16.4004	-0.479326	0.467577	-1.02513	0.305304	0.696693
ELOB	732.107	0.165885	0.136511	1.21518	0.224298	0.613874
ELOC	284.98	-0.329484	0.160076	-2.05829	0.0395623	0.268372
ELOF1	40.1046	0.103526	0.304111	0.340421	0.73354	0.92753
ELOVL1	94.7727	-0.107212	0.220245	-0.486786	0.62641	0.886397
ELOVL5	112.079	0.483878	0.200296	2.41582	0.0156999	0.158081
ELOVL6	38.8843	0.799073	0.312799	2.55459	0.0106312	0.120953
ELP2	29.5165	0.303826	0.339332	0.895365	0.370592	0.748516
ELP3	14.2606	-0.0593551	0.466487	-0.127239	0.898752	0.971742
ELP4	14.9181	-0.313746	0.476946	-0.657823	0.510652	0.833374
ELP5	34.4376	-0.565953	0.321352	-1.76116	0.0782108	0.382813
ELP6	32.1357	-0.239695	0.359862	-0.666074	0.505364	0.830924
EMC1	40.1157	0.326153	0.32117	1.01551	0.309861	0.69937
EMC10	21.11	-0.222956	0.433508	-0.514307	0.607037	0.878651
EMC2	64.7005	0.321408	0.245225	1.31066	0.189972	0.580813
EMC3	94.531	0.0975921	0.220241	0.443114	0.657683	0.899894
EMC3-AS1	8.20646	-0.623951	0.624931	-0.998432	0.31807	0.703417
EMC4	26.9247	-0.608955	0.355373	-1.71356	0.0866087	0.400816
EMC7	59.8548	-0.247518	0.291046	-0.850441	0.39508	0.763423
EMC8	8.13851	0.51926	0.615514	0.84362	0.398882	0.766281
EMC9	7.5637	-1.18488	0.709037	-1.67111	0.0946992	0.420274
EMD	12.41	-1.44266	0.549942	-2.62329	0.00870858	0.104346
EME1	7.43825	0.165445	0.668278	0.247569	0.804468	0.947263
EMG1	81.5116	0.0155574	0.239182	0.0650442	0.948139	0.98809
EML4	11.9493	-0.200331	0.545247	-0.367413	0.713311	0.92048
EMP2	30.5163	-0.137273	0.336866	-0.4075	0.683641	0.909144
EMP3	91.7425	-0.535436	0.274451	-1.95093	0.051065	0.306438
ENAH	55.5419	-0.035661	0.319169	-0.111731	0.911037	0.976041
ENO1	2563.32	-0.034164	0.123706	-0.27617	0.782417	0.941257
ENO2	27.0877	0.936926	0.368163	2.54487	0.0109319	0.122943
ENOPH1	11.2935	-0.952146	0.525783	-1.81091	0.0701548	0.362638
ENPP1	22.2746	-0.645062	0.468716	-1.37623	0.16875	0.55539
ENSA	54.4608	0.276613	0.273894	1.00993	0.312531	0.702226
ENTPD6	21.2941	0.0774577	0.41158	0.188196	0.850723	0.961275
ENY2	355.425	0.0761115	0.150533	0.505612	0.613129	0.880433
EOLA1	7.93904	0.0923889	0.652036	0.141693	0.887323	0.971279
EPAS1	8.04912	-0.168604	0.615528	-0.273918	0.784148	0.941756
EPB41L2	17.705	-0.920055	0.445224	-2.0665	0.0387814	0.266184
EPDR1	22.7497	0.0663127	0.398906	0.166236	0.867971	0.967625
EPG5	6.74448	0.875423	0.727989	1.20252	0.229161	0.619856
EPHA2	7.06804	-0.742236	0.658833	-1.12659	0.259915	0.655831
EPHX1	6.31739	0.195027	0.721904	0.270157	0.78704	0.9424
EPM2AIP1	7.52144	0.246155	0.657198	0.374551	0.707994	0.918889
EPRS1	112.836	-0.537324	0.203482	-2.64065	0.00827465	0.101749
EPS15	11.8978	0.050685	0.514454	0.0985218	0.921518	0.979429
EPS8L2	7.70512	0.58454	0.652944	0.895238	0.37066	0.748516
ERAL1	51.5639	0.157587	0.281953	0.558913	0.576221	0.865767
ERAP2	28.6345	0.620303	0.379743	1.63348	0.102368	0.436915
ERBIN	11.0514	0.045097	0.523339	0.0861717	0.93133	0.984403
ERCC1	14.6388	0.106619	0.482249	0.221088	0.825024	0.952005
ERCC3	21.3237	-0.261962	0.406404	-0.644585	0.519196	0.836299
ERCC6L	6.18268	-1.58361	0.831822	-1.90379	0.0569381	0.327367
ERCC8	10.3561	0.0739578	0.551465	0.134111	0.893315	0.971504
EREG	10.728	0.0658729	0.55867	0.11791	0.906139	0.974349
ERG28	47.4056	1.90024	0.305214	6.22592	4.78743e-10	6.10245e-08
ERGIC1	46.2276	-0.18774	0.292535	-0.641771	0.521022	0.836614
ERGIC2	60.0827	0.204436	0.263209	0.776707	0.437331	0.791159
ERGIC3	327.468	0.373736	0.164697	2.26923	0.0232543	0.201941
ERH	406.941	-0.123987	0.148807	-0.833204	0.40473	0.769513
ERI3	53.9279	-0.0558233	0.274314	-0.203501	0.838743	0.958119
ERICH1	7.2056	-0.0318215	0.665803	-0.0477942	0.96188	0.989802
ERLEC1	16.5886	-0.736267	0.465677	-1.58107	0.113862	0.462337
ERLIN1	20.8276	0.15105	0.417362	0.361916	0.717415	0.92272
ERLIN2	6.10634	0.290515	0.744482	0.390224	0.696371	0.914702
ERMARD	6.12468	-0.128314	0.699288	-0.183493	0.854411	0.963104
ERO1A	85.0941	0.238254	0.274239	0.868784	0.384965	0.757166
ERP29	183.81	0.220452	0.176569	1.24853	0.211837	0.600055
ERP44	24.7413	0.462271	0.372595	1.24068	0.214725	0.603572
ERRFI1	47.6706	-0.530792	0.292351	-1.8156	0.0694321	0.360145
ESCO1	7.06605	1.50496	0.695927	2.16252	0.0305781	0.237297
ESCO2	8.48069	-0.175251	0.634433	-0.276232	0.78237	0.941257
ESD	137.046	0.263248	0.209854	1.25444	0.209684	0.599967
ESF1	39.6475	0.175035	0.315172	0.555362	0.578647	0.866163
ESRRA	9.6285	-0.596851	0.655555	-0.910452	0.362584	0.741082
ESYT1	22.9648	0.323969	0.401081	0.807738	0.419241	0.78221
ESYT2	9.91353	0.417582	0.567936	0.735262	0.46218	0.80791
ETF1	30.2776	-0.0861692	0.367198	-0.234667	0.814467	0.94914
ETFA	46.1966	-0.0492942	0.280955	-0.175452	0.860724	0.96403
ETFB	53.3566	-0.185324	0.291523	-0.635708	0.524967	0.839807
ETFRF1	12.3795	0.512241	0.512571	0.999357	0.317622	0.703274
ETNK1	49.182	-0.0706885	0.277566	-0.254673	0.798976	0.946233
ETS1	7.42321	-0.879598	0.703286	-1.2507	0.211045	0.599967
ETV3	9.23583	-0.123421	0.605861	-0.203711	0.838579	0.958119
ETV5	34.0191	-1.85347	0.365997	-5.06417	4.10181e-07	3.07174e-05
ETV6	10.5549	0.731806	0.58522	1.25048	0.211124	0.599967
EVA1A	7.60364	-1.44926	0.676036	-2.14377	0.0320517	0.243014
EVI2A	8.46556	2.58398	0.725672	3.56081	0.000369706	0.0104477
EWSR1	15.1131	-0.32129	0.47681	-0.673832	0.500418	0.828497
EXO1	13.765	-0.121401	0.488449	-0.248544	0.803714	0.947263
EXOC1	6.81569	0.966311	0.707269	1.36626	0.171858	0.560433
EXOC2	7.34201	0.2291	0.676221	0.338794	0.734765	0.927801
EXOC3	6.65977	0.918589	0.725595	1.26598	0.20552	0.596901
EXOC4	35.8115	0.610448	0.330501	1.84704	0.0647415	0.348107
EXOC5	7.82473	0.158746	0.625403	0.25383	0.799627	0.946378
EXOC7	7.64688	0.402048	0.678505	0.592549	0.553483	0.854204
EXOSC1	92.4404	0.120343	0.216362	0.556214	0.578065	0.866163
EXOSC10	61.4497	-0.191427	0.267049	-0.716823	0.473483	0.815126
EXOSC2	36.2596	-0.106197	0.311125	-0.341332	0.732854	0.927125
EXOSC4	14.5425	-0.967842	0.534245	-1.8116	0.0700473	0.362499
EXOSC5	48.4895	0.212226	0.288332	0.736047	0.461702	0.807752
EXOSC6	58.4263	0.330618	0.320029	1.03309	0.301564	0.693756
EXOSC7	75.7174	-0.0477663	0.247198	-0.19323	0.846778	0.960179
EXOSC8	117.445	-0.387944	0.22852	-1.69763	0.0895769	0.407174
EXOSC9	36.3665	-0.234203	0.334717	-0.699705	0.484111	0.820607
EXPH5	6.48341	-0.172738	0.735638	-0.234814	0.814353	0.94914
EXT1	23.0771	0.707674	0.397697	1.77943	0.075169	0.378117
EXT2	7.71371	0.457498	0.645053	0.709241	0.478175	0.817602
EXTL2	15.0391	0.372661	0.457544	0.814482	0.415369	0.780331
EYA3	46.4734	0.395467	0.304104	1.30043	0.193453	0.585045
EZH2	11.1328	0.396062	0.539705	0.733849	0.463041	0.808748
EZR	93.0434	-0.0735082	0.233706	-0.314533	0.753116	0.933918
F11R	28.6601	0.625071	0.354378	1.76385	0.0777565	0.382524
F3	65.316	-2.17939	0.313323	-6.95574	3.50726e-12	5.52947e-10
FAAP20	14.5917	0.027959	0.50199	0.0556963	0.955584	0.988586
FAAP24	6.94939	0.10986	0.687053	0.1599	0.87296	0.968634
FABP5	177.07	-0.799483	0.218515	-3.6587	0.000253496	0.00819379
FABP7	11.1599	-0.547587	1.16684	-0.46929	0.638862	0.890639
FADS1	34.0556	0.881319	0.32243	2.73337	0.00626906	0.0853923
FADS2	40.3024	0.576375	0.352522	1.635	0.102049	0.436915
FAF1	24.6483	-0.346339	0.374403	-0.925045	0.354943	0.734275
FAF2	23.4617	-0.427837	0.407497	-1.04991	0.293758	0.686535
FAH	69.6706	0.135845	0.237108	0.572926	0.566695	0.861027
FAHD1	11.8026	1.06741	0.543333	1.96456	0.0494654	0.301363
FAHD2A	8.12303	0.0257191	0.643698	0.0399552	0.968129	0.991518
FAIM	31.4083	0.160232	0.337797	0.474343	0.635255	0.888975
FAM104A	13.72	-0.105519	0.503022	-0.209771	0.833846	0.955908
FAM104B	44.9116	0.308545	0.305824	1.00889	0.313025	0.702226
FAM107B	12.3006	-0.41407	0.524275	-0.789797	0.429646	0.784353
FAM110B	10.4446	1.72541	0.62028	2.78166	0.00540813	0.0775122
FAM114A1	149.837	-0.269462	0.239316	-1.12597	0.260179	0.655831
FAM114A2	12.2757	-0.490719	0.513576	-0.955496	0.339327	0.724089
FAM117B	10.4155	0.824117	0.561134	1.46866	0.141924	0.508229
FAM118B	17.3466	0.819346	0.446975	1.83309	0.0667891	0.352582
FAM120A	17.7491	-0.24649	0.416787	-0.591405	0.554249	0.854209
FAM120AOS	8.49973	-0.465734	0.590747	-0.788382	0.430473	0.784835
FAM126A	9.80048	-0.308791	0.566348	-0.545233	0.585593	0.869223
FAM133B	8.79598	-0.118098	0.66834	-0.176704	0.859741	0.96403
FAM133CP	9.5466	0.109474	0.618848	0.176899	0.859587	0.96403
FAM136A	93.8212	0.0482309	0.226557	0.212886	0.831416	0.955682
FAM162A	65.6233	0.460085	0.251201	1.83154	0.0670202	0.352828
FAM168B	13.6511	-0.190357	0.521994	-0.364673	0.715356	0.921457
FAM171A1	6.02084	1.58695	0.777214	2.04185	0.0411666	0.274033
FAM171B	8.66917	0.546432	0.632625	0.863753	0.387724	0.75829
FAM174C	12.9609	0.110199	0.491445	0.224235	0.822575	0.95126
FAM177A1	7.52509	-0.790847	0.642752	-1.23041	0.218545	0.60708
FAM200B	38.5539	0.0255546	0.321987	0.0793655	0.936742	0.986341
FAM204A	97.631	0.252798	0.228404	1.1068	0.268379	0.66578
FAM20B	9.29444	-0.143711	0.605629	-0.237293	0.81243	0.948737
FAM210A	21.393	0.407245	0.444508	0.91617	0.359577	0.738762
FAM229B	35.5756	0.334093	0.315063	1.0604	0.288963	0.685621
FAM32A	91.76	0.271779	0.220282	1.23378	0.217286	0.606599
FAM3C	27.8422	0.298178	0.358056	0.832769	0.404975	0.769574
FAM50A	16.0087	-0.210914	0.5063	-0.416579	0.676986	0.906547
FAM76A	14.5716	0.490697	0.489233	1.00299	0.315865	0.702984
FAM83D	14.4363	-0.458571	0.481647	-0.95209	0.341052	0.72481
FAM83H	6.1216	-0.818165	0.696016	-1.1755	0.239796	0.6309
FAM91A1	13.8724	-0.781239	0.513638	-1.52099	0.128262	0.485114
FAM98A	9.81737	-0.901674	0.620732	-1.4526	0.146336	0.514493
FAM98B	7.28825	-0.356412	0.698766	-0.510059	0.61001	0.879136
FANCA	6.54693	-0.104686	0.688839	-0.151974	0.879207	0.970936
FANCB	6.66782	0.201819	0.694028	0.290793	0.77121	0.937531
FANCD2	76.8383	-0.612923	0.24889	-2.46262	0.0137924	0.14359
FANCI	28.6805	0.0709945	0.360512	0.196927	0.843885	0.960061
FANCL	30.4446	0.720069	0.354013	2.03402	0.0419497	0.276784
FAR1	8.56446	-0.509997	0.594325	-0.858112	0.390831	0.759944
FARP1	7.76411	-0.548634	0.654271	-0.838543	0.401726	0.768926
FARS2	14.9145	0.475373	0.474148	1.00258	0.316062	0.702984
FARSA	21.4447	-0.630673	0.408256	-1.5448	0.122395	0.475661
FARSB	135.599	-0.726077	0.201653	-3.60063	0.000317451	0.00950925
FAS	13.3508	0.0710414	0.513638	0.13831	0.889995	0.971504
FASN	16.1756	0.275541	0.493486	0.558357	0.5766	0.865767
FASTKD1	8.6422	0.28509	0.597228	0.477355	0.633109	0.888975
FASTKD2	29.2416	-0.202972	0.353749	-0.573774	0.56612	0.861027
FASTKD3	14.0013	0.0512478	0.488313	0.104949	0.916417	0.978359
FAT1	9.4016	1.02646	0.631613	1.62515	0.104132	0.440489
FAU	498.036	-0.314463	0.197632	-1.59116	0.111574	0.458551
FBL	31.1912	-0.462599	0.345351	-1.3395	0.180407	0.567656
FBXL15	25.3345	-0.578254	0.428656	-1.34899	0.177339	0.565073
FBXL18	5.96279	-0.354652	0.710679	-0.499033	0.617756	0.881605
FBXL2	7.1157	1.0758	0.65826	1.63431	0.102193	0.436915
FBXL5	7.37512	0.5642	0.666439	0.84659	0.397224	0.765199
FBXO17	18.866	0.401531	0.420981	0.953797	0.340186	0.724735
FBXO21	6.54223	-0.281889	0.684125	-0.412043	0.680308	0.908042
FBXO22	12.0834	-0.140786	0.511646	-0.275162	0.783192	0.94168
FBXO28	8.00123	0.0349447	0.641138	0.0545042	0.956533	0.988598
FBXO3	9.82041	0.543567	0.600077	0.90583	0.365026	0.74358
FBXO38	9.05082	0.264547	0.609769	0.433848	0.664399	0.902028
FBXO48	8.03911	0.0032779	0.636196	0.00515234	0.995889	0.999392
FBXO5	7.31278	-0.276918	0.647502	-0.427672	0.66889	0.904678
FBXO7	13.408	-0.00972268	0.499254	-0.0194744	0.984463	0.995597
FBXW11	6.28084	0.0267399	0.685249	0.0390222	0.968873	0.991716
FBXW2	11.0166	-0.826939	0.544616	-1.51839	0.128916	0.486395
FBXW4	6.0911	0.409316	0.715224	0.572291	0.567125	0.861027
FBXW5	20.2522	-1.03659	0.453638	-2.28507	0.0223088	0.19771
FCF1	10.3538	-0.408344	0.553161	-0.738202	0.460391	0.807154
FDFT1	79.9484	2.69187	0.27563	9.76625	1.57158e-22	9.41533e-20
FDPS	197.328	1.52205	0.175825	8.65659	4.86094e-18	1.61788e-15
FDX2	10.6098	-0.0308396	0.579073	-0.0532569	0.957527	0.9888
FECH	12.8693	0.212247	0.508621	0.417299	0.67646	0.906547
FEM1A	18.7024	0.0342415	0.428221	0.0799622	0.936267	0.986341
FEM1C	6.35295	-0.655768	0.692606	-0.946813	0.343734	0.725582
FEN1	39.0874	0.0246306	0.312186	0.0788974	0.937114	0.986341
FER	8.55219	-0.395137	0.639952	-0.617448	0.536939	0.844172
FEZ2	9.35651	-0.634352	0.576707	-1.09996	0.271352	0.668449
FGD5-AS1	26.2829	-0.462901	0.387836	-1.19355	0.232654	0.623359
FGFR1	9.16001	0.772627	0.603513	1.28022	0.200469	0.590758
FGFR1OP2	16.6623	0.122225	0.448886	0.272286	0.785402	0.9422
FGFRL1	12.8512	0.398245	0.513927	0.774905	0.438396	0.791202
FGGY	6.13746	0.923253	0.736869	1.25294	0.210227	0.599967
FH	136.157	0.113546	0.19693	0.576581	0.564222	0.860508
FHL2	45.4332	0.864406	0.311926	2.77119	0.00558527	0.0792831
FIBP	79.6319	-0.224255	0.233733	-0.959449	0.337333	0.722562
FIG4	6.78166	0.211635	0.722691	0.292843	0.769642	0.937531
FIGN	7.17772	0.338807	0.677587	0.500019	0.617061	0.881438
FIGNL1	7.08246	-1.31824	0.729424	-1.80724	0.0707248	0.364014
FIS1	155.41	0.10892	0.199451	0.546098	0.584999	0.869223
FKBP10	11.1967	-0.680607	0.541199	-1.25759	0.20854	0.59991
FKBP14	14.4403	0.287309	0.473053	0.607351	0.543618	0.850285
FKBP15	12.4839	-0.0708497	0.498376	-0.142161	0.886953	0.971279
FKBP1A	90.0221	0.366504	0.24792	1.47832	0.139323	0.503732
FKBP3	22.8872	-0.0858131	0.395394	-0.217032	0.828183	0.953796
FKBP4	25.8078	-0.349448	0.411089	-0.850053	0.395296	0.763423
FKBP7	23.2573	-0.340829	0.405892	-0.839704	0.401075	0.768171
FKBP9	171.125	-0.0272258	0.241869	-0.112564	0.910376	0.975682
FLAD1	16.463	-0.63037	0.472585	-1.33388	0.182244	0.570738
FLCN	47.9372	1.82423	0.306932	5.94342	2.79137e-09	3.1553e-07
FLG	41.6348	2.42144	0.370155	6.5417	6.08253e-11	7.92183e-09
FLII	51.4418	-1.3146	0.322618	-4.07479	4.6055e-05	0.00203046
FLNA	34.6255	-0.967683	0.333798	-2.89901	0.00374349	0.059189
FLNB	50.91	-0.681279	0.273105	-2.49457	0.0126109	0.134674
FLNC	11.5045	-0.928508	0.539775	-1.72018	0.0854001	0.397847
FLOT1	19.0984	0.126928	0.468915	0.270684	0.786634	0.9424
FLOT2	22.6974	0.0270376	0.396048	0.0682686	0.945572	0.98809
FMC1	66.2863	0.423087	0.250205	1.69096	0.090844	0.410952
FMNL3	12.1254	-1.43311	0.582834	-2.45886	0.013938	0.14397
FMR1	12.8081	-0.0447046	0.52025	-0.0859291	0.931523	0.984433
FN1	67.6807	2.74835	0.300169	9.15598	5.38662e-20	2.30509e-17
FNBP1L	6.62853	-0.0362009	0.725133	-0.0499232	0.960184	0.98942
FNDC3A	9.56547	0.196985	0.601507	0.327486	0.7433	0.931266
FNDC3B	22.6752	0.217191	0.40709	0.533521	0.593673	0.873187
FNIP1	67.0161	0.841368	0.296626	2.83646	0.00456164	0.0686653
FNTA	8.25211	-0.46766	0.631542	-0.740506	0.458993	0.805843
FOCAD	5.91668	0.326651	0.750357	0.435328	0.663324	0.902028
FOLR1	40.9766	1.18185	0.317847	3.71831	0.000200563	0.00686614
FOSL1	28.3441	-1.22463	0.370978	-3.30107	0.000963162	0.0208314
FOSL2	86.6776	0.301811	0.233898	1.29035	0.196928	0.587801
FOXJ3	7.41653	0.410946	0.66909	0.614186	0.539092	0.846349
FOXK1	7.35149	-0.789166	0.655328	-1.20423	0.228501	0.618934
FOXK2	18.9169	0.0210205	0.432646	0.0485859	0.961249	0.989495
FOXM1	22.2649	-0.422429	0.392995	-1.0749	0.282421	0.680878
FOXN2	9.31531	0.353489	0.619272	0.570814	0.568125	0.861027
FOXO3	11.9905	0.74511	0.524857	1.41964	0.155711	0.532419
FOXP1	54.3195	0.121578	0.288899	0.420834	0.673876	0.905736
FOXRED1	8.49146	1.51514	0.668783	2.26551	0.0234813	0.202996
FPGS	6.99186	-0.316875	0.718237	-0.441185	0.659079	0.900363
FPGT	7.74611	1.50857	0.734864	2.05286	0.0400866	0.270754
FRA10AC1	7.38626	0.387894	0.758089	0.511674	0.608879	0.878897
FRG1	24.0816	0.0998438	0.385807	0.258792	0.795796	0.945166
FRG1BP	8.94783	-0.106319	0.615075	-0.172856	0.862765	0.964873
FRG1CP	16.2014	0.959363	0.493634	1.94347	0.0519592	0.309959
FRG1HP	10.8372	0.233172	0.571052	0.40832	0.683039	0.908754
FRMD4A	7.77321	1.77518	0.702407	2.52728	0.0114949	0.126875
FRMD8	16.095	-0.317759	0.4854	-0.654634	0.512704	0.834558
FRRS1	11.365	0.521159	0.532779	0.97819	0.32798	0.713223
FRYL	9.33663	0.574766	0.618198	0.929745	0.352503	0.732431
FSCN1	12.1101	-0.663003	0.530588	-1.24956	0.21146	0.599967
FSHR	23.7511	-0.019646	0.368482	-0.0533162	0.95748	0.9888
FSTL1	56.9666	-0.623444	0.287737	-2.16671	0.0302566	0.235412
FSTL3	11.483	-2.18059	0.615704	-3.54162	0.000397673	0.0107401
FTH1	316.274	0.374422	0.230177	1.62667	0.103808	0.439775
FTL	5700.1	1.0123	0.123494	8.19721	2.46038e-16	7.01912e-14
FTO	28.683	0.0527171	0.367806	0.143329	0.886031	0.971279
FTSJ1	22.2354	0.0744719	0.397701	0.187256	0.85146	0.961528
FTSJ3	37.229	-0.431623	0.321908	-1.34083	0.179976	0.567656
FUBP1	110.164	-0.391779	0.210498	-1.8612	0.0627162	0.343052
FUBP3	7.56922	-0.4758	0.651204	-0.730646	0.464996	0.809654
FUCA2	14.2951	0.313159	0.480968	0.651102	0.514981	0.834558
FUNDC1	20.0516	0.363451	0.450578	0.806633	0.419878	0.782423
FUNDC2	89.4731	0.243983	0.241917	1.00854	0.313194	0.702226
FUS	28.3784	-0.685185	0.372392	-1.83996	0.0657745	0.349649
FUT8	9.16535	-0.4778	0.579566	-0.824409	0.409707	0.775041
FXN	6.71583	-1.01112	0.841834	-1.20109	0.229717	0.620484
FXR1	82.6464	0.0307998	0.228505	0.134788	0.89278	0.971504
FXYD2	31.3158	1.29721	0.360936	3.59403	0.000325608	0.00963365
FXYD5	76.4317	-0.725096	0.255374	-2.83935	0.0045205	0.0683897
FYTTD1	52.0811	-0.300864	0.275698	-1.09128	0.275149	0.673649
FZD5	11.0358	1.40324	0.57941	2.42183	0.0154424	0.15635
FZD6	13.8697	0.552756	0.497672	1.11068	0.266705	0.662743
G0S2	6.02772	-3.27804	0.985071	-3.32772	0.000875594	0.0192856
G2E3	8.75805	0.0605881	0.60875	0.0995287	0.920718	0.979329
G3BP1	53.6615	-0.0672587	0.27773	-0.242173	0.808646	0.947835
G3BP2	47.9288	0.33787	0.274705	1.22994	0.218721	0.60721
G6PD	9.37594	-0.399447	0.597823	-0.668171	0.504025	0.83002
GABARAP	205.354	0.985659	0.18544	5.31524	1.06519e-07	9.24864e-06
GABARAPL1	7.3663	1.99257	0.74382	2.67883	0.00738807	0.0962216
GABARAPL2	100.91	-0.065469	0.242825	-0.269614	0.787457	0.9424
GABPB1	7.75816	-0.378806	0.702592	-0.539154	0.58978	0.871148
GABPB1-AS1	6.11391	-2.11294	0.822822	-2.56792	0.0102312	0.117649
GABPB2	9.1185	-1.05966	0.673702	-1.57289	0.115744	0.467582
GADD45A	13.993	-2.29861	0.571109	-4.02482	5.70183e-05	0.00240561
GADD45B	7.69874	-1.24942	0.705993	-1.76974	0.0767709	0.381877
GADD45GIP1	69.0091	-0.981836	0.276034	-3.55694	0.000375201	0.010455
GAL3ST1	24.4185	0.582629	0.399478	1.45848	0.144709	0.511333
GALE	16.3582	-0.405427	0.452169	-0.896629	0.369917	0.748225
GALK1	6.23942	-0.346724	0.724524	-0.478554	0.632256	0.888957
GALK2	6.52577	0.680262	0.728113	0.934281	0.350159	0.72967
GALNT1	8.73829	-0.0695737	0.614018	-0.113309	0.909786	0.975398
GALNT10	10.2943	-0.158249	0.556446	-0.284393	0.776109	0.938907
GALNT14	35.5314	0.561971	0.337851	1.66337	0.0962386	0.423012
GALNT2	16.0916	-0.44462	0.449935	-0.988189	0.32306	0.707144
GALNT7	15.878	0.816073	0.478646	1.70496	0.0882017	0.404529
GALT	10.1224	0.241266	0.561411	0.429749	0.667378	0.903358
GAMT	14.7922	0.182791	0.497611	0.367336	0.713368	0.92048
GANAB	22.7458	0.0814896	0.408439	0.199515	0.84186	0.959039
GAPDH	7653.87	-0.204899	0.156191	-1.31185	0.189572	0.580788
GAPVD1	9.87811	0.0229513	0.554173	0.0414154	0.966965	0.991298
GAR1	11.2322	-0.400025	0.552961	-0.723425	0.469419	0.813198
GARS1	55.5733	-0.880756	0.276971	-3.17995	0.00147299	0.0288389
GART	81.9013	-0.0785979	0.233949	-0.335962	0.736899	0.927861
GAS2L3	15.6058	1.01541	0.489126	2.07596	0.0378974	0.264004
GAS5	504.623	-1.02441	0.179745	-5.69924	1.2034e-08	1.24303e-06
GATAD1	8.04975	-0.496718	0.610689	-0.813374	0.416004	0.781034
GATAD2A	25.6406	-0.726204	0.390672	-1.85886	0.0630472	0.343052
GATAD2B	10.0974	0.71467	0.580587	1.23094	0.218344	0.60708
GATB	7.93699	0.249511	0.661143	0.377393	0.705881	0.917954
GATC	7.52031	-0.296003	0.637288	-0.464473	0.642309	0.892158
GATD1	80.5896	0.245621	0.240163	1.02273	0.306438	0.696989
GBA	9.81058	1.59599	0.597339	2.67184	0.0075437	0.0968001
GBE1	12.1131	1.38835	0.5267	2.63594	0.00839044	0.102169
GBP1	9.83795	-0.132244	0.597833	-0.221205	0.824933	0.952005
GBP3	20.7471	-0.903314	0.406589	-2.22169	0.0263044	0.218571
GCA	18.6799	0.27972	0.470209	0.594884	0.551921	0.853922
GCC2	9.12194	0.810197	0.639232	1.26745	0.204993	0.596901
GCFC2	7.83574	-0.710293	0.638735	-1.11203	0.266125	0.662743
GCLM	20.4218	-0.52291	0.458046	-1.14161	0.253617	0.646836
GCN1	13.2247	-0.157336	0.504323	-0.311976	0.755059	0.933918
GCNT1	9.98513	-0.376569	0.598711	-0.628965	0.529372	0.840097
GCNT3	7.17217	3.27927	0.921784	3.55753	0.000374364	0.010455
GCSH	16.8242	0.700704	0.449273	1.55964	0.118845	0.471711
GDAP2	9.64174	-0.504138	0.582213	-0.8659	0.386545	0.75829
GDE1	10.1838	-0.0136253	0.56361	-0.024175	0.980713	0.994683
GDI1	8.50242	-1.72692	0.657569	-2.62622	0.00863389	0.104052
GDI2	364.445	-0.0802849	0.171483	-0.468181	0.639655	0.891204
GDPGP1	20.9485	0.00555819	0.401318	0.0138498	0.98895	0.997135
GEMIN2	13.1302	-0.446747	0.52012	-0.858932	0.390378	0.759944
GEMIN6	54.1396	-0.399615	0.260365	-1.53483	0.124826	0.479762
GEMIN7	31.141	0.281637	0.336775	0.836278	0.402998	0.769058
GEMIN8	16.8118	0.113298	0.476225	0.237908	0.811953	0.948737
GET1	68.4383	-0.127074	0.240455	-0.528472	0.597172	0.873878
GET3	14.7417	-0.0274029	0.505295	-0.0542315	0.956751	0.988598
GFM1	13.7116	0.44022	0.472388	0.931904	0.351386	0.731465
GFM2	9.73013	-0.0763687	0.57532	-0.132741	0.894398	0.971594
GFPT1	23.2943	-0.0852202	0.373531	-0.228148	0.819531	0.950593
GFRA1	12.2659	1.14478	0.58138	1.96908	0.0489444	0.299829
GFUS	76.965	-1.50843	0.260043	-5.8007	6.60394e-09	7.3267e-07
GGA2	9.08024	2.17536	0.707552	3.07449	0.00210861	0.0383972
GGCT	166.04	-0.060011	0.178772	-0.335684	0.737109	0.92793
GGCX	26.7812	-0.308395	0.347664	-0.887049	0.375053	0.75339
GGH	29.936	-0.448318	0.353284	-1.269	0.20444	0.596299
GGNBP2	10.6569	0.149744	0.550773	0.27188	0.785714	0.942385
GGPS1	50.6244	0.275836	0.281091	0.981304	0.326443	0.71154
GHITM	283.768	-0.0870236	0.173105	-0.50272	0.615161	0.880581
GID8	15.3015	-0.282885	0.461412	-0.613086	0.53982	0.847056
GIGYF2	16.1424	0.288086	0.503275	0.572424	0.567035	0.861027
GIHCG	54.4758	0.110922	0.271659	0.408312	0.683044	0.908754
GINM1	7.76009	-0.0697607	0.668438	-0.104364	0.916881	0.978359
GINS1	11.5655	-0.28511	0.521671	-0.546533	0.5847	0.869215
GINS2	43.8056	-0.166845	0.306902	-0.543641	0.586688	0.869796
GINS3	10.3631	0.285965	0.600278	0.476389	0.633797	0.888975
GINS4	7.65263	-0.348526	0.653185	-0.53358	0.593632	0.873187
GIPC1	8.28045	-0.42436	0.669322	-0.634015	0.526071	0.840097
GIT2	6.44645	0.932073	0.750771	1.24149	0.214425	0.603572
GJC1	11.037	0.931709	0.565842	1.64659	0.0996426	0.430684
GK5	7.0697	-0.658622	0.672634	-0.979169	0.327497	0.71243
GLA	36.254	0.382049	0.308758	1.23738	0.215948	0.604523
GLB1	44.4421	0.563144	0.282618	1.9926	0.0463053	0.291488
GLE1	27.1193	0.0457178	0.378098	0.120915	0.903758	0.974185
GLG1	95.3169	0.0435268	0.245874	0.177029	0.859486	0.96403
GLIPR1	11.4051	-1.15533	0.557183	-2.07352	0.0381241	0.265165
GLIPR2	6.70124	0.256256	0.683092	0.375141	0.707555	0.918562
GLO1	88.012	-0.15998	0.218193	-0.733204	0.463434	0.808748
GLOD4	56.142	0.244125	0.280429	0.870541	0.384005	0.757004
GLRX	25.9438	0.0924397	0.413592	0.223505	0.823143	0.951395
GLRX2	13.4129	-1.08621	0.519527	-2.09076	0.0365498	0.259751
GLRX3	56.0457	-0.271194	0.28902	-0.938322	0.348079	0.728885
GLRX5	7.01455	-0.700279	0.66739	-1.04928	0.294049	0.686535
GLS	62.1093	1.37043	0.266541	5.14153	2.72514e-07	2.09312e-05
GLT8D1	15.8276	-1.0162	0.462523	-2.19708	0.0280145	0.225888
GLTP	20.6617	-0.421444	0.403597	-1.04422	0.296383	0.689468
GLUD1	70.7511	-0.135354	0.254145	-0.532586	0.59432	0.873331
GLYR1	11.7856	0.664307	0.53515	1.24135	0.214478	0.603572
GM2A	8.85053	0.892843	0.659956	1.35288	0.176093	0.564157
GMFB	17.5874	0.352314	0.442733	0.795771	0.426165	0.784353
GMNN	84.3721	-0.210224	0.234594	-0.896122	0.370188	0.748261
GMPPA	10.0048	-0.589488	0.590891	-0.997625	0.318461	0.703646
GMPPB	20.1204	-0.488566	0.415896	-1.17473	0.240102	0.6309
GMPR2	19.6574	0.284638	0.419274	0.678883	0.497212	0.828096
GMPS	14.9181	0.0346628	0.474243	0.0730908	0.941734	0.98809
GNA11	6.79158	-1.08463	0.717287	-1.51213	0.130501	0.487526
GNA13	8.28277	-0.266201	0.648868	-0.410254	0.68162	0.908674
GNAI2	22.8478	-0.211239	0.38037	-0.555352	0.578654	0.866163
GNAI3	153.959	0.24411	0.193305	1.26283	0.206652	0.598245
GNAQ	11.0305	0.281446	0.537717	0.523408	0.60069	0.874446
GNAS	141.989	0.361333	0.191314	1.88869	0.0589336	0.331908
GNB1	75.5916	-0.233065	0.243538	-0.956996	0.338569	0.7239
GNB4	6.66744	-1.26594	0.726755	-1.74191	0.0815236	0.390102
GNB5	7.38073	-0.347009	0.648201	-0.535342	0.592413	0.872863
GNG11	351.615	0.180834	0.199057	0.908457	0.363637	0.742265
GNG12	55.494	-0.0925323	0.259758	-0.356225	0.721672	0.92393
GNG5	309.664	-0.246747	0.161819	-1.52484	0.1273	0.485018
GNL2	77.0937	-0.369254	0.23213	-1.59072	0.111672	0.458551
GNL3	69.1583	0.0836865	0.252647	0.331239	0.740464	0.930004
GNL3L	30.8248	-0.37756	0.351821	-1.07316	0.283199	0.681504
GNPAT	16.9732	-0.683393	0.468409	-1.45896	0.144575	0.511333
GNPDA1	35.2015	1.85443	0.338738	5.47452	4.38692e-08	4.30853e-06
GNPDA2	22.0327	-0.13559	0.395118	-0.343163	0.731476	0.926817
GNPNAT1	28.0193	-0.351422	0.385655	-0.911233	0.362172	0.741082
GNPTAB	7.46298	0.444533	0.653128	0.680621	0.496111	0.828096
GNPTG	9.22001	-0.756918	0.58771	-1.28791	0.197777	0.587801
GNS	14.6651	0.671926	0.475239	1.41387	0.157401	0.534653
GOLGA2	9.49755	0.437342	0.585738	0.746651	0.455274	0.803339
GOLGA3	22.747	-0.432389	0.406955	-1.0625	0.288009	0.685621
GOLGA4	10.6295	-0.434251	0.565644	-0.767711	0.442659	0.794031
GOLGB1	13.8959	0.393411	0.525469	0.748685	0.454047	0.803128
GOLIM4	238.849	-0.509479	0.211712	-2.40647	0.0161074	0.160833
GOLM1	16.2434	-0.559316	0.442991	-1.26259	0.206736	0.598245
GOLM2	13.3884	0.365651	0.505981	0.722657	0.469891	0.813198
GOLPH3	13.8879	0.903403	0.524291	1.72309	0.0848714	0.397238
GOLPH3L	19.6278	0.840262	0.433577	1.93798	0.0526262	0.311853
GOLT1B	72.8782	0.0829666	0.243121	0.341257	0.73291	0.927125
GON4L	13.0737	0.788809	0.510237	1.54597	0.122113	0.475661
GON7	22.4976	1.32125	0.416057	3.17565	0.00149499	0.0290448
GORAB	11.0192	0.226386	0.586156	0.386221	0.699333	0.916383
GORASP2	19.2966	0.433044	0.40838	1.06039	0.288965	0.685621
GOSR1	36.0564	0.185384	0.309938	0.598131	0.549753	0.85294
GOSR2	50.0511	-0.153039	0.279144	-0.548242	0.583525	0.868763
GOT1	71.1312	0.125591	0.25117	0.500025	0.617057	0.881438
GOT2	17.6406	-0.0646134	0.434734	-0.148627	0.881848	0.971226
GPAA1	22.9799	-1.16686	0.401494	-2.9063	0.00365732	0.0584294
GPAT4	6.48843	-0.473351	0.712186	-0.664645	0.506278	0.831385
GPATCH11	8.17065	0.0713114	0.645424	0.110488	0.912023	0.976589
GPATCH2	10.1492	-0.898065	0.611119	-1.46954	0.141686	0.507679
GPATCH2L	8.07795	0.131602	0.626298	0.210126	0.833569	0.955908
GPATCH4	47.3495	-0.372797	0.30083	-1.23923	0.215261	0.603572
GPATCH8	9.53407	0.197803	0.571918	0.345859	0.729448	0.92594
GPBP1	8.23352	0.476182	0.636421	0.748219	0.454328	0.803152
GPBP1L1	29.0435	-0.306428	0.339243	-0.903268	0.366384	0.744305
GPI	305.187	0.231763	0.177788	1.3036	0.192372	0.58398
GPN1	45.0414	-0.348753	0.287988	-1.211	0.225896	0.615575
GPN3	16.5117	-0.62103	0.451952	-1.37411	0.169409	0.55643
GPR107	18.6192	-0.422861	0.462052	-0.91518	0.360097	0.739322
GPR108	6.87946	0.0329305	0.707872	0.0465203	0.962896	0.990054
GPR15	10.694	0.304008	0.544674	0.558146	0.576744	0.865767
GPR162	31.751	0.0842207	0.348497	0.241668	0.809037	0.947965
GPR180	7.347	-0.776458	0.667007	-1.16409	0.244387	0.635177
GPRC5A	7.24655	-0.624896	0.627462	-0.995911	0.319293	0.704302
GPS1	12.9073	-0.944085	0.590107	-1.59986	0.109631	0.454267
GPS2	20.7295	0.00180555	0.414446	0.00435654	0.996524	0.999542
GPX1	61.5748	-0.358152	0.276455	-1.29552	0.195142	0.585845
GPX3	11.2328	-0.206726	0.560791	-0.368633	0.712401	0.920097
GPX4	142.658	-0.0126394	0.215765	-0.0585797	0.953287	0.988123
GPX8	35.2641	-0.209973	0.344893	-0.608805	0.542654	0.849383
GRAMD2B	5.96393	0.350415	0.729902	0.480085	0.631167	0.888407
GRB10	8.37143	0.114226	0.62784	0.181935	0.855634	0.963334
GRB2	32.8966	-0.442451	0.356176	-1.24223	0.214153	0.603572
GRHPR	14.5619	-0.498542	0.470937	-1.05862	0.289774	0.68615
GRINA	6.43259	-0.490258	0.711282	-0.689259	0.49066	0.826148
GRN	18.6948	-0.533503	0.430382	-1.2396	0.215122	0.603572
GRPEL1	139.774	-0.210523	0.184116	-1.14343	0.25286	0.646559
GRPEL2	6.92092	-1.03226	0.678479	-1.52143	0.128152	0.485114
GRSF1	24.9893	0.313025	0.357546	0.875481	0.381312	0.756163
GS1-124K5.4	6.99112	0.332722	0.742912	0.447862	0.654253	0.898263
GSDMD	9.18901	0.185328	0.567261	0.326706	0.74389	0.931266
GSDME	7.87737	0.0679216	0.637582	0.10653	0.915162	0.977837
GSKIP	11.8008	0.794589	0.524217	1.51576	0.12958	0.487397
GSPT1	17.5927	0.332988	0.443674	0.750524	0.452939	0.801879
GSR	16.7935	1.06722	0.455166	2.34469	0.0190431	0.179382
GSS	32.9441	0.560407	0.344889	1.62489	0.104185	0.440489
GSTCD	9.54304	-0.400633	0.642512	-0.623541	0.532929	0.842091
GSTK1	102.787	0.243094	0.217448	1.11794	0.263592	0.660468
GSTM1	8.0809	-0.224374	0.634788	-0.353463	0.723742	0.924219
GSTM3	10.6928	0.16625	0.524829	0.316769	0.751419	0.93318
GSTO1	43.2587	-0.980595	0.330996	-2.96256	0.00305094	0.0510563
GSTP1	406.158	0.106326	0.162758	0.653276	0.513578	0.834558
GSTT1	28.4908	0.206251	0.351063	0.587504	0.556865	0.856895
GSTZ1	13.4989	0.385729	0.494753	0.779639	0.435603	0.789279
GTF2A2	255.329	-0.188297	0.158331	-1.18927	0.234335	0.62561
GTF2B	32.262	0.272021	0.348788	0.779905	0.435447	0.789279
GTF2E1	8.1326	0.269445	0.624342	0.431567	0.666056	0.902792
GTF2F1	8.17755	0.0931396	0.619746	0.150287	0.880538	0.971226
GTF2F2	16.7745	-0.74822	0.480005	-1.55877	0.11905	0.471711
[truncated: 3,992 more rows]

## Sheet: reactome_gse_AB668_DMSO
ID	Description	setSize	enrichmentScore	NES	pvalue	p.adjust	qvalue	rank	leading_edge	core_enrichment
R-HSA-556833	Metabolism of lipids	233	0.46591	2.08751	1e-10	9.5e-08	8.52632e-08	770	tags=30%, list=14%, signal=27%	SCD/INSIG1/ABHD4/HMGCS1/PLIN2/LPCAT1/MSMO1/PIK3C2A/CYP51A1/FDFT1/FADS1/PIP4K2C/IDI1/GBA1/STARD4/HSD17B7/NEU1/DHCR24/ACAT2/LGMN/SQLE/HMGCR/TRIB3/ESYT2/DHCR7/FDPS/PCCB/PPARG/CTSA/SIN3A/PSAP/ASAH1/AGPAT3/SEC24A/HMGCL/PLA2G15/ORMDL3/ELOVL6/CLOCK/GLB1/HDAC3/MGLL/FAR1/AKR1C3/TSPO/GLB1/TXNRD1/HEXA/CERS2/SC5D/HSD17B4/MED7/INSIG2/PHYH/MVD/MED20/RAB5A/TNFAIP8L1/TBXAS1/SRD5A1/AHR/KDSR/ARV1/NSDHL/PLAAT3/ACSL…
R-HSA-8957322	Metabolism of steroids	54	0.67538	2.43129	4.42067e-10	2.09982e-07	1.8846e-07	753	tags=51%, list=14%, signal=44%	SCD/INSIG1/HMGCS1/MSMO1/CYP51A1/FDFT1/IDI1/STARD4/HSD17B7/DHCR24/ACAT2/LGMN/SQLE/HMGCR/DHCR7/FDPS/SEC24A/ELOVL6/AKR1C3/TSPO/SC5D/HSD17B4/INSIG2/MVD/SRD5A1/ARV1/NSDHL/SEC23A
R-HSA-191273	Cholesterol biosynthesis	19	0.842552	2.36466	9.11105e-09	2.88516e-06	2.58946e-06	122	tags=63%, list=2%, signal=62%	HMGCS1/MSMO1/CYP51A1/FDFT1/IDI1/HSD17B7/DHCR24/ACAT2/SQLE/HMGCR/DHCR7/FDPS
R-HSA-1655829	Regulation of cholesterol biosynthesis by SREBP (SREBF)	30	0.729084	2.29254	3.25861e-07	7.73919e-05	6.94598e-05	568	tags=50%, list=11%, signal=45%	SCD/INSIG1/HMGCS1/CYP51A1/FDFT1/IDI1/SQLE/HMGCR/DHCR7/FDPS/SEC24A/ELOVL6/SC5D/INSIG2/MVD
R-HSA-2555396	Mitotic Metaphase and Anaphase	179	-0.40865	-1.89046	6.72272e-07	0.000127732	0.00011464	1467	tags=46%, list=27%, signal=35%	RPS27A/PSMD5/PSMA7/TNPO1/PSMD11/CCNB1/MAD2L1/PSMB4/PSMB2/DYNLL2/CENPU/DYNLL1/AURKB/PSMD8/NDC1/TUBA1B/PSMA1/CDCA8/PTTG1/PSME2/RAN/CENPQ/PSMA4/BUB1/CHMP4A/SUMO1/CENPN/TUBB2A/VRK1/RCC2/TUBB3/KIF18A/PSME3/SPC24/LMNB1/STAG1/BUB3/ZWINT/SPDL1/CENPF/CDCA5/NUP155/NUP37/SKA2/CDK1/SGO1/FBXO5/UBE2I/RANGAP1/NUF2/TUBB4B/NUP35/UBE2S/ZW10/PSMD12/PSMB9/PDS5B/TMPO/PSMD9/SKA1/CCNB2/CENPE/EMD/NDC80/PMF1/SPC25/UBE2C/…
R-HSA-68882	Mitotic Anaphase	178	-0.406233	-1.88301	1.0799e-06	0.000170985	0.00015346	1467	tags=46%, list=27%, signal=35%	RPS27A/PSMD5/PSMA7/TNPO1/PSMD11/CCNB1/MAD2L1/PSMB4/PSMB2/DYNLL2/CENPU/DYNLL1/AURKB/PSMD8/NDC1/TUBA1B/PSMA1/CDCA8/PTTG1/PSME2/RAN/CENPQ/PSMA4/BUB1/CHMP4A/SUMO1/CENPN/TUBB2A/VRK1/RCC2/TUBB3/KIF18A/PSME3/SPC24/LMNB1/STAG1/BUB3/ZWINT/SPDL1/CENPF/CDCA5/NUP155/NUP37/SKA2/CDK1/SGO1/UBE2I/RANGAP1/NUF2/TUBB4B/NUP35/UBE2S/ZW10/PSMD12/PSMB9/PDS5B/TMPO/PSMD9/SKA1/CCNB2/CENPE/EMD/NDC80/PMF1/SPC25/UBE2C/CENPC/…
R-HSA-69620	Cell Cycle Checkpoints	195	-0.399596	-1.86368	1.64082e-06	0.000222683	0.000199859	1650	tags=47%, list=31%, signal=34%	PSMB6/BABAM1/MCM8/YWHAZ/CHEK2/SEH1L/PSMD6/PSMC5/MCM10/PSMC3/HUS1/RANBP2/YWHAB/RPS27A/PSMD5/PSMA7/PSMD11/CCNB1/MAD2L1/PSMB4/PSMB2/DYNLL2/CENPU/DYNLL1/AURKB/ORC3/PSMD8/PSMA1/CDCA8/BARD1/PSME2/CENPQ/PSMA4/BUB1/CDK2/CENPN/RCC2/KIF18A/PSME3/SPC24/BUB3/RPA1/ZWINT/SPDL1/CENPF/NUP37/SKA2/CDK1/ORC2/SGO1/MDM4/MCM5/H2AX/RANGAP1/RPA2/NUF2/RBBP8/H2BC12/UBE2S/ZW10/PSMD12/PSMB9/CLSPN/YWHAH/PSMD9/CCNA2/SKA1/CDC7…
R-HSA-5663220	RHO GTPases Activate Formins	91	-0.48538	-2.00847	3.54187e-06	0.000420597	0.000377489	1381	tags=53%, list=26%, signal=40%	DYNLL2/CENPU/DYNLL1/AURKB/CDC42/TUBA1B/CDCA8/CENPQ/PFN1/BUB1/CENPN/PFN2/TUBB2A/RCC2/TUBB3/KIF18A/SPC24/BUB3/ZWINT/SPDL1/CENPF/NUP37/SKA2/SGO1/RANGAP1/NUF2/ACTG1/TUBB4B/ZW10/SKA1/CENPE/NDC80/PMF1/ACTB/SPC25/CENPC/CENPS/TUBB2A/BIRC5/TUBA4A/PLK1/PPP2R5E/CDC20/PPP2CA/DIAPH3/DYNC1LI1/CENPM/CENPK/FMNL3
R-HSA-2426168	Activation of gene expression by SREBF (SREBP)	21	0.746307	2.14686	5.03439e-06	0.000531408	0.000476943	568	tags=57%, list=11%, signal=51%	SCD/HMGCS1/CYP51A1/FDFT1/IDI1/SQLE/HMGCR/DHCR7/FDPS/ELOVL6/SC5D/MVD
R-HSA-1640170	Cell Cycle	413	-0.314175	-1.59586	6.61645e-06	0.000628563	0.00056414	1650	tags=46%, list=31%, signal=34%	PSMB6/BABAM1/MCM8/NCAPD2/YWHAZ/CHEK2/POLR2I/SEH1L/EML4/PSMD6/PSMC5/HSP90AB1/MCM10/PSMC3/HUS1/RANBP2/H3-3A/CENPX/YWHAB/H2AZ1/SSNA1/POLR2F/WRAP53/PRIM2/TPR/RPS27A/MZT1/PSMD5/DHFR/PSMA7/TNPO1/PSMD11/CCNB1/MAD2L1/PSMB4/PPP6R3/POLR2J/PSMB2/NME7/DYNLL2/CENPU/DYNLL1/CEP43/NCAPG2/GMNN/AURKB/TK1/ORC3/PSMD8/NHP2/NDC1/TUBA1B/PSMA1/CDCA8/BARD1/PTTG1/PSME2/RAN/KIF23/HAUS2/CENPQ/ACD/H2AZ2/PSMA4/SMC4/BUB1/CDK2/…
R-HSA-1660662	Glycosphingolipid metabolism	16	0.764091	2.08828	1.43367e-05	0.00123817	0.00111127	940	tags=76%, list=18%, signal=63%	GBA1/NEU1/ESYT2/CTSA/PSAP/ASAH1/GLB1/GLB1/HEXA/UGT8/SUMF2/UGCG/GLA
R-HSA-141424	Amplification of signal from the kinetochores	70	-0.48855	-1.9139	3.16246e-05	0.00231103	0.00207416	1424	tags=53%, list=27%, signal=39%	MAD2L1/DYNLL2/CENPU/DYNLL1/AURKB/CDCA8/CENPQ/BUB1/CENPN/RCC2/KIF18A/SPC24/BUB3/ZWINT/SPDL1/CENPF/NUP37/SKA2/SGO1/RANGAP1/NUF2/ZW10/SKA1/CENPE/NDC80/PMF1/SPC25/CENPC/CENPS/BIRC5/PLK1/PPP2R5E/CDC20/PPP2CA/DYNC1LI1/CENPM/CENPK
R-HSA-141444	Amplification of signal from unattached kinetochores via a MAD2 inhibitory signal	70	-0.48855	-1.9139	3.16246e-05	0.00231103	0.00207416	1424	tags=53%, list=27%, signal=39%	MAD2L1/DYNLL2/CENPU/DYNLL1/AURKB/CDCA8/CENPQ/BUB1/CENPN/RCC2/KIF18A/SPC24/BUB3/ZWINT/SPDL1/CENPF/NUP37/SKA2/SGO1/RANGAP1/NUF2/ZW10/SKA1/CENPE/NDC80/PMF1/SPC25/CENPC/CENPS/BIRC5/PLK1/PPP2R5E/CDC20/PPP2CA/DYNC1LI1/CENPM/CENPK
R-HSA-428157	Sphingolipid metabolism	28	0.661869	2.04734	4.79827e-05	0.00325597	0.00292225	940	tags=55%, list=18%, signal=46%	GBA1/NEU1/ESYT2/CTSA/PSAP/ASAH1/ORMDL3/GLB1/GLB1/HEXA/CERS2/KDSR/UGT8/SUMF2/UGCG/GLA
R-HSA-2467813	Separation of Sister Chromatids	147	-0.390285	-1.76074	9.70962e-05	0.00614942	0.00551915	1467	tags=44%, list=27%, signal=33%	RPS27A/PSMD5/PSMA7/PSMD11/MAD2L1/PSMB4/PSMB2/DYNLL2/CENPU/DYNLL1/AURKB/PSMD8/TUBA1B/PSMA1/CDCA8/PTTG1/PSME2/CENPQ/PSMA4/BUB1/CENPN/TUBB2A/RCC2/TUBB3/KIF18A/PSME3/SPC24/STAG1/BUB3/ZWINT/SPDL1/CENPF/CDCA5/NUP37/SKA2/SGO1/RANGAP1/NUF2/TUBB4B/UBE2S/ZW10/PSMD12/PSMB9/PDS5B/PSMD9/SKA1/CENPE/NDC80/PMF1/SPC25/UBE2C/CENPC/CENPS/TUBB2A/BIRC5/TUBA4A/PLK1/PPP2R5E/ANAPC10/CDC20/PPP2CA/PSMB10/DYNC1LI1/CENPM/CE…
R-HSA-69278	Cell Cycle, Mitotic	347	-0.300006	-1.49241	0.000105121	0.00624158	0.00560186	1475	tags=41%, list=28%, signal=32%	TPR/RPS27A/MZT1/PSMD5/DHFR/PSMA7/TNPO1/PSMD11/CCNB1/MAD2L1/PSMB4/PSMB2/NME7/DYNLL2/CENPU/DYNLL1/CEP43/NCAPG2/GMNN/AURKB/TK1/ORC3/PSMD8/NDC1/TUBA1B/PSMA1/CDCA8/PTTG1/PSME2/RAN/KIF23/HAUS2/CENPQ/H2AZ2/PSMA4/SMC4/BUB1/CDK2/CHMP4A/SUMO1/CENPN/KIF20A/TUBB2A/VRK1/MYBL2/RCC2/HSP90AA1/TUBB3/KIF18A/PSME3/SPC24/LMNB1/CDK5RAP2/STAG1/BUB3/RPA1/ZWINT/SPDL1/CENPF/CDCA5/NUP155/NUP37/SKA2/CDK1/ORC2/PCNT/TUBGCP2/…
R-HSA-9648025	EML4 and NUDC in mitotic spindle formation	80	-0.457486	-1.84397	0.000119901	0.00670034	0.0060136	1424	tags=53%, list=27%, signal=40%	MAD2L1/DYNLL2/CENPU/DYNLL1/AURKB/TUBA1B/CDCA8/CENPQ/BUB1/CENPN/TUBB2A/RCC2/TUBB3/KIF18A/SPC24/BUB3/ZWINT/SPDL1/CENPF/NUP37/SKA2/SGO1/RANGAP1/NUF2/TUBB4B/ZW10/SKA1/CENPE/NDC80/PMF1/SPC25/CENPC/CENPS/TUBB2A/BIRC5/TUBA4A/PLK1/PPP2R5E/CDC20/PPP2CA/DYNC1LI1/CENPM/CENPK
R-HSA-69618	Mitotic Spindle Checkpoint	82	-0.456267	-1.84293	0.000139767	0.00737657	0.00662052	1424	tags=49%, list=27%, signal=36%	MAD2L1/DYNLL2/CENPU/DYNLL1/AURKB/CDCA8/CENPQ/BUB1/CENPN/RCC2/KIF18A/SPC24/BUB3/ZWINT/SPDL1/CENPF/NUP37/SKA2/SGO1/RANGAP1/NUF2/UBE2S/ZW10/SKA1/CENPE/NDC80/PMF1/SPC25/UBE2C/CENPC/CENPS/BIRC5/PLK1/PPP2R5E/ANAPC10/CDC20/PPP2CA/DYNC1LI1/CENPM/CENPK
R-HSA-2500257	Resolution of Sister Chromatid Cohesion	91	-0.429691	-1.77803	0.00024763	0.0123815	0.0111125	1437	tags=53%, list=27%, signal=40%	CCNB1/MAD2L1/DYNLL2/CENPU/DYNLL1/AURKB/TUBA1B/CDCA8/CENPQ/BUB1/CENPN/TUBB2A/RCC2/TUBB3/KIF18A/SPC24/STAG1/BUB3/ZWINT/SPDL1/CENPF/CDCA5/NUP37/SKA2/CDK1/SGO1/RANGAP1/NUF2/TUBB4B/ZW10/PDS5B/SKA1/CCNB2/CENPE/NDC80/PMF1/SPC25/CENPC/CENPS/TUBB2A/BIRC5/TUBA4A/PLK1/PPP2R5E/CDC20/PPP2CA/DYNC1LI1/CENPM/CENPK
R-HSA-9639288	Amino acids regulate mTORC1	26	0.629107	1.91959	0.000292139	0.0132158	0.0118613	1198	tags=65%, list=22%, signal=51%	ATP6V1H/FLCN/ATP6V1C1/MTOR/ITFG2/LAMTOR1/LAMTOR3/ATP6V1E1/LAMTOR5/ATP6V1G1/ATP6V0D1/ATP6V1F/ATP6V0E1/FNIP1/LAMTOR2/ATP6V1D/SH3BP4
R-HSA-68886	M Phase	258	-0.317421	-1.53691	0.00029041	0.0132158	0.0118613	1475	tags=43%, list=28%, signal=33%	TPR/RPS27A/MZT1/PSMD5/PSMA7/TNPO1/PSMD11/CCNB1/MAD2L1/PSMB4/PSMB2/NME7/DYNLL2/CENPU/DYNLL1/CEP43/NCAPG2/AURKB/PSMD8/NDC1/TUBA1B/PSMA1/CDCA8/PTTG1/PSME2/RAN/KIF23/HAUS2/CENPQ/H2AZ2/PSMA4/SMC4/BUB1/CHMP4A/SUMO1/CENPN/KIF20A/TUBB2A/VRK1/RCC2/HSP90AA1/TUBB3/KIF18A/PSME3/SPC24/LMNB1/CDK5RAP2/STAG1/BUB3/ZWINT/SPDL1/CENPF/CDCA5/NUP155/NUP37/SKA2/CDK1/PCNT/TUBGCP2/SGO1/HAUS8/H2AX/FBXO5/UBE2I/RANGAP1/NUF2…
R-HSA-917937	Iron uptake and transport	28	0.624061	1.93039	0.000345625	0.0146238	0.013125	1313	tags=48%, list=25%, signal=37%	TFRC/ATP6V1H/ATP6V1C1/FTL/ATP6V1E1/STEAP3/ATP6V1G1/ATP6V0D1/ATP6V1F/ATP6V0E1/SLC11A2/ATP6V1D/FTH1/CAND1
R-HSA-195258	RHO GTPase Effectors	161	-0.357886	-1.64209	0.00035405	0.0146238	0.013125	1268	tags=40%, list=24%, signal=32%	CDC42/TUBA1B/CDCA8/CENPQ/H2AZ2/PFN1/GRB2/BUB1/CENPN/PFN2/TUBB2A/RCC2/TUBB3/KIF18A/SPC24/CALM1/BUB3/IQGAP3/CALM3/ZWINT/SPDL1/ARPC2/CENPF/KIF14/NUP37/SKA2/ARPC1B/SGO1/NF2/CIT/H2AX/RANGAP1/NUF2/ACTG1/TUBB4B/H2BC12/PIN1/ZW10/YWHAH/SKA1/YWHAG/CENPE/BAIAP2/NDC80/PMF1/ACTB/SPC25/CYBA/KIF5B/CENPC/CENPS/ABI2/TUBB2A/BIRC5/TUBA4A/PLK1/PPP2R5E/CDC20/PPP2CA/CFL1/DIAPH3/DYNC1LI1/CENPM/FLNA/CENPK/FMNL3
R-HSA-69481	G2/M Checkpoints	108	-0.39586	-1.69964	0.000472584	0.0187065	0.0167892	1712	tags=47%, list=32%, signal=32%	MRE11/PSMD4/PSMB6/BABAM1/MCM8/YWHAZ/CHEK2/PSMD6/PSMC5/MCM10/PSMC3/HUS1/YWHAB/RPS27A/PSMD5/PSMA7/PSMD11/CCNB1/PSMB4/PSMB2/ORC3/PSMD8/PSMA1/BARD1/PSME2/PSMA4/CDK2/PSME3/RPA1/CDK1/ORC2/MCM5/H2AX/RPA2/RBBP8/H2BC12/PSMD12/PSMB9/CLSPN/YWHAH/PSMD9/CDC7/YWHAG/CCNB2/GTSE1/RFC5/ORC1/BRCA1/PSMB10/ORC6/CHEK1/PSMD3
R-HSA-199992	trans-Golgi Network Vesicle Budding	42	0.521266	1.7932	0.000780759	0.0283601	0.0254534	1259	tags=50%, list=24%, signal=39%	PIK3C2A/TFRC/ACBD3/FTL/GNS/AP1S3/CLTC/YIPF6/PUM1/SNX2/SNX5/PICALM/TPD52L1/TGOLN2/BLOC1S3/AP1M2/GOLGB1/APP/VAMP8/FTH1/TPD52
R-HSA-73886	Chromosome Maintenance	69	-0.448204	-1.73536	0.000806024	0.0283601	0.0254534	1553	tags=52%, list=29%, signal=37%	H3-3A/CENPX/H2AZ1/POLR2F/WRAP53/PRIM2/PPP6R3/POLR2J/CENPU/NHP2/CENPQ/ACD/H2AZ2/CDK2/CENPN/CENPW/ATRX/RPA1/OIP5/H2AX/RPA2/TERF1/POLD2/H2BC12/POLR2A/HJURP/CCNA2/RFC5/POLR2L/CENPC/CENPS/RUVBL2/POLR2E/CENPM/PRIM1/CENPK/MIS18A
R-HSA-68877	Mitotic Prometaphase	135	-0.358154	-1.59702	0.000801826	0.0283601	0.0254534	1437	tags=49%, list=27%, signal=36%	MZT1/CCNB1/MAD2L1/NME7/DYNLL2/CENPU/DYNLL1/CEP43/AURKB/TUBA1B/CDCA8/HAUS2/CENPQ/SMC4/BUB1/CENPN/TUBB2A/RCC2/HSP90AA1/TUBB3/KIF18A/SPC24/CDK5RAP2/STAG1/BUB3/ZWINT/SPDL1/CENPF/CDCA5/NUP37/SKA2/CDK1/PCNT/TUBGCP2/SGO1/HAUS8/RANGAP1/NUF2/CEP41/TUBB4B/ZW10/PDS5B/NEK2/MZT2A/SKA1/YWHAG/CCNB2/CENPE/NDC80/PMF1/SPC25/DCTN3/CENPC/CENPS/TUBB2A/BIRC5/TUBA4A/PLK1/PPP2R5E/CDC20/PPP2CA/SDCCAG8/MZT2B/DYNC1LI1/CENP…
R-HSA-9637690	Response of Mtb to phagocytosis	13	0.736959	1.92021	0.000862391	0.0292597	0.0262608	610	tags=36%, list=11%, signal=32%	ATP6V1H/MAPK1/RAB7A/KPNA1/RAB5A
R-HSA-9635486	Infection with Mycobacterium tuberculosis	14	0.706569	1.8732	0.00109059	0.0357263	0.0320646	610	tags=33%, list=11%, signal=30%	ATP6V1H/MAPK1/RAB7A/KPNA1/RAB5A
R-HSA-8875878	MET promotes cell motility	14	0.701389	1.85947	0.00128565	0.0407124	0.0365396	971	tags=57%, list=18%, signal=47%	LAMC1/FN1/LAMC2/ITGA3/RAP1A/LAMB1/PTK2/ITGB1
R-HSA-8854214	TBC/RABGAPs	19	0.651873	1.82951	0.00136823	0.0419297	0.0376322	610	tags=47%, list=11%, signal=42%	TBC1D20/TBC1D7/MAP1LC3B/RAB5B/GGA2/GABARAP/RAB7A/RAB6A/RAB5A
R-HSA-917977	Transferrin endocytosis and recycling	14	0.692066	1.83475	0.00176444	0.0496647	0.0445744	1149	tags=71%, list=22%, signal=56%	TFRC/ATP6V1H/ATP6V1C1/ATP6V1E1/STEAP3/ATP6V1G1/ATP6V0D1/ATP6V1F/ATP6V0E1/ATP6V1D
R-HSA-606279	Deposition of new CENPA-containing nucleosomes at the centromere	27	-0.553567	-1.79897	0.00177747	0.0496647	0.0445744	1535	tags=59%, list=29%, signal=42%	CENPX/H2AZ1/CENPU/CENPQ/H2AZ2/CENPN/CENPW/OIP5/H2AX/H2BC12/HJURP/CENPC/CENPS/CENPM/CENPK/MIS18A
R-HSA-774815	Nucleosome assembly	27	-0.553567	-1.79897	0.00177747	0.0496647	0.0445744	1535	tags=59%, list=29%, signal=42%	CENPX/H2AZ1/CENPU/CENPQ/H2AZ2/CENPN/CENPW/OIP5/H2AX/H2BC12/HJURP/CENPC/CENPS/CENPM/CENPK/MIS18A
R-HSA-69002	DNA Replication Pre-Initiation	92	-0.384895	-1.59628	0.00193316	0.0524714	0.0470934	1650	tags=44%, list=31%, signal=31%	PSMB6/MCM8/PSMD6/PSMC5/MCM10/PSMC3/H3-3A/H2AZ1/PRIM2/RPS27A/PSMD5/PSMA7/PSMD11/PSMB4/PSMB2/GMNN/ORC3/PSMD8/PSMA1/PSME2/H2AZ2/PSMA4/CDK2/PSME3/RPA1/ORC2/MCM5/H2AX/RPA2/H2BC12/UBE2S/PSMD12/PSMB9/PSMD9/CDC7/UBE2C/ORC1/ANAPC10/PSMB10/PRIM1/ORC6/PSMD3
R-HSA-432722	Golgi Associated Vesicle Biogenesis	36	0.532879	1.78098	0.0020319	0.0530026	0.0475702	1259	tags=53%, list=24%, signal=41%	PIK3C2A/TFRC/ACBD3/FTL/AP1S3/CLTC/YIPF6/PUM1/SNX2/SNX5/PICALM/TPD52L1/TGOLN2/BLOC1S3/AP1M2/GOLGB1/VAMP8/FTH1/TPD52
R-HSA-174143	APC/C-mediated degradation of cell cycle proteins	76	-0.419879	-1.66679	0.0021201	0.0530026	0.0475702	1705	tags=48%, list=32%, signal=33%	PSMD4/AURKA/PSMB6/PSMD6/PSMC5/PSMC3/RPS27A/PSMD5/PSMA7/PSMD11/CCNB1/MAD2L1/PSMB4/PSMB2/AURKB/PSMD8/PSMA1/PTTG1/PSME2/PSMA4/CDK2/PSME3/BUB3/CDK1/FBXO5/UBE2S/PSMD12/PSMB9/SKP2/NEK2/PSMD9/CCNA2/UBE2C/PLK1/ANAPC10/CDC20/PSMB10/PSMD3
R-HSA-453276	Regulation of mitotic cell cycle	76	-0.419879	-1.66679	0.0021201	0.0530026	0.0475702	1705	tags=48%, list=32%, signal=33%	PSMD4/AURKA/PSMB6/PSMD6/PSMC5/PSMC3/RPS27A/PSMD5/PSMA7/PSMD11/CCNB1/MAD2L1/PSMB4/PSMB2/AURKB/PSMD8/PSMA1/PTTG1/PSME2/PSMA4/CDK2/PSME3/BUB3/CDK1/FBXO5/UBE2S/PSMD12/PSMB9/SKP2/NEK2/PSMD9/CCNA2/UBE2C/PLK1/ANAPC10/CDC20/PSMB10/PSMD3
R-HSA-2299718	Condensation of Prophase Chromosomes	15	-0.670623	-1.91941	0.00252134	0.061231	0.0549553	1553	tags=80%, list=29%, signal=57%	H3-3A/H2AZ1/CCNB1/NCAPG2/H2AZ2/SMC4/CDK1/H2AX/SET/H2BC12/PLK1/KMT5A
R-HSA-168249	Innate Immune System	416	0.281655	1.345	0.00257815	0.061231	0.0549553	845	tags=21%, list=16%, signal=19%	CLEC4E/LPCAT1/LY96/NEU1/ATP6V1H/LGMN/BRI3/GSDME/ROCK1/ATP6V1C1/MAPKAPK3/CASP10/IDH1/TRIM25/MAPK1/STOM/CTSA/PSAP/KCMF1/FTL/GNS/ASAH1/MLEC/RAP1A/NHLRC3/ITPR3/POLR3A/ACTR1B/NPC2/TNIP2/SDCBP/PYGL/ORMDL3/STAT6/GLB1/ATP6AP2/RAB5B/LAMTOR1/RIPK2/CLU/NCKAP1/LAMTOR3/ATP6V1E1/CTSD/BCL2L1/AHCYL1/PLPP5/IFI16/GLB1/PPP2R1B/CAT/EEA1/C3/RAB7A/RAB6A/PGM1/CAB39/CYSTM1/CNPY3/ATP6V1G1/PAK2/COPB1/TOMM70/STING1/LYN/USP…
R-HSA-176814	Activation of APC/C and APC/C:Cdc20 mediated degradation of mitotic proteins	68	-0.409323	-1.58904	0.00435667	0.100009	0.0897587	1586	tags=43%, list=30%, signal=31%	PSMD6/PSMC5/PSMC3/RPS27A/PSMD5/PSMA7/PSMD11/CCNB1/MAD2L1/PSMB4/PSMB2/PSMD8/PSMA1/PTTG1/PSME2/PSMA4/PSME3/BUB3/CDK1/UBE2S/PSMD12/PSMB9/NEK2/PSMD9/CCNA2/UBE2C/PLK1/ANAPC10/CDC20/PSMB10/PSMD3
R-HSA-176408	Regulation of APC/C activators between G1/S and early anaphase	70	-0.397931	-1.5589	0.00442145	0.100009	0.0897587	1586	tags=42%, list=30%, signal=30%	PSMD6/PSMC5/PSMC3/RPS27A/PSMD5/PSMA7/PSMD11/CCNB1/MAD2L1/PSMB4/PSMB2/PSMD8/PSMA1/PSME2/PSMA4/CDK2/PSME3/BUB3/CDK1/FBXO5/UBE2S/PSMD12/PSMB9/PSMD9/CCNA2/UBE2C/PLK1/ANAPC10/CDC20/PSMB10/PSMD3
R-HSA-9033241	Peroxisomal protein import	26	0.555665	1.6955	0.00502667	0.106119	0.0952421	1097	tags=33%, list=21%, signal=27%	IDH1/HMGCL/CAT/HSD17B4/PHYH/USP9X/ECH1/IDE/SCP2
R-HSA-2995410	Nuclear Envelope (NE) Reassembly	49	-0.428087	-1.58788	0.00484449	0.106119	0.0952421	1266	tags=50%, list=24%, signal=39%	NDC1/TUBA1B/RAN/CHMP4A/SUMO1/TUBB2A/VRK1/TUBB3/LMNB1/NUP155/NUP37/CDK1/UBE2I/RANGAP1/TUBB4B/NUP35/TMPO/CCNB2/EMD/TUBB2A/TUBA4A/PPP2CA/NUP58/LMNA/NUP54/CHMP6
R-HSA-176409	APC/C:Cdc20 mediated degradation of mitotic proteins	67	-0.397312	-1.55284	0.00496591	0.106119	0.0952421	1586	tags=45%, list=30%, signal=32%	PSMD4/PSMB6/PSMD6/PSMC5/PSMC3/RPS27A/PSMD5/PSMA7/PSMD11/CCNB1/MAD2L1/PSMB4/PSMB2/PSMD8/PSMA1/PTTG1/PSME2/PSMA4/PSME3/BUB3/CDK1/UBE2S/PSMD12/PSMB9/NEK2/PSMD9/CCNA2/UBE2C/ANAPC10/CDC20/PSMB10/PSMD3
R-HSA-5419276	Mitochondrial translation termination	82	-0.386748	-1.56213	0.00576408	0.119041	0.10684	1397	tags=38%, list=26%, signal=29%	DAP3/MRPS9/MRPL23/PTCD3/MRPL37/MRPL40/MRPS23/MRPL1/MRPL30/MRPL47/MRPL57/MRPL2/MRPL33/MTRF1L/MRPL3/MRPL16/MRPL41/MRPL39/MRPL54/MRPL46/MRPS15/MRPL52/MRPL28/MRPL12/MRPS2/MRPS25/AURKAIP1/MRPL19/MRPS12/MRPL9/GADD45GIP1/MRPS34/MRPL58
R-HSA-174178	APC/C:Cdh1 mediated degradation of Cdc20 and other APC/C:Cdh1 targeted proteins in late mitosis/early G1	65	-0.400713	-1.55158	0.00689137	0.139294	0.125017	1705	tags=44%, list=32%, signal=30%	PSMD4/AURKA/PSMB6/PSMD6/PSMC5/PSMC3/RPS27A/PSMD5/PSMA7/PSMD11/PSMB4/PSMB2/AURKB/PSMD8/PSMA1/PTTG1/PSME2/PSMA4/PSME3/UBE2S/PSMD12/PSMB9/SKP2/PSMD9/UBE2C/PLK1/ANAPC10/CDC20/PSMB10/PSMD3
R-HSA-5389840	Mitochondrial translation elongation	82	-0.380904	-1.53853	0.00721642	0.13991	0.12557	1456	tags=40%, list=27%, signal=29%	DAP3/TSFM/MRPS9/MRPL23/PTCD3/MRPL37/MRPL40/MRPS23/MRPL1/MRPL30/MRPL47/MRPL57/MRPL2/MRPL33/MRPL3/MRPL16/MRPL41/MRPL39/MRPL54/MRPL46/MRPS15/MRPL52/MRPL28/TUFM/MRPL12/MRPS2/MRPS25/AURKAIP1/MRPL19/MRPS12/MRPL9/GADD45GIP1/MRPS34/MRPL58
R-HSA-72203	Processing of Capped Intron-Containing Pre-mRNA	201	-0.297487	-1.39495	0.00711036	0.13991	0.12557	1670	tags=42%, list=31%, signal=30%	HNRNPM/SNRNP27/SNRPF/NCBP1/SNRPD1/POLR2I/SEH1L/MAGOH/RANBP2/HSPA8/DDX46/CHTOP/POLR2F/SRSF11/LSM8/TPR/POLR2J/WBP4/HNRNPD/UPF3B/FYTTD1/THOC7/PQBP1/HNRNPC/NDC1/THOC5/EIF4A3/DDX5/WBP11/SLU7/GCFC2/CDC5L/MAGOHB/HNRNPA2B1/SLBP/HNRNPA1/SF3B6/THOC1/SRSF3/CD2BP2/PRPF38A/LSM5/RBM5/GTF2F2/NUP155/NUP37/PPIE/CWC25/SRSF7/CWC22/FUS/SF3A1/NUP50/HNRNPU/SRSF6/HNRNPH1/RBMX/NUP35/POLR2A/CASC3/RNPS1/NUP88/CPSF4/PRPF6/…
R-HSA-5368286	Mitochondrial translation initiation	82	-0.379138	-1.53139	0.00767027	0.145735	0.130798	1397	tags=37%, list=26%, signal=28%	DAP3/MRPS9/MRPL23/PTCD3/MRPL37/MRPL40/MRPS23/MRPL1/MRPL30/MRPL47/MRPL57/MRPL2/MRPL33/MRPL3/MRPL16/MRPL41/MRPL39/MRPL54/MRPL46/MRPS15/MRPL52/MRPL28/MRPL12/MRPS2/MRPS25/AURKAIP1/MRPL19/MRPS12/MRPL9/GADD45GIP1/MRPS34/MRPL58
R-HSA-77387	Insulin receptor recycling	13	0.665369	1.73368	0.00864378	0.15024	0.134842	1149	tags=69%, list=22%, signal=54%	ATP6V1H/ATP6V1C1/ATP6V1E1/ATP6V1G1/ATP6V0D1/ATP6V1F/ATP6V0E1/IDE/ATP6V1D
R-HSA-69601	Ubiquitin Mediated Degradation of Phosphorylated Cdc25A	48	-0.438158	-1.60585	0.00884626	0.15024	0.134842	2151	tags=61%, list=40%, signal=37%	PSMD7/SEM1/PSMC4/PSMC1/PSMC6/PSMA2/PSMD2/PSMB7/PSMD4/PSMB6/CHEK2/PSMD6/PSMC5/PSMC3/RPS27A/PSMD5/PSMA7/PSMD11/PSMB4/PSMB2/PSMD8/PSMA1/PSME2/PSMA4/PSME3/PSMD12/PSMB9/PSMD9/PSMB10/CHEK1/PSMD3
R-HSA-69610	p53-Independent DNA Damage Response	48	-0.438158	-1.60585	0.00884626	0.15024	0.134842	2151	tags=61%, list=40%, signal=37%	PSMD7/SEM1/PSMC4/PSMC1/PSMC6/PSMA2/PSMD2/PSMB7/PSMD4/PSMB6/CHEK2/PSMD6/PSMC5/PSMC3/RPS27A/PSMD5/PSMA7/PSMD11/PSMB4/PSMB2/PSMD8/PSMA1/PSME2/PSMA4/PSME3/PSMD12/PSMB9/PSMD9/PSMB10/CHEK1/PSMD3
R-HSA-69613	p53-Independent G1/S DNA damage checkpoint	48	-0.438158	-1.60585	0.00884626	0.15024	0.134842	2151	tags=61%, list=40%, signal=37%	PSMD7/SEM1/PSMC4/PSMC1/PSMC6/PSMA2/PSMD2/PSMB7/PSMD4/PSMB6/CHEK2/PSMD6/PSMC5/PSMC3/RPS27A/PSMD5/PSMA7/PSMD11/PSMB4/PSMB2/PSMD8/PSMA1/PSME2/PSMA4/PSME3/PSMD12/PSMB9/PSMD9/PSMB10/CHEK1/PSMD3
R-HSA-72172	mRNA Splicing	159	-0.308833	-1.41409	0.00834526	0.15024	0.134842	1670	tags=41%, list=31%, signal=29%	HNRNPM/SNRNP27/SNRPF/NCBP1/SNRPD1/POLR2I/MAGOH/HSPA8/DDX46/POLR2F/SRSF11/LSM8/POLR2J/WBP4/HNRNPD/UPF3B/PQBP1/HNRNPC/EIF4A3/DDX5/WBP11/SLU7/GCFC2/CDC5L/MAGOHB/HNRNPA2B1/HNRNPA1/SF3B6/SRSF3/CD2BP2/PRPF38A/LSM5/RBM5/GTF2F2/PPIE/CWC25/SRSF7/CWC22/FUS/SF3A1/HNRNPU/SRSF6/HNRNPH1/RBMX/POLR2A/CASC3/RNPS1/CPSF4/PRPF6/ALYREF/SRRM2/SNRNP40/HNRNPA0/TRA2B/POLR2L/U2AF1L4/SNRPA1/LSM4/LSM7/SNRPB/SNRNP70/PPIH/RBM…
R-HSA-199991	Membrane Trafficking	311	0.286819	1.32879	0.00885627	0.15024	0.134842	1259	tags=30%, list=24%, signal=24%	PIK3C2A/TFRC/GOLGA2/ARCN1/DAB2/ACBD3/VTI1A/LDLR/FTL/GNS/AGPAT3/TBC1D20/BET1L/MYO6/RAB9A/RAB3GAP2/SEC24A/NAPG/AP1S3/RHOBTB3/SCARB2/TBC1D7/MAP1LC3B/RAB5B/GGA2/EXOC5/RINT1/KIF9/EGFR/SEC16A/ARFGAP2/GABARAP/CLTC/RHOQ/YIPF6/RAB7A/PUM1/RAB6A/ITSN2/TUBA1A/KIF1B/USO1/COPB1/KIF1C/RAB5A/RAB1B/CHMP4A/ACTR3/COPA/ARFIP2/SNX2/SEC23A/SNX5/RAB10/KDELR3/PICALM/TPD52L1/TMED10/KDELR1/KIFAP3/VPS51/TGOLN2/OPTN/RAB32/K…
R-HSA-163685	Integration of energy metabolism	32	0.497353	1.59473	0.0093206	0.151776	0.13622	1372	tags=58%, list=26%, signal=43%	ADIPOR2/GNAQ/RAP1A/ITPR3/AHCYL1/PPP2R1B/GNAI2/IQGAP1/ACSL3/GNB5/PRKAR1A/ACSL4/GNAS/ADIPOR1/GNG12/PRKAG2/SLC2A1/AGPAT1/TALDO1
R-HSA-195253	Degradation of beta-catenin by the destruction complex	61	-0.386531	-1.49156	0.00921294	0.151776	0.13622	1931	tags=50%, list=36%, signal=32%	HDAC1/PSMA2/PSMD2/PSMB7/CTNNB1/PSMD4/PPP2CB/PSMB6/PSMD6/PSMC5/PSMC3/RPS27A/PSMD5/PSMA7/PSMD11/PSMB4/PSMB2/CTBP1/PSMD8/PSMA1/PSME2/PSMA4/CSNK1A1/PSME3/TLE5/PSMD12/PSMB9/PSMD9/PPP2R5E/PPP2CA/PSMB10/PSMD3
R-HSA-194315	Signaling by Rho GTPases	298	-0.26959	-1.32535	0.00942612	0.151776	0.13622	1381	tags=38%, list=26%, signal=30%	DYNLL2/FAF2/CENPU/DYNLL1/CCT2/TMOD3/TPM4/AURKB/HNRNPC/ARHGDIA/CDC42/TUBA1B/CDCA8/IL32/CENPQ/RALBP1/H2AZ2/PFN1/FLOT2/GRB2/BUB1/CENPN/PFN2/TUBB2A/ABR/SCFD1/RCC2/HSP90AA1/TRIO/TUBB3/KIF18A/SPC24/CALM1/LMNB1/CAPZB/BUB3/IQGAP3/CALM3/ZWINT/SPDL1/ARPC2/CENPF/COPS4/NDUFS3/PEAK1/KIF14/NUP37/SKA2/ARPC1B/CAVIN1/SGO1/CAV1/NF2/ANLN/CIT/H2AX/DOCK5/RANGAP1/NUF2/ACTG1/TOR1AIP1/UACA/RBMX/PHIP/TUBB4B/H2BC12/PIN1/I…
R-HSA-8979227	Triglyceride metabolism	10	-0.663732	-1.69421	0.0112892	0.154932	0.139053	90	tags=40%, list=2%, signal=39%	FABP5/CAV1/PPP1CA/FABP7
R-HSA-9013420	RHOU GTPase cycle	21	0.569592	1.63852	0.0111654	0.154932	0.139053	706	tags=38%, list=13%, signal=33%	MYO6/WDR6/CLTC/ITSN2/DEPDC1B/PAK2/USP9X/IQGAP1
R-HSA-9615017	FOXO-mediated transcription of oxidative stress, metabolic and neuronal genes	10	0.68393	1.61602	0.0106879	0.154932	0.139053	1291	tags=70%, list=24%, signal=53%	SOD2/SIN3A/SMAD4/CAT/FOXO3/SMAD3/NR3C1
R-HSA-1474228	Degradation of the extracellular matrix	26	0.519291	1.58451	0.0114066	0.154932	0.139053	566	tags=31%, list=11%, signal=28%	SPP1/LAMC1/FN1/LAMC2/ADAMTS1/CTSD/COL8A1/LAMB1
R-HSA-1168372	Downstream signaling events of B Cell Receptor (BCR)	60	-0.403566	-1.55789	0.0106206	0.154932	0.139053	1705	tags=43%, list=32%, signal=30%	PSMD4/CALM2/PSMB6/PSMD6/PSMC5/PSMC3/RPS27A/PSMD5/PSMA7/PSMD11/PSMB4/PSMB2/PSMD8/PSMA1/PSME2/PSMA4/PSME3/CALM1/CALM3/PSMD12/PSMB9/PPP3CA/PSMD9/NFKBIA/PSMB10/HRAS/PSMD3
R-HSA-9604323	Negative regulation of NOTCH4 signaling	49	-0.408156	-1.51395	0.0113748	0.154932	0.139053	2151	tags=58%, list=40%, signal=35%	PSMD7/SEM1/PSMC4/PSMC1/PSMC6/PSMA2/PSMD2/PSMB7/PSMD4/PSMB6/YWHAZ/PSMD6/PSMC5/PSMC3/RPS27A/PSMD5/PSMA7/PSMD11/PSMB4/PSMB2/PSMD8/PSMA1/PSME2/PSMA4/PSME3/PSMD12/PSMB9/PSMD9/PSMB10/PSMD3
R-HSA-5368287	Mitochondrial translation	88	-0.367562	-1.50513	0.0114161	0.154932	0.139053	1456	tags=38%, list=27%, signal=28%	DAP3/TSFM/MRPS9/MRPL23/PTCD3/MRPL37/MRPL40/MRPS23/MRPL1/MRPL30/MRPL47/MRPL57/MRPL2/MRPL33/MTRF1L/MRPL3/MRPL16/MRPL41/MRPL39/MRPL54/MRPL46/MRPS15/MRPL52/MRPL28/TUFM/MRPL12/MRPS2/MRPS25/AURKAIP1/MRPL19/MRPS12/MRPL9/GADD45GIP1/MRPS34/MRPL58
R-HSA-179419	APC:Cdc20 mediated degradation of cell cycle proteins prior to satisfation of the cell cycle checkpoint	65	-0.38797	-1.50224	0.0104588	0.154932	0.139053	1586	tags=43%, list=30%, signal=31%	PSMD4/PSMB6/PSMD6/PSMC5/PSMC3/RPS27A/PSMD5/PSMA7/PSMD11/MAD2L1/PSMB4/PSMB2/PSMD8/PSMA1/PSME2/PSMA4/PSME3/BUB3/CDK1/UBE2S/PSMD12/PSMB9/NEK2/PSMD9/CCNA2/UBE2C/ANAPC10/CDC20/PSMB10/PSMD3
R-HSA-8852276	The role of GTSE1 in G2/M progression after G2 checkpoint	64	-0.387327	-1.49356	0.0106743	0.154932	0.139053	1586	tags=47%, list=30%, signal=34%	PSMD6/PSMC5/HSP90AB1/PSMC3/RPS27A/PSMD5/PSMA7/PSMD11/CCNB1/PSMB4/PSMB2/PSMD8/TUBA1B/PSMA1/PSME2/PSMA4/TUBB2A/HSP90AA1/TUBB3/PSME3/CDK1/TUBB4B/PSMD12/PSMB9/PSMD9/CCNB2/GTSE1/TUBB2A/TUBA4A/PLK1/PSMB10/PSMD3
R-HSA-69306	DNA Replication	111	-0.337462	-1.454	0.0100059	0.154932	0.139053	1650	tags=41%, list=31%, signal=29%	PSMB6/MCM8/PSMD6/PSMC5/MCM10/PSMC3/H3-3A/H2AZ1/PRIM2/RPS27A/PSMD5/PSMA7/PSMD11/PSMB4/PSMB2/GMNN/ORC3/PSMD8/PSMA1/PSME2/H2AZ2/PSMA4/CDK2/PSME3/RPA1/ORC2/MCM5/H2AX/RPA2/POLD2/H2BC12/UBE2S/GINS4/PSMD12/PSMB9/SKP2/PSMD9/CCNA2/CDC7/UBE2C/RFC5/ORC1/ANAPC10/PSMB10/PRIM1/ORC6/PSMD3
R-HSA-6798695	Neutrophil degranulation	226	0.308487	1.38025	0.0102133	0.154932	0.139053	1416	tags=36%, list=27%, signal=28%	LPCAT1/NEU1/BRI3/ROCK1/IDH1/MAPK1/STOM/CTSA/PSAP/KCMF1/FTL/GNS/ASAH1/MLEC/RAP1A/NHLRC3/ACTR1B/NPC2/SDCBP/PYGL/ORMDL3/GLB1/ATP6AP2/RAB5B/LAMTOR1/LAMTOR3/CTSD/GLB1/CAT/C3/RAB7A/RAB6A/PGM1/CAB39/CYSTM1/COPB1/STING1/GSDMD/ITGAV/IQGAP1/CSTB/YPEL5/RAB10/TMBIM1/SCAMP1/TMEM179B/CMTM6/QSOX1/DIAPH1/ERP44/APEH/OSTF1/CD63/GLA/TMEM30A/AGA/SLC15A4/MGST1/PGM2/LAMTOR2/PRCP/RHOG/CPPED1/ATP6V1D/LAMP2/COMMD9/VAMP8/…
R-HSA-2995383	Initiation of Nuclear Envelope (NE) Reformation	14	-0.616403	-1.72486	0.0125083	0.167365	0.150211	1096	tags=57%, list=21%, signal=46%	VRK1/LMNB1/CDK1/TMPO/CCNB2/EMD/PPP2CA/LMNA
R-HSA-8939236	RUNX1 regulates transcription of genes involved in differentiation of HSCs	61	-0.375878	-1.45046	0.0131737	0.17382	0.156005	1795	tags=48%, list=34%, signal=33%	PSMB7/CCNH/PSMD4/PSMB6/PSMD6/PSMC5/PSMC3/H3-3A/H2AZ1/RPS27A/PSMD5/PSMA7/PSMD11/PSMB4/PSMB2/PSMD8/PSMA1/PSME2/ITCH/H2AZ2/PSMA4/PSME3/H2AX/H2BC12/PSMD12/PSMB9/PSMD9/TCF3/PSMB10/MNAT1/PSMD3
R-HSA-912446	Meiotic recombination	19	-0.562505	-1.68621	0.0136831	0.175661	0.157657	1188	tags=74%, list=22%, signal=57%	MRE11/H3-3A/H2AZ1/H2AZ2/CDK2/RAD51C/RPA1/MLH1/H2AX/RPA2/RBBP8/H2BC12/BRCA1/MND1
R-HSA-9010553	Regulation of expression of SLITs and ROBOs	145	-0.310591	-1.39594	0.013614	0.175661	0.157657	2151	tags=48%, list=40%, signal=29%	PSMD7/SEM1/RPL37/PSMC4/RPL22/RPL26/RPL8/RPS5/PSMC1/RPL27/PSMC6/RPS20/RPL9/PSMA2/RPL38/RPL21/PSMD2/RPS15A/RPL39/RPL36AL/RPS11/PSMB7/RPS17/RPS13/UPF2/RPL30/PSMD4/RPS26/PSMB6/NCBP1/RPL24/ELOC/RPL37A/MAGOH/RPL17/PSMD6/RPL14/PSMC5/RPL17/PSMC3/RPL35A/RPS27A/PSMD5/PSMA7/PSMD11/PSMB4/PSMB2/RPS23/UPF3B/PSMD8/PSMA1/PSME2/RPS7/RPL22L1/EIF4A3/PSMA4/MAGOHB/PSME3/RPL26L1/RPL13/RPS15/CASC3/PSMD12/PSMB9/RPL18/RN…
R-HSA-1500620	Meiosis	31	-0.469222	-1.57127	0.0140429	0.177877	0.159646	1191	tags=55%, list=22%, signal=43%	ACD/H2AZ2/CDK2/LMNB1/STAG1/RAD51C/RPA1/MLH1/H2AX/UBE2I/RPA2/TERF1/RBBP8/H2BC12/BRCA1/LMNA/MND1
R-HSA-5653656	Vesicle-mediated transport	321	0.28326	1.31857	0.014315	0.178937	0.160598	1259	tags=30%, list=24%, signal=24%	PIK3C2A/TFRC/GOLGA2/ARCN1/DAB2/ACBD3/VTI1A/LDLR/FTL/GNS/AGPAT3/TBC1D20/BET1L/MYO6/RAB9A/RAB3GAP2/SEC24A/NAPG/AP1S3/RHOBTB3/SCARB2/TBC1D7/MAP1LC3B/RAB5B/GGA2/EXOC5/RINT1/KIF9/EGFR/SEC16A/ARFGAP2/GABARAP/CLTC/RHOQ/YIPF6/RAB7A/PUM1/RAB6A/ITSN2/TUBA1A/KIF1B/USO1/COPB1/KIF1C/RAB5A/RAB1B/CHMP4A/ACTR3/COPA/ARFIP2/SNX2/HSPH1/SEC23A/SNX5/RAB10/KDELR3/PICALM/TPD52L1/TMED10/KDELR1/KIFAP3/VPS51/TGOLN2/OPTN/R…
R-HSA-9716542	Signaling by Rho GTPases, Miro GTPases and RHOBTB3	307	-0.256464	-1.26004	0.0146338	0.180547	0.162042	1381	tags=38%, list=26%, signal=30%	DYNLL2/FAF2/CENPU/DYNLL1/CCT2/TMOD3/TPM4/AURKB/HNRNPC/ARHGDIA/CDC42/TUBA1B/CDCA8/IL32/CENPQ/RALBP1/H2AZ2/PFN1/FLOT2/GRB2/BUB1/CENPN/PFN2/TUBB2A/ABR/SCFD1/RCC2/HSP90AA1/TRIO/TUBB3/VHL/KIF18A/SPC24/CALM1/LMNB1/CAPZB/BUB3/IQGAP3/CALM3/ZWINT/SPDL1/ARPC2/CENPF/COPS4/NDUFS3/PEAK1/KIF14/NUP37/SKA2/ARPC1B/CAVIN1/SGO1/CAV1/NF2/ANLN/CIT/H2AX/DOCK5/RANGAP1/NUF2/ACTG1/TOR1AIP1/UACA/RBMX/PHIP/TUBB4B/H2BC12/PI…
R-HSA-174184	Cdc20:Phospho-APC/C mediated degradation of Cyclin A	64	-0.379016	-1.46151	0.0153973	0.187531	0.168311	1705	tags=43%, list=32%, signal=29%	PSMD4/PSMB6/PSMD6/PSMC5/PSMC3/RPS27A/PSMD5/PSMA7/PSMD11/MAD2L1/PSMB4/PSMB2/PSMD8/PSMA1/PSME2/PSMA4/PSME3/BUB3/CDK1/UBE2S/PSMD12/PSMB9/PSMD9/CCNA2/UBE2C/ANAPC10/CDC20/PSMB10/PSMD3
R-HSA-68949	Orc1 removal from chromatin	66	-0.38226	-1.48267	0.0164253	0.197519	0.177275	2151	tags=59%, list=40%, signal=35%	PSMD7/SEM1/PSMC4/MCM7/PSMC1/MCM2/PSMC6/PSMA2/PSMD2/MCM3/PSMB7/PSMD4/PSMB6/MCM8/PSMD6/PSMC5/PSMC3/RPS27A/PSMD5/PSMA7/PSMD11/PSMB4/PSMB2/ORC3/PSMD8/PSMA1/PSME2/PSMA4/CDK2/PSME3/ORC2/MCM5/PSMD12/PSMB9/SKP2/PSMD9/CCNA2/ORC1/PSMB10/ORC6/PSMD3
R-HSA-174113	SCF-beta-TrCP mediated degradation of Emi1	50	-0.416333	-1.54871	0.0172407	0.19974	0.179268	2151	tags=58%, list=40%, signal=35%	PSMD7/SEM1/PSMC4/PSMC1/PSMC6/PSMA2/PSMD2/PSMB7/PSMD4/PSMB6/PSMD6/PSMC5/PSMC3/RPS27A/PSMD5/PSMA7/PSMD11/PSMB4/PSMB2/PSMD8/PSMA1/PSME2/PSMA4/PSME3/FBXO5/PSMD12/PSMB9/PSMD9/CDC20/PSMB10/PSMD3
R-HSA-8978868	Fatty acid metabolism	53	0.413909	1.48949	0.0170518	0.19974	0.179268	1258	tags=33%, list=24%, signal=26%	SCD/FADS1/PCCB/ELOVL6/AKR1C3/HSD17B4/PHYH/TBXAS1/ACSL3/ACADM/ACSL4/PPT1/SCP2/CYP1B1/ACADVL/SLC25A17/PRKAG2/ELOVL5
R-HSA-68867	Assembly of the pre-replicative complex	81	-0.357218	-1.43684	0.0170583	0.19974	0.179268	1650	tags=42%, list=31%, signal=29%	PSMB6/MCM8/PSMD6/PSMC5/PSMC3/H3-3A/H2AZ1/RPS27A/PSMD5/PSMA7/PSMD11/PSMB4/PSMB2/GMNN/ORC3/PSMD8/PSMA1/PSME2/H2AZ2/PSMA4/PSME3/ORC2/MCM5/H2AX/H2BC12/UBE2S/PSMD12/PSMB9/PSMD9/UBE2C/ORC1/ANAPC10/PSMB10/ORC6/PSMD3
R-HSA-5633008	TP53 Regulates Transcription of Cell Death Genes	22	0.518459	1.49468	0.017891	0.204776	0.183788	804	tags=36%, list=15%, signal=31%	NDRG1/CASP10/TNFRSF10B/BNIP3L/STEAP3/TP53BP2/BAX/RABGGTA
R-HSA-5675221	Negative regulation of MAPK pathway	21	-0.537829	-1.6533	0.0182256	0.206123	0.184997	271	tags=27%, list=5%, signal=26%	DUSP1/PPP2R5E/PPP2CA/PEBP1/MAP2K2/HRAS
R-HSA-983712	Ion channel transport	39	0.45006	1.51701	0.0184749	0.206484	0.185321	1264	tags=42%, list=24%, signal=33%	ATP6V1H/OSTM1/CLCN3/ATP6V1C1/TRPM7/STOM/ATP2B1/ATP6V1E1/FXYD2/ATP6V1G1/ATP6V0D1/ATP6V1F/ATP6V0E1/ATP1B1/ATP6V1D/CUTC/NEDD4L
R-HSA-9007101	Rab regulation of trafficking	47	0.431015	1.51825	0.0205127	0.218955	0.196514	918	tags=34%, list=17%, signal=28%	TBC1D20/RAB9A/RAB3GAP2/TBC1D7/MAP1LC3B/RAB5B/GGA2/GABARAP/RAB7A/RAB6A/RAB5A/RAB1B/RAB10/OPTN/RAB32/RAB3GAP1
R-HSA-9762114	GSK3B and BTRC:CUL1-mediated-degradation of NFE2L2	49	-0.391109	-1.45072	0.0203014	0.218955	0.196514	2151	tags=56%, list=40%, signal=34%	PSMD7/SEM1/PSMC4/PSMC1/PSMC6/PSMA2/PSMD2/PSMB7/PSMD4/PSMB6/PSMD6/PSMC5/PSMC3/RPS27A/PSMD5/PSMA7/PSMD11/PSMB4/PSMB2/PSMD8/PSMA1/PSME2/PSMA4/PSME3/PSMD12/PSMB9/PSMD9/PSMB10/PSMD3
R-HSA-69052	Switching of origins to a post-replicative state	79	-0.352461	-1.41801	0.0201325	0.218955	0.196514	1650	tags=40%, list=31%, signal=28%	PSMB6/MCM8/PSMD6/PSMC5/PSMC3/RPS27A/PSMD5/PSMA7/PSMD11/PSMB4/PSMB2/GMNN/ORC3/PSMD8/PSMA1/PSME2/PSMA4/CDK2/PSME3/ORC2/MCM5/UBE2S/PSMD12/PSMB9/SKP2/PSMD9/CCNA2/UBE2C/ORC1/ANAPC10/PSMB10/ORC6/PSMD3
R-HSA-69239	Synthesis of DNA	99	-0.334759	-1.40158	0.0198579	0.218955	0.196514	1650	tags=39%, list=31%, signal=27%	PSMB6/MCM8/PSMD6/PSMC5/PSMC3/PRIM2/RPS27A/PSMD5/PSMA7/PSMD11/PSMB4/PSMB2/GMNN/ORC3/PSMD8/PSMA1/PSME2/PSMA4/CDK2/PSME3/RPA1/ORC2/MCM5/RPA2/POLD2/UBE2S/GINS4/PSMD12/PSMB9/SKP2/PSMD9/CCNA2/UBE2C/RFC5/ORC1/ANAPC10/PSMB10/PRIM1/ORC6/PSMD3
R-HSA-6806834	Signaling by MET	33	0.46183	1.49604	0.0208784	0.219711	0.197192	971	tags=35%, list=18%, signal=29%	LAMC1/FN1/LAMC2/ITGA3/RAP1A/PTPN1/LAMB1/USP8/PTPN11/PTK2/EPS15/ITGB1
R-HSA-9006934	Signaling by Receptor Tyrosine Kinases	190	0.307612	1.3462	0.021046	0.219711	0.197192	612	tags=21%, list=11%, signal=20%	SPP1/LAMC1/ATP6V1H/FN1/RNF41/TRIB3/ROCK1/LAMC2/ATP6V1C1/MAPKAPK3/MAPK1/SIN3A/MTOR/ERBIN/ITGA3/RAP1A/ITPR3/RIT1/STAT6/APH1A/HDAC3/NCKAP1/ATP6V1E1/AHCYL1/PPP2R1B/PTPN1/FGFR1/CUL5/EGFR/CLTC/IRS2/PTPN3/ID2/ATP6V1G1/MAPKAP1/VEGFB/LAMB1/USP8/PAK2/LYN/PTPN11
R-HSA-8873719	RAB geranylgeranylation	29	0.490172	1.53545	0.0215028	0.22204	0.199282	913	tags=38%, list=17%, signal=32%	RAB29/RAB9A/RAB5B/RAB7A/RAB6A/RAB5A/RAB1B/RAB10/RABGGTA/RAB2A/RAB32
R-HSA-5655253	Signaling by FGFR2 in disease	19	-0.540077	-1.61898	0.0221583	0.22394	0.200988	1641	tags=53%, list=31%, signal=37%	NCBP1/POLR2I/POLR2F/POLR2J/GRB2/GTF2F2/POLR2A/POLR2L/POLR2E/HRAS
R-HSA-450408	AUF1 (hnRNP D0) binds and destabilizes mRNA	52	-0.411117	-1.53279	0.0219902	0.22394	0.200988	1705	tags=60%, list=32%, signal=41%	PSMD7/SEM1/PSMC4/PSMC1/PSMC6/PSMA2/PSMD2/PSMB7/PSMD4/PSMB6/PSMD6/PSMC5/PSMC3/HSPA8/RPS27A/PSMD5/PSMA7/PSMD11/PSMB4/PSMB2/HNRNPD/PSMD8/PSMA1/PSME2/PSMA4/PSME3/PSMD12/PSMB9/PSMD9/EIF4G1/HSPB1/PSMB10/PSMD3
R-HSA-75815	Ubiquitin-dependent degradation of Cyclin D	48	-0.412195	-1.51069	0.0224042	0.224042	0.201079	2151	tags=59%, list=40%, signal=35%	PSMD7/SEM1/PSMC4/PSMC1/PSMC6/PSMA2/PSMD2/PSMB7/PSMD4/PSMB6/PSMD6/PSMC5/PSMC3/RPS27A/PSMD5/PSMA7/PSMD11/PSMB4/PSMB2/PSMD8/PSMA1/PSME2/PSMA4/PSME3/PSMD12/PSMB9/PSMD9/CCND1/PSMB10/PSMD3
R-HSA-180534	Vpu mediated degradation of CD4	47	-0.402369	-1.4615	0.0241733	0.237659	0.2133	2151	tags=58%, list=40%, signal=35%	PSMD7/SEM1/PSMC4/PSMC1/PSMC6/PSMA2/PSMD2/PSMB7/PSMD4/PSMB6/PSMD6/PSMC5/PSMC3/RPS27A/PSMD5/PSMA7/PSMD11/PSMB4/PSMB2/PSMD8/PSMA1/PSME2/PSMA4/PSME3/PSMD12/PSMB9/PSMD9/PSMB10/PSMD3
R-HSA-72163	mRNA Splicing - Major Pathway	156	-0.297114	-1.35883	0.0242662	0.237659	0.2133	1670	tags=41%, list=31%, signal=29%	HNRNPM/SNRNP27/SNRPF/NCBP1/SNRPD1/POLR2I/MAGOH/HSPA8/DDX46/POLR2F/SRSF11/LSM8/POLR2J/WBP4/HNRNPD/UPF3B/PQBP1/HNRNPC/EIF4A3/DDX5/WBP11/SLU7/GCFC2/CDC5L/MAGOHB/HNRNPA2B1/HNRNPA1/SF3B6/SRSF3/CD2BP2/PRPF38A/LSM5/RBM5/GTF2F2/PPIE/CWC25/SRSF7/CWC22/FUS/SF3A1/HNRNPU/SRSF6/HNRNPH1/RBMX/POLR2A/CASC3/RNPS1/CPSF4/PRPF6/ALYREF/SRRM2/SNRNP40/HNRNPA0/TRA2B/POLR2L/U2AF1L4/SNRPA1/LSM4/LSM7/SNRPB/SNRNP70/PPIH/RBM…
R-HSA-75105	Fatty acyl-CoA biosynthesis	15	0.583611	1.5675	0.0253694	0.241109	0.216397	1399	tags=47%, list=26%, signal=35%	SCD/ELOVL6/ACSL3/ACSL4/PPT1/ELOVL5/ELOVL1
R-HSA-927802	Nonsense-Mediated Decay (NMD)	102	-0.321006	-1.3589	0.0253799	0.241109	0.216397	2445	tags=60%, list=46%, signal=33%	RPS3/RPL29/RBM8A/RPS25/RPS24/RPL10A/RPL5/RPS28/RPS10/RPL32/RPLP1/PPP2R1A/RPLP2/RPL28/RPL41/RPS21/RPL12/RPL37/RPL22/RPL26/RPL8/RPS5/RPL27/RPS20/RPL9/RPL38/RPL21/RPS15A/RPL39/RPL36AL/RPS11/RPS17/RPS13/UPF2/RPL30/RPS26/NCBP1/RPL24/RPL37A/MAGOH/RPL17/RPL14/RPL17/RPL35A/DCP1A/RPS27A/RPS23/UPF3B/RPS7/RPL22L1/EIF4A3/MAGOHB/RPL26L1/RPL13/SMG1/RPS15/CASC3/RPL18/RNPS1/RPS9/EIF4G1/RPS2/PPP2CA
R-HSA-975957	Nonsense Mediated Decay (NMD) enhanced by the Exon Junction Complex (EJC)	102	-0.321006	-1.3589	0.0253799	0.241109	0.216397	2445	tags=60%, list=46%, signal=33%	RPS3/RPL29/RBM8A/RPS25/RPS24/RPL10A/RPL5/RPS28/RPS10/RPL32/RPLP1/PPP2R1A/RPLP2/RPL28/RPL41/RPS21/RPL12/RPL37/RPL22/RPL26/RPL8/RPS5/RPL27/RPS20/RPL9/RPL38/RPL21/RPS15A/RPL39/RPL36AL/RPS11/RPS17/RPS13/UPF2/RPL30/RPS26/NCBP1/RPL24/RPL37A/MAGOH/RPL17/RPL14/RPL17/RPL35A/DCP1A/RPS27A/RPS23/UPF3B/RPS7/RPL22L1/EIF4A3/MAGOHB/RPL26L1/RPL13/SMG1/RPS15/CASC3/RPL18/RNPS1/RPS9/EIF4G1/RPS2/PPP2CA
R-HSA-5362768	Hh mutants are degraded by ERAD	51	-0.393486	-1.47264	0.0256734	0.241483	0.216732	2151	tags=57%, list=40%, signal=35%	PSMD7/SEM1/PSMC4/ERLEC1/PSMC1/PSMC6/PSMA2/PSMD2/PSMB7/PSMD4/PSMB6/PSMD6/PSMC5/PSMC3/RPS27A/PSMD5/PSMA7/PSMD11/PSMB4/PSMB2/PSMD8/PSMA1/PSME2/PSMA4/PSME3/SEL1L/PSMD12/PSMB9/PSMD9/PSMB10/PSMD3
R-HSA-69541	Stabilization of p53	51	-0.392959	-1.47066	0.0260428	0.242556	0.217695	2151	tags=57%, list=40%, signal=35%	PSMD7/SEM1/PSMC4/PSMC1/PSMC6/PSMA2/PSMD2/PSMB7/PSMD4/PSMB6/CHEK2/PSMD6/PSMC5/PSMC3/RPS27A/PSMD5/PSMA7/PSMD11/PSMB4/PSMB2/PSMD8/PSMA1/PSME2/PSMA4/PSME3/MDM4/PSMD12/PSMB9/PSMD9/PSMB10/PSMD3
R-HSA-169911	Regulation of Apoptosis	49	-0.380944	-1.41302	0.0279828	0.258094	0.231641	2151	tags=58%, list=40%, signal=35%	PSMD7/SEM1/PSMC4/PSMC1/PSMC6/PSMA2/PSMD2/PSMB7/PSMD4/PSMB6/PSMD6/PSMC5/PSMC3/RPS27A/PSMD5/PSMA7/PSMD11/PSMB4/PSMB2/PSMD8/PSMA1/PSME2/PSMA4/PSME3/PSMD12/PSMB9/PSMD9/OMA1/PSMB10/PSMD3
R-HSA-380972	Energy dependent regulation of mTOR by LKB1-AMPK	12	0.625598	1.57683	0.030544	0.262061	0.235201	1308	tags=75%, list=25%, signal=57%	MTOR/LAMTOR1/LAMTOR3/LAMTOR5/CAB39/PRKAG1/LAMTOR2/PRKAG2/LAMTOR4
R-HSA-446219	Synthesis of substrates in N-glycan biosythesis	25	0.504237	1.51201	0.0287785	0.262061	0.235201	944	tags=42%, list=18%, signal=35%	NEU1/CTSA/NAGK/ST3GAL1/GLB1/GLB1/MPI/CMAS/MVD/GFPT1/PGM3
R-HSA-389958	Cooperation of Prefoldin and TriC/CCT in actin and tubulin folding	22	-0.482597	-1.50495	0.0290638	0.262061	0.235201	1963	tags=70%, list=37%, signal=44%	CCT8/CCT7/TUBA1C/CCT3/CCT4/CCT2/TUBA1B/TUBB2A/TUBB3/PFDN1/TCP1/TUBB4B/ACTB/TUBB2A/TUBA4A/PFDN2
R-HSA-1236978	Cross-presentation of soluble exogenous antigens (endosomes)	43	-0.417034	-1.48606	0.0298857	0.262061	0.235201	2151	tags=62%, list=40%, signal=37%	PSMD7/SEM1/PSMC4/PSMC1/PSMC6/PSMA2/PSMD2/PSMB7/PSMD4/PSMB6/PSMD6/PSMC5/PSMC3/PSMD5/PSMA7/PSMD11/PSMB4/PSMB2/PSMD8/PSMA1/PSME2/PSMA4/PSME3/PSMD12/PSMB9/PSMD9/PSMB10/PSMD3
R-HSA-350562	Regulation of ornithine decarboxylase (ODC)	48	-0.40512	-1.48476	0.0301807	0.262061	0.235201	2151	tags=58%, list=40%, signal=35%	PSMD7/SEM1/PSMC4/PSMC1/PSMC6/PSMA2/PSMD2/PSMB7/PSMD4/PSMB6/PSMD6/PSMC5/PSMC3/PSMD5/PSMA7/PSMD11/PSMB4/PSMB2/PSMD8/PSMA1/PSME2/PSMA4/PSME3/PSMD12/PSMB9/PSMD9/PSMB10/OAZ1/PSMD3
R-HSA-8941858	Regulation of RUNX3 expression and activity	48	-0.404142	-1.48118	0.0312916	0.262061	0.235201	2151	tags=59%, list=40%, signal=35%	PSMD7/SEM1/PSMC4/PSMC1/PSMC6/PSMA2/PSMD2/PSMB7/PSMD4/PSMB6/PSMD6/PSMC5/PSMC3/RPS27A/PSMD5/PSMA7/PSMD11/PSMB4/PSMB2/PSMD8/PSMA1/PSME2/PSMA4/PSME3/PSMD12/PSMB9/PSMD9/SMURF2/PSMB10/PSMD3
R-HSA-5610783	Degradation of GLI2 by the proteasome	50	-0.392256	-1.45915	0.0309849	0.262061	0.235201	2151	tags=57%, list=40%, signal=34%	PSMD7/SEM1/PSMC4/PSMC1/PSMC6/PSMA2/PSMD2/PSMB7/PSMD4/PSMB6/PSMD6/PSMC5/PSMC3/RPS27A/PSMD5/PSMA7/PSMD11/PSMB4/PSMB2/PSMD8/PSMA1/PSME2/PSMA4/CSNK1A1/PSME3/PSMD12/PSMB9/PSMD9/PSMB10/PSMD3
R-HSA-5610785	GLI3 is processed to GLI3R by the proteasome	50	-0.392256	-1.45915	0.0309849	0.262061	0.235201	2151	tags=57%, list=40%, signal=34%	PSMD7/SEM1/PSMC4/PSMC1/PSMC6/PSMA2/PSMD2/PSMB7/PSMD4/PSMB6/PSMD6/PSMC5/PSMC3/RPS27A/PSMD5/PSMA7/PSMD11/PSMB4/PSMB2/PSMD8/PSMA1/PSME2/PSMA4/CSNK1A1/PSME3/PSMD12/PSMB9/PSMD9/PSMB10/PSMD3
R-HSA-5693607	Processing of DNA double-strand break ends	39	-0.4102	-1.4376	0.0313008	0.262061	0.235201	1247	tags=37%, list=23%, signal=28%	BARD1/CDK2/TIPIN/RPA1/SUMO2/H2AX/UBE2I/RPA2/RBBP8/H2BC12/CLSPN/CCNA2/RFC5/BRCA1/CHEK1
R-HSA-450531	Regulation of mRNA stability by proteins that bind AU-rich elements	75	-0.34582	-1.37233	0.0314473	0.262061	0.235201	1705	tags=46%, list=32%, signal=32%	PSMD4/EXOSC8/PSMB6/YWHAZ/PARN/PSMD6/EXOSC9/PSMC5/PSMC3/HSPA8/YWHAB/DCP1A/RPS27A/PSMD5/PSMA7/TNPO1/PSMD11/PSMB4/PSMB2/HNRNPD/EXOSC7/PSMD8/PSMA1/PSME2/PSMA4/PSME3/SET/PSMD12/PSMB9/PSMD9/EIF4G1/HSPB1/EXOSC4/PSMB10/ANP32A/PSMD3
R-HSA-453279	Mitotic G1 phase and G1/S transition	111	-0.313461	-1.35059	0.0298839	0.262061	0.235201	1705	tags=45%, list=32%, signal=31%	PSMD4/PPP2CB/TOP2A/PSMB6/MCM8/PSMD6/PSMC5/MCM10/PSMC3/PRIM2/RPS27A/PSMD5/DHFR/PSMA7/PSMD11/CCNB1/PSMB4/PSMB2/GMNN/TK1/ORC3/PSMD8/PSMA1/PSME2/PSMA4/CDK2/MYBL2/PSME3/RPA1/CDK1/ORC2/MCM5/FBXO5/RPA2/DYRK1A/RRM2/PSMD12/PSMB9/CDK6/SKP2/PSMD9/CCNA2/CDC7/CCND1/ORC1/PPP2CA/PSMB10/MAX/MNAT1/PRIM1/ORC6/PSMD3
[truncated: 836 more rows]

## Sheet: reactome_gse_CX4945_DMSO
ID	Description	setSize	enrichmentScore	NES	pvalue	p.adjust	qvalue	rank	leading_edge	core_enrichment
[truncated: 992 more rows]

## Sheet: reactome_gse_AB668_CX4945
ID	Description	setSize	enrichmentScore	NES	pvalue	p.adjust	qvalue	rank	leading_edge	core_enrichment
[truncated: 999 more rows]

[truncated: 1 more sheets: read counts]
